# Supplementary material for: Effects of diet and gizzard muscularity on grit use in domestic chickens
Source: PeerJ. 2020 Nov 12;8:e10277. doi: 10.7717/peerj.10277 (PMC7666813; doi:10.7717/peerj.10277)
Supplement: Supplemental Information 1 [file peerj-08-10277-s001.csv]

Individual	stone size	Group	Amount ingested
nH-M-1	0.5-1.0	nH-M	0.15
nH-M-2	0.5-1.0	nH-M	0
nH-M-3	0.5-1.0	nH-M	0
nH-M-4	0.5-1.0	nH-M	0
nH-M-5	0.5-1.0	nH-M	0
nH-M-6	0.5-1.0	nH-M	0.73
nH-M-7	0.5-1.0	nH-M	0
nH-M-8	0.5-1.0	nH-M	0
nH-M-9	0.5-1.0	nH-M	0.14
nH-M-10	0.5-1.0	nH-M	0.25
nH-M-11	0.5-1.0	nH-M	0.2
nH-M-13	0.5-1.0	nH-M	0.3
nH-M-15	0.5-1.0	nH-M	0.13
nH-M-16	0.5-1.0	nH-M	0.42
nH-M-17	0.5-1.0	nH-M	0.24
H-M-2	0.5-1.0	H-M	0
H-M-3	0.5-1.0	H-M	0.03
H-M-4	0.5-1.0	H-M	0
H-M-5	0.5-1.0	H-M	0.61
H-M-7	0.5-1.0	H-M	0.02
H-M-8	0.5-1.0	H-M	0
H-M-9	0.5-1.0	H-M	0.14
H-M-11	0.5-1.0	H-M	0.85
H-M-12	0.5-1.0	H-M	0.21
H-M-13	0.5-1.0	H-M	0.19
H-M-16	0.5-1.0	H-M	0.24
H-M-17	0.5-1.0	H-M	0.19
nH-lM-1	0.5-1.0	nH-lM	0
nH-lM-2	0.5-1.0	nH-lM	0
nH-lM-3	0.5-1.0	nH-lM	0
nH-lM-4	0.5-1.0	nH-lM	0
nH-lM-5	0.5-1.0	nH-lM	0
nH-lM-6	0.5-1.0	nH-lM	0
nH-lM-7	0.5-1.0	nH-lM	0.32
nH-lM-8	0.5-1.0	nH-lM	0.02
nH-lM-9	0.5-1.0	nH-lM	0.02
nH-lM-10	0.5-1.0	nH-lM	0.2
nH-lM-11	0.5-1.0	nH-lM	0.14
nH-lM-13	0.5-1.0	nH-lM	0.03
nH-lM-14	0.5-1.0	nH-lM	0.24
nH-lM-15	0.5-1.0	nH-lM	0.42
nH-lM-16	0.5-1.0	nH-lM	0.29
nH-lM-17	0.5-1.0	nH-lM	0.11
H-lM-1	0.5-1.0	H-lM	1.53
H-lM-2	0.5-1.0	H-lM	0
H-lM-3	0.5-1.0	H-lM	0.17
H-lM-4	0.5-1.0	H-lM	0
H-lM-5	0.5-1.0	H-lM	0
H-lM-6	0.5-1.0	H-lM	0.02
H-lM-7	0.5-1.0	H-lM	0.33
H-lM-8	0.5-1.0	H-lM	0.15
H-lM-9	0.5-1.0	H-lM	0
H-lM-10	0.5-1.0	H-lM	0.12
H-lM-11	0.5-1.0	H-lM	0.09
H-lM-12	0.5-1.0	H-lM	0.27
H-lM-13	0.5-1.0	H-lM	0
H-lM-15	0.5-1.0	H-lM	0.46
H-lM-17	0.5-1.0	H-lM	0.14
nH-M-1	1.0-1.4	nH-M	0.57
nH-M-2	1.0-1.4	nH-M	0.02
nH-M-3	1.0-1.4	nH-M	0.1
nH-M-4	1.0-1.4	nH-M	0.15
nH-M-5	1.0-1.4	nH-M	0.01
nH-M-6	1.0-1.4	nH-M	1.18
nH-M-7	1.0-1.4	nH-M	0.05
nH-M-8	1.0-1.4	nH-M	0.34
nH-M-9	1.0-1.4	nH-M	0.2
nH-M-10	1.0-1.4	nH-M	0.31
nH-M-11	1.0-1.4	nH-M	0.09
nH-M-13	1.0-1.4	nH-M	0.09
nH-M-15	1.0-1.4	nH-M	0.18
nH-M-16	1.0-1.4	nH-M	0.36
nH-M-17	1.0-1.4	nH-M	0.17
H-M-2	1.0-1.4	H-M	0.03
H-M-3	1.0-1.4	H-M	0.9
H-M-4	1.0-1.4	H-M	0.21
H-M-5	1.0-1.4	H-M	1.08
H-M-7	1.0-1.4	H-M	0.74
H-M-8	1.0-1.4	H-M	0.05
H-M-9	1.0-1.4	H-M	0.56
H-M-11	1.0-1.4	H-M	0.85
H-M-12	1.0-1.4	H-M	0.53
H-M-13	1.0-1.4	H-M	0.55
H-M-16	1.0-1.4	H-M	0.31
H-M-17	1.0-1.4	H-M	0.09
nH-lM-1	1.0-1.4	nH-lM	0.2
nH-lM-2	1.0-1.4	nH-lM	0.28
nH-lM-3	1.0-1.4	nH-lM	0
nH-lM-4	1.0-1.4	nH-lM	0
nH-lM-5	1.0-1.4	nH-lM	0.11
nH-lM-6	1.0-1.4	nH-lM	0.1
nH-lM-7	1.0-1.4	nH-lM	0.95
nH-lM-8	1.0-1.4	nH-lM	0.15
nH-lM-9	1.0-1.4	nH-lM	0.25
nH-lM-10	1.0-1.4	nH-lM	0.05
nH-lM-11	1.0-1.4	nH-lM	0.19
nH-lM-13	1.0-1.4	nH-lM	0.1
nH-lM-14	1.0-1.4	nH-lM	0.23
nH-lM-15	1.0-1.4	nH-lM	0.37
nH-lM-16	1.0-1.4	nH-lM	0.9
nH-lM-17	1.0-1.4	nH-lM	0.36
H-lM-1	1.0-1.4	H-lM	1.51
H-lM-2	1.0-1.4	H-lM	0.17
H-lM-3	1.0-1.4	H-lM	0.75
H-lM-4	1.0-1.4	H-lM	0.15
H-lM-5	1.0-1.4	H-lM	0.12
H-lM-6	1.0-1.4	H-lM	0.65
H-lM-7	1.0-1.4	H-lM	1.26
H-lM-8	1.0-1.4	H-lM	0.78
H-lM-9	1.0-1.4	H-lM	0.12
H-lM-10	1.0-1.4	H-lM	0
H-lM-11	1.0-1.4	H-lM	0.15
H-lM-12	1.0-1.4	H-lM	0.56
H-lM-13	1.0-1.4	H-lM	0.32
H-lM-15	1.0-1.4	H-lM	1.19
H-lM-17	1.0-1.4	H-lM	0.13
nH-M-1	1.4-1.7	nH-M	0.78
nH-M-2	1.4-1.7	nH-M	0.2
nH-M-3	1.4-1.7	nH-M	0.31
nH-M-4	1.4-1.7	nH-M	0.17
nH-M-5	1.4-1.7	nH-M	0.02
nH-M-6	1.4-1.7	nH-M	1.52
nH-M-7	1.4-1.7	nH-M	0.17
nH-M-8	1.4-1.7	nH-M	0
nH-M-9	1.4-1.7	nH-M	0.02
nH-M-10	1.4-1.7	nH-M	0
nH-M-11	1.4-1.7	nH-M	0.29
nH-M-13	1.4-1.7	nH-M	0
nH-M-15	1.4-1.7	nH-M	0
nH-M-16	1.4-1.7	nH-M	0.39
nH-M-17	1.4-1.7	nH-M	0
H-M-2	1.4-1.7	H-M	0.32
H-M-3	1.4-1.7	H-M	0.98
H-M-4	1.4-1.7	H-M	0.22
H-M-5	1.4-1.7	H-M	1.51
H-M-7	1.4-1.7	H-M	1.06
H-M-8	1.4-1.7	H-M	0.02
H-M-9	1.4-1.7	H-M	0.43
H-M-11	1.4-1.7	H-M	0.66
H-M-12	1.4-1.7	H-M	0
H-M-13	1.4-1.7	H-M	0.05
H-M-16	1.4-1.7	H-M	0.15
H-M-17	1.4-1.7	H-M	0
nH-lM-1	1.4-1.7	nH-lM	0
nH-lM-2	1.4-1.7	nH-lM	0
nH-lM-3	1.4-1.7	nH-lM	0.13
nH-lM-4	1.4-1.7	nH-lM	0.31
nH-lM-5	1.4-1.7	nH-lM	0.14
nH-lM-6	1.4-1.7	nH-lM	0
nH-lM-7	1.4-1.7	nH-lM	0.89
nH-lM-8	1.4-1.7	nH-lM	0.3
nH-lM-9	1.4-1.7	nH-lM	0.22
nH-lM-10	1.4-1.7	nH-lM	0
nH-lM-11	1.4-1.7	nH-lM	0.03
nH-lM-13	1.4-1.7	nH-lM	0.05
nH-lM-14	1.4-1.7	nH-lM	0.04
nH-lM-15	1.4-1.7	nH-lM	0.02
nH-lM-16	1.4-1.7	nH-lM	0.68
nH-lM-17	1.4-1.7	nH-lM	0.09
H-lM-1	1.4-1.7	H-lM	1.39
H-lM-2	1.4-1.7	H-lM	0.09
H-lM-3	1.4-1.7	H-lM	1.17
H-lM-4	1.4-1.7	H-lM	0.35
H-lM-5	1.4-1.7	H-lM	0.08
H-lM-6	1.4-1.7	H-lM	0.91
H-lM-7	1.4-1.7	H-lM	2.26
H-lM-8	1.4-1.7	H-lM	1.1
H-lM-9	1.4-1.7	H-lM	0.26
H-lM-10	1.4-1.7	H-lM	0.11
H-lM-11	1.4-1.7	H-lM	0.17
H-lM-12	1.4-1.7	H-lM	0.3
H-lM-13	1.4-1.7	H-lM	0
H-lM-15	1.4-1.7	H-lM	0.75
H-lM-17	1.4-1.7	H-lM	0.28
nH-M-1	1.7-2.0	nH-M	1.29
nH-M-2	1.7-2.0	nH-M	0
nH-M-3	1.7-2.0	nH-M	0.12
nH-M-4	1.7-2.0	nH-M	0.33
nH-M-5	1.7-2.0	nH-M	0
nH-M-6	1.7-2.0	nH-M	1.63
nH-M-7	1.7-2.0	nH-M	0.33
nH-M-8	1.7-2.0	nH-M	0.27
nH-M-9	1.7-2.0	nH-M	0.13
nH-M-10	1.7-2.0	nH-M	0.05
nH-M-11	1.7-2.0	nH-M	0.49
nH-M-13	1.7-2.0	nH-M	0.01
nH-M-15	1.7-2.0	nH-M	0.12
nH-M-16	1.7-2.0	nH-M	0.76
nH-M-17	1.7-2.0	nH-M	0.2
H-M-2	1.7-2.0	H-M	0.64
H-M-3	1.7-2.0	H-M	1.36
H-M-4	1.7-2.0	H-M	0.4
H-M-5	1.7-2.0	H-M	1.91
H-M-7	1.7-2.0	H-M	1.56
H-M-8	1.7-2.0	H-M	0.03
H-M-9	1.7-2.0	H-M	0.87
H-M-11	1.7-2.0	H-M	0.64
H-M-12	1.7-2.0	H-M	0.31
H-M-13	1.7-2.0	H-M	0
H-M-16	1.7-2.0	H-M	0.04
H-M-17	1.7-2.0	H-M	0.11
nH-lM-1	1.7-2.0	nH-lM	0.25
nH-lM-2	1.7-2.0	nH-lM	0.45
nH-lM-3	1.7-2.0	nH-lM	0.25
nH-lM-4	1.7-2.0	nH-lM	0.06
nH-lM-5	1.7-2.0	nH-lM	0.13
nH-lM-6	1.7-2.0	nH-lM	0.13
nH-lM-7	1.7-2.0	nH-lM	1.17
nH-lM-8	1.7-2.0	nH-lM	0.16
nH-lM-9	1.7-2.0	nH-lM	0.19
nH-lM-10	1.7-2.0	nH-lM	0.02
nH-lM-11	1.7-2.0	nH-lM	0.55
nH-lM-13	1.7-2.0	nH-lM	0.3
nH-lM-14	1.7-2.0	nH-lM	0.07
nH-lM-15	1.7-2.0	nH-lM	0.32
nH-lM-16	1.7-2.0	nH-lM	1.15
nH-lM-17	1.7-2.0	nH-lM	0.19
H-lM-1	1.7-2.0	H-lM	1.99
H-lM-2	1.7-2.0	H-lM	0.23
H-lM-3	1.7-2.0	H-lM	1.38
H-lM-4	1.7-2.0	H-lM	0.38
H-lM-5	1.7-2.0	H-lM	0.72
H-lM-6	1.7-2.0	H-lM	1.71
H-lM-7	1.7-2.0	H-lM	2.85
H-lM-8	1.7-2.0	H-lM	1.2
H-lM-9	1.7-2.0	H-lM	0.45
H-lM-10	1.7-2.0	H-lM	0.25
H-lM-11	1.7-2.0	H-lM	0.46
H-lM-12	1.7-2.0	H-lM	0.73
H-lM-13	1.7-2.0	H-lM	0.26
H-lM-15	1.7-2.0	H-lM	0.88
H-lM-17	1.7-2.0	H-lM	0.52
nH-M-1	2.0-2.8	nH-M	0.42
nH-M-2	2.0-2.8	nH-M	0
nH-M-3	2.0-2.8	nH-M	0
nH-M-4	2.0-2.8	nH-M	0.67
nH-M-5	2.0-2.8	nH-M	0
nH-M-6	2.0-2.8	nH-M	1.43
nH-M-7	2.0-2.8	nH-M	0.96
nH-M-8	2.0-2.8	nH-M	0
nH-M-9	2.0-2.8	nH-M	0
nH-M-10	2.0-2.8	nH-M	0
nH-M-11	2.0-2.8	nH-M	0.81
nH-M-13	2.0-2.8	nH-M	0.31
nH-M-15	2.0-2.8	nH-M	0
nH-M-16	2.0-2.8	nH-M	0.69
nH-M-17	2.0-2.8	nH-M	0
H-M-2	2.0-2.8	H-M	0.44
H-M-3	2.0-2.8	H-M	0.86
H-M-4	2.0-2.8	H-M	0.61
H-M-5	2.0-2.8	H-M	1.45
H-M-7	2.0-2.8	H-M	1.93
H-M-8	2.0-2.8	H-M	0
H-M-9	2.0-2.8	H-M	0.57
H-M-11	2.0-2.8	H-M	0.39
H-M-12	2.0-2.8	H-M	0
H-M-13	2.0-2.8	H-M	0
H-M-16	2.0-2.8	H-M	0.07
H-M-17	2.0-2.8	H-M	0.18
nH-lM-1	2.0-2.8	nH-lM	0.2
nH-lM-2	2.0-2.8	nH-lM	0.62
nH-lM-3	2.0-2.8	nH-lM	0.44
nH-lM-4	2.0-2.8	nH-lM	0.03
nH-lM-5	2.0-2.8	nH-lM	0.05
nH-lM-6	2.0-2.8	nH-lM	0
nH-lM-7	2.0-2.8	nH-lM	0.59
nH-lM-8	2.0-2.8	nH-lM	0.24
nH-lM-9	2.0-2.8	nH-lM	0
nH-lM-10	2.0-2.8	nH-lM	0
nH-lM-11	2.0-2.8	nH-lM	0.38
nH-lM-13	2.0-2.8	nH-lM	0
nH-lM-14	2.0-2.8	nH-lM	0
nH-lM-15	2.0-2.8	nH-lM	0
nH-lM-16	2.0-2.8	nH-lM	0.85
nH-lM-17	2.0-2.8	nH-lM	0.13
H-lM-1	2.0-2.8	H-lM	1.59
H-lM-2	2.0-2.8	H-lM	0.17
H-lM-3	2.0-2.8	H-lM	1.69
H-lM-4	2.0-2.8	H-lM	0.82
H-lM-5	2.0-2.8	H-lM	0.65
H-lM-6	2.0-2.8	H-lM	2.21
H-lM-7	2.0-2.8	H-lM	3.12
H-lM-8	2.0-2.8	H-lM	1.6
H-lM-9	2.0-2.8	H-lM	0.79
H-lM-10	2.0-2.8	H-lM	0.41
H-lM-11	2.0-2.8	H-lM	0.33
H-lM-12	2.0-2.8	H-lM	1.24
H-lM-13	2.0-2.8	H-lM	0
H-lM-15	2.0-2.8	H-lM	0.36
H-lM-17	2.0-2.8	H-lM	0.72
nH-M-1	2.8-3.35	nH-M	1.13
nH-M-2	2.8-3.35	nH-M	0.61
nH-M-3	2.8-3.35	nH-M	0.85
nH-M-4	2.8-3.35	nH-M	1.38
nH-M-5	2.8-3.35	nH-M	0.81
nH-M-6	2.8-3.35	nH-M	0.96
nH-M-7	2.8-3.35	nH-M	1.25
nH-M-8	2.8-3.35	nH-M	0.74
nH-M-9	2.8-3.35	nH-M	0.67
nH-M-10	2.8-3.35	nH-M	0.27
nH-M-11	2.8-3.35	nH-M	1.59
nH-M-13	2.8-3.35	nH-M	0.71
nH-M-15	2.8-3.35	nH-M	0.71
nH-M-16	2.8-3.35	nH-M	0.87
nH-M-17	2.8-3.35	nH-M	0.95
H-M-2	2.8-3.35	H-M	1.73
H-M-3	2.8-3.35	H-M	1.23
H-M-4	2.8-3.35	H-M	1
H-M-5	2.8-3.35	H-M	2.41
H-M-7	2.8-3.35	H-M	2.58
H-M-8	2.8-3.35	H-M	0.76
H-M-9	2.8-3.35	H-M	1.01
H-M-11	2.8-3.35	H-M	0.81
H-M-12	2.8-3.35	H-M	1.35
H-M-13	2.8-3.35	H-M	0.43
H-M-16	2.8-3.35	H-M	1.39
H-M-17	2.8-3.35	H-M	1.03
nH-lM-1	2.8-3.35	nH-lM	0.46
nH-lM-2	2.8-3.35	nH-lM	1.05
nH-lM-3	2.8-3.35	nH-lM	0.6
nH-lM-4	2.8-3.35	nH-lM	0.51
nH-lM-5	2.8-3.35	nH-lM	0.48
nH-lM-6	2.8-3.35	nH-lM	0.88
nH-lM-7	2.8-3.35	nH-lM	0.81
nH-lM-8	2.8-3.35	nH-lM	0.68
nH-lM-9	2.8-3.35	nH-lM	0.98
nH-lM-10	2.8-3.35	nH-lM	0.32
nH-lM-11	2.8-3.35	nH-lM	1.26
nH-lM-13	2.8-3.35	nH-lM	1.03
nH-lM-14	2.8-3.35	nH-lM	0.78
nH-lM-15	2.8-3.35	nH-lM	0.64
nH-lM-16	2.8-3.35	nH-lM	1.02
nH-lM-17	2.8-3.35	nH-lM	0.72
H-lM-1	2.8-3.35	H-lM	2.14
H-lM-2	2.8-3.35	H-lM	0.95
H-lM-3	2.8-3.35	H-lM	1.97
H-lM-4	2.8-3.35	H-lM	0.61
H-lM-5	2.8-3.35	H-lM	1.81
H-lM-6	2.8-3.35	H-lM	3.14
H-lM-7	2.8-3.35	H-lM	3.06
H-lM-8	2.8-3.35	H-lM	2.1
H-lM-9	2.8-3.35	H-lM	0.5
H-lM-10	2.8-3.35	H-lM	1.55
H-lM-11	2.8-3.35	H-lM	1.16
H-lM-12	2.8-3.35	H-lM	0.57
H-lM-13	2.8-3.35	H-lM	1.08
H-lM-15	2.8-3.35	H-lM	0.81
H-lM-17	2.8-3.35	H-lM	1.27
