# Supplementary material for: Effects of diet and gizzard muscularity on grit use in domestic chickens
Source: PeerJ. 2020 Nov 12;8:e10277. doi: 10.7717/peerj.10277 (PMC7666813; doi:10.7717/peerj.10277)
Supplement: Supplemental Information 2 [file peerj-08-10277-s002.csv]

Group	grit size	Circularity	Roundness	Solidity	Type
nH-M	0.5-1.0	0.782	0.756	0.915	uningested
nH-M	0.5-1.0	0.306	0.714	0.761	uningested
nH-M	0.5-1.0	0.735	0.565	0.928	uningested
nH-M	0.5-1.0	0.697	0.487	0.945	uningested
nH-M	0.5-1.0	0.841	0.783	0.963	uningested
nH-M	0.5-1.0	0.705	0.544	0.931	uningested
nH-M	0.5-1.0	0.771	0.631	0.958	uningested
nH-M	0.5-1.0	0.743	0.643	0.945	uningested
nH-M	0.5-1.0	0.655	0.545	0.916	uningested
nH-M	0.5-1.0	0.573	0.382	0.922	uningested
nH-M	0.5-1.0	0.742	0.557	0.948	uningested
nH-M	0.5-1.0	0.812	0.81	0.942	uningested
nH-M	0.5-1.0	0.777	0.912	0.915	uningested
nH-M	0.5-1.0	0.664	0.514	0.947	uningested
nH-M	0.5-1.0	0.778	0.754	0.943	uningested
nH-M	0.5-1.0	0.705	0.84	0.912	uningested
nH-M	0.5-1.0	0.722	0.599	0.936	uningested
nH-M	0.5-1.0	0.681	0.539	0.94	uningested
nH-M	0.5-1.0	0.769	0.711	0.947	uningested
nH-M	0.5-1.0	0.82	0.798	0.956	uningested
nH-M	0.5-1.0	0.803	0.763	0.943	uningested
nH-M	0.5-1.0	0.867	0.783	0.964	uningested
nH-M	0.5-1.0	0.689	0.723	0.933	uningested
nH-M	0.5-1.0	0.726	0.565	0.95	uningested
nH-M	0.5-1.0	0.702	0.532	0.938	uningested
nH-M	0.5-1.0	0.815	0.681	0.955	uningested
nH-M	0.5-1.0	0.704	0.557	0.918	uningested
nH-M	0.5-1.0	0.726	0.608	0.929	uningested
nH-M	0.5-1.0	0.816	0.696	0.95	uningested
nH-M	0.5-1.0	0.769	0.7	0.955	uningested
nH-M	0.5-1.0	0.705	0.854	0.935	uningested
nH-M	0.5-1.0	0.749	0.746	0.916	uningested
nH-M	0.5-1.0	0.816	0.92	0.956	uningested
nH-M	0.5-1.0	0.796	0.902	0.931	uningested
nH-M	0.5-1.0	0.697	0.567	0.943	uningested
nH-M	0.5-1.0	0.731	0.743	0.925	uningested
nH-M	0.5-1.0	0.724	0.759	0.917	uningested
nH-M	0.5-1.0	0.737	0.829	0.927	uningested
nH-M	0.5-1.0	0.773	0.853	0.933	uningested
nH-M	0.5-1.0	0.807	0.772	0.956	uningested
nH-M	0.5-1.0	0.75	0.894	0.929	uningested
nH-M	0.5-1.0	0.679	0.624	0.934	uningested
nH-M	0.5-1.0	0.766	0.608	0.929	uningested
nH-M	0.5-1.0	0.724	0.618	0.945	uningested
nH-M	0.5-1.0	0.807	0.675	0.953	uningested
nH-M	0.5-1.0	0.633	0.553	0.928	uningested
nH-M	0.5-1.0	0.712	0.593	0.932	uningested
nH-M	0.5-1.0	0.674	0.606	0.923	uningested
nH-M	0.5-1.0	0.798	0.934	0.939	uningested
nH-M	0.5-1.0	0.798	0.754	0.943	uningested
nH-M	0.5-1.0	0.659	0.486	0.945	uningested
nH-M	0.5-1.0	0.68	0.542	0.924	uningested
nH-M	0.5-1.0	0.745	0.772	0.932	uningested
nH-M	0.5-1.0	0.784	0.766	0.952	uningested
nH-M	0.5-1.0	0.789	0.733	0.946	uningested
nH-M	0.5-1.0	0.752	0.753	0.922	uningested
nH-M	0.5-1.0	0.794	0.705	0.946	uningested
nH-M	0.5-1.0	0.706	0.644	0.922	uningested
nH-M	0.5-1.0	0.41	0.92	0.859	uningested
nH-M	0.5-1.0	0.813	0.695	0.959	uningested
nH-M	0.5-1.0	0.702	0.531	0.932	uningested
nH-M	0.5-1.0	0.822	0.836	0.944	uningested
nH-M	0.5-1.0	0.652	0.476	0.953	uningested
nH-M	0.5-1.0	0.797	0.836	0.936	uningested
nH-M	0.5-1.0	0.66	0.732	0.877	uningested
nH-M	0.5-1.0	0.798	0.836	0.933	uningested
nH-M	0.5-1.0	0.724	0.669	0.931	uningested
nH-M	0.5-1.0	0.784	0.626	0.96	uningested
nH-M	0.5-1.0	0.726	0.621	0.919	uningested
nH-M	0.5-1.0	0.683	0.764	0.94	uningested
nH-M	0.5-1.0	0.693	0.508	0.936	uningested
nH-M	0.5-1.0	0.726	0.81	0.918	uningested
nH-M	0.5-1.0	0.806	0.768	0.951	uningested
nH-M	0.5-1.0	0.75	0.634	0.932	uningested
nH-M	0.5-1.0	0.845	0.787	0.958	uningested
nH-M	0.5-1.0	0.619	0.588	0.92	uningested
nH-M	0.5-1.0	0.669	0.457	0.93	uningested
nH-M	0.5-1.0	0.728	0.713	0.941	uningested
nH-M	0.5-1.0	0.759	0.902	0.939	uningested
nH-M	0.5-1.0	0.672	0.645	0.926	uningested
nH-M	0.5-1.0	0.829	0.792	0.952	uningested
nH-M	0.5-1.0	0.649	0.585	0.903	uningested
nH-M	0.5-1.0	0.571	0.378	0.883	uningested
nH-M	0.5-1.0	0.792	0.763	0.949	uningested
nH-M	0.5-1.0	0.644	0.401	0.935	uningested
nH-M	0.5-1.0	0.794	0.935	0.937	uningested
nH-M	0.5-1.0	0.528	0.83	0.893	uningested
nH-M	0.5-1.0	0.744	0.566	0.946	uningested
nH-M	0.5-1.0	0.74	0.582	0.942	uningested
nH-M	0.5-1.0	0.675	0.599	0.909	uningested
nH-M	0.5-1.0	0.794	0.837	0.936	uningested
nH-M	0.5-1.0	0.721	0.617	0.95	uningested
nH-M	0.5-1.0	0.822	0.808	0.965	uningested
nH-M	0.5-1.0	0.692	0.75	0.917	uningested
nH-M	0.5-1.0	0.777	0.936	0.943	uningested
nH-M	0.5-1.0	0.775	0.848	0.935	uningested
nH-M	0.5-1.0	0.775	0.638	0.962	uningested
nH-M	0.5-1.0	0.808	0.89	0.943	uningested
nH-M	0.5-1.0	0.805	0.724	0.958	uningested
nH-M	0.5-1.0	0.677	0.724	0.913	uningested
nH-M	0.5-1.0	0.789	0.736	0.955	uningested
nH-M	0.5-1.0	0.715	0.772	0.937	uningested
nH-M	0.5-1.0	0.676	0.509	0.916	uningested
nH-M	0.5-1.0	0.774	0.829	0.95	uningested
nH-M	0.5-1.0	0.733	0.821	0.925	uningested
nH-M	0.5-1.0	0.677	0.531	0.918	uningested
nH-M	0.5-1.0	0.756	0.689	0.94	uningested
nH-M	0.5-1.0	0.53	0.676	0.88	uningested
nH-M	0.5-1.0	0.654	0.62	0.922	uningested
nH-M	0.5-1.0	0.773	0.668	0.947	uningested
nH-M	0.5-1.0	0.691	0.552	0.925	uningested
nH-M	0.5-1.0	0.778	0.69	0.943	uningested
nH-M	0.5-1.0	0.774	0.95	0.933	uningested
nH-M	0.5-1.0	0.776	0.976	0.935	uningested
nH-M	0.5-1.0	0.811	0.807	0.959	uningested
nH-M	0.5-1.0	0.753	0.837	0.944	uningested
nH-M	0.5-1.0	0.704	0.567	0.923	uningested
nH-M	0.5-1.0	0.79	0.777	0.955	uningested
nH-M	0.5-1.0	0.768	0.712	0.946	uningested
nH-M	0.5-1.0	0.768	0.879	0.932	uningested
nH-M	0.5-1.0	0.74	0.762	0.93	uningested
nH-M	0.5-1.0	0.812	0.806	0.949	uningested
nH-M	0.5-1.0	0.811	0.771	0.956	uningested
nH-M	0.5-1.0	0.771	0.725	0.956	uningested
nH-M	0.5-1.0	0.796	0.833	0.948	uningested
nH-M	0.5-1.0	0.707	0.771	0.911	uningested
nH-M	0.5-1.0	0.574	0.689	0.898	uningested
nH-M	0.5-1.0	0.828	0.918	0.952	uningested
nH-M	0.5-1.0	0.736	0.586	0.937	uningested
nH-M	0.5-1.0	0.671	0.468	0.962	uningested
nH-M	0.5-1.0	0.695	0.565	0.937	uningested
nH-M	0.5-1.0	0.83	0.883	0.961	uningested
nH-M	0.5-1.0	0.816	0.849	0.956	uningested
nH-M	0.5-1.0	0.708	0.615	0.942	uningested
nH-M	0.5-1.0	0.777	0.692	0.958	uningested
nH-M	0.5-1.0	0.748	0.681	0.933	uningested
nH-M	0.5-1.0	0.727	0.81	0.937	uningested
nH-M	0.5-1.0	0.716	0.572	0.943	uningested
nH-M	0.5-1.0	0.854	0.847	0.956	uningested
nH-M	0.5-1.0	0.747	0.675	0.947	uningested
nH-M	0.5-1.0	0.821	0.962	0.948	uningested
nH-M	0.5-1.0	0.794	0.84	0.952	uningested
nH-M	0.5-1.0	0.737	0.654	0.945	uningested
nH-M	0.5-1.0	0.701	0.583	0.935	uningested
nH-M	0.5-1.0	0.78	0.915	0.942	uningested
nH-M	0.5-1.0	0.758	0.833	0.935	uningested
nH-M	0.5-1.0	0.767	0.743	0.958	uningested
nH-M	0.5-1.0	0.707	0.517	0.946	uningested
nH-M	0.5-1.0	0.749	0.795	0.932	uningested
nH-M	0.5-1.0	0.648	0.796	0.898	uningested
nH-M	0.5-1.0	0.763	0.741	0.952	uningested
nH-M	0.5-1.0	0.79	0.83	0.951	uningested
nH-M	0.5-1.0	0.794	0.768	0.958	uningested
nH-M	0.5-1.0	0.77	0.976	0.939	uningested
nH-M	0.5-1.0	0.715	0.627	0.949	uningested
nH-M	0.5-1.0	0.771	0.679	0.956	uningested
nH-M	0.5-1.0	0.702	0.507	0.948	uningested
nH-M	0.5-1.0	0.693	0.495	0.944	uningested
nH-M	0.5-1.0	0.716	0.644	0.93	uningested
nH-M	0.5-1.0	0.807	0.699	0.953	uningested
nH-M	0.5-1.0	0.75	0.74	0.943	uningested
nH-M	0.5-1.0	0.796	0.628	0.958	uningested
nH-M	0.5-1.0	0.789	0.92	0.959	uningested
nH-M	0.5-1.0	0.709	0.593	0.947	uningested
nH-M	0.5-1.0	0.771	0.96	0.934	uningested
nH-M	0.5-1.0	0.717	0.59	0.931	uningested
nH-M	0.5-1.0	0.801	0.759	0.957	uningested
nH-M	0.5-1.0	0.736	0.835	0.938	uningested
nH-M	0.5-1.0	0.703	0.552	0.944	uningested
nH-M	0.5-1.0	0.75	0.589	0.961	uningested
nH-M	0.5-1.0	0.689	0.498	0.959	uningested
nH-M	0.5-1.0	0.77	0.756	0.939	uningested
nH-M	0.5-1.0	0.687	0.765	0.912	uningested
nH-M	0.5-1.0	0.755	0.72	0.941	uningested
nH-M	0.5-1.0	0.764	0.616	0.957	uningested
nH-M	0.5-1.0	0.665	0.561	0.914	uningested
nH-M	0.5-1.0	0.816	0.843	0.947	uningested
nH-M	0.5-1.0	0.765	0.965	0.943	uningested
nH-M	0.5-1.0	0.725	0.714	0.95	uningested
nH-M	0.5-1.0	0.769	0.679	0.95	uningested
nH-M	0.5-1.0	0.731	0.858	0.936	uningested
nH-M	0.5-1.0	0.64	0.768	0.915	uningested
nH-M	0.5-1.0	0.74	0.848	0.943	uningested
nH-M	0.5-1.0	0.746	0.766	0.931	uningested
nH-M	0.5-1.0	0.743	0.792	0.927	uningested
nH-M	0.5-1.0	0.761	0.718	0.944	uningested
nH-M	0.5-1.0	0.718	0.83	0.939	uningested
nH-M	0.5-1.0	0.537	0.538	0.858	uningested
nH-M	0.5-1.0	0.741	0.694	0.93	uningested
nH-M	0.5-1.0	0.743	0.71	0.916	uningested
nH-M	0.5-1.0	0.712	0.61	0.918	uningested
nH-M	0.5-1.0	0.681	0.536	0.951	uningested
nH-M	0.5-1.0	0.805	0.764	0.961	uningested
nH-M	0.5-1.0	0.763	0.629	0.947	uningested
nH-M	0.5-1.0	0.74	0.748	0.951	uningested
nH-M	0.5-1.0	0.834	0.863	0.965	uningested
nH-M	0.5-1.0	0.822	0.902	0.968	uningested
nH-M	0.5-1.0	0.683	0.566	0.927	uningested
nH-M	0.5-1.0	0.698	0.629	0.942	uningested
nH-M	0.5-1.0	0.708	0.641	0.94	uningested
nH-M	0.5-1.0	0.734	0.796	0.937	uningested
nH-M	0.5-1.0	0.805	0.883	0.955	uningested
nH-M	0.5-1.0	0.802	0.78	0.959	uningested
nH-M	0.5-1.0	0.853	0.9	0.96	uningested
nH-M	0.5-1.0	0.747	0.668	0.946	uningested
nH-M	0.5-1.0	0.75	0.675	0.939	uningested
nH-M	0.5-1.0	0.798	0.928	0.949	uningested
nH-M	0.5-1.0	0.81	0.765	0.963	uningested
nH-M	0.5-1.0	0.667	0.527	0.935	uningested
nH-M	0.5-1.0	0.759	0.807	0.942	uningested
nH-M	0.5-1.0	0.778	0.938	0.957	uningested
nH-M	0.5-1.0	0.829	0.944	0.96	uningested
nH-M	0.5-1.0	0.78	0.744	0.959	uningested
nH-M	0.5-1.0	0.785	0.692	0.963	uningested
nH-M	0.5-1.0	0.79	0.892	0.968	uningested
nH-M	0.5-1.0	0.755	0.639	0.947	uningested
nH-M	0.5-1.0	0.756	0.751	0.917	uningested
nH-M	0.5-1.0	0.784	0.752	0.949	uningested
nH-M	0.5-1.0	0.728	0.753	0.927	uningested
nH-M	0.5-1.0	0.783	0.795	0.965	uningested
nH-M	0.5-1.0	0.719	0.869	0.921	uningested
nH-M	0.5-1.0	0.83	0.861	0.97	uningested
nH-M	0.5-1.0	0.776	0.697	0.958	uningested
nH-M	0.5-1.0	0.776	0.874	0.936	uningested
nH-M	0.5-1.0	0.826	0.787	0.968	uningested
nH-M	0.5-1.0	0.804	0.835	0.955	uningested
nH-M	0.5-1.0	0.717	0.718	0.936	uningested
nH-M	0.5-1.0	0.764	0.762	0.96	uningested
nH-M	0.5-1.0	0.796	0.748	0.964	uningested
nH-M	0.5-1.0	0.805	0.863	0.955	uningested
nH-M	0.5-1.0	0.737	0.674	0.954	uningested
nH-M	0.5-1.0	0.858	0.908	0.973	uningested
nH-M	0.5-1.0	0.782	0.781	0.948	uningested
nH-M	0.5-1.0	0.725	0.866	0.898	uningested
nH-M	0.5-1.0	0.8	0.745	0.953	uningested
nH-M	0.5-1.0	0.797	0.776	0.955	uningested
nH-M	0.5-1.0	0.791	0.938	0.952	uningested
nH-M	0.5-1.0	0.554	0.983	0.926	uningested
nH-M	0.5-1.0	0.696	0.63	0.935	uningested
nH-M	0.5-1.0	0.732751474	0.619812562	0.948871897	uningested
nH-M	0.5-1.0	0.727890064	0.423146542	0.983908635	uningested
nH-M	0.5-1.0	0.793923578	0.41861403	0.97352374	uningested
nH-M	0.5-1.0	0.723718596	0.872664443	0.950394133	uningested
nH-M	0.5-1.0	0.722321622	0.598993827	0.951372742	uningested
nH-M	0.5-1.0	0.701410164	0.987	0.92119808	uningested
nH-M	0.5-1.0	0.784864502	0.646588671	0.967140325	uningested
nH-M	0.5-1.0	0.753672327	0.76904956	0.930864007	uningested
nH-M	0.5-1.0	0.682290419	0.648808719	0.944268844	uningested
nH-M	0.5-1.0	0.634019035	0.917612652	0.991	uningested
nH-M	0.5-1.0	0.733368146	0.751737943	0.955945067	uningested
nH-M	0.5-1.0	0.7534903	0.781299988	0.917678985	uningested
nH-M	0.5-1.0	0.86420923	0.678435287	0.925039515	uningested
nH-M	0.5-1.0	0.791491029	0.924356904	0.97762554	uningested
nH-M	0.5-1.0	0.865423692	0.78120874	0.96657028	uningested
nH-M	0.5-1.0	0.744240349	0.61631836	0.95927666	uningested
nH-M	0.5-1.0	0.664464381	0.792629844	0.914293946	uningested
nH-M	0.5-1.0	0.646481166	0.878986904	0.916982345	uningested
nH-M	0.5-1.0	0.853417524	0.763368511	0.942256366	uningested
nH-M	0.5-1.0	0.790169883	0.649272799	0.927289156	uningested
nH-M	0.5-1.0	0.737799965	0.799086092	0.950215117	uningested
nH-M	0.5-1.0	0.736423954	0.695186398	0.960837529	uningested
nH-M	0.5-1.0	0.822124871	0.70519416	0.908351838	uningested
nH-M	0.5-1.0	0.785742832	0.6763526	0.945331642	uningested
nH-M	0.5-1.0	0.663814074	0.685753743	0.944655541	uningested
nH-M	0.5-1.0	0.781222529	0.649919419	0.927631609	uningested
nH-M	0.5-1.0	0.810478175	0.728241474	0.960522094	uningested
nH-M	0.5-1.0	0.775495441	0.490843264	0.946555671	uningested
nH-M	0.5-1.0	0.707468954	0.797893861	0.970402891	uningested
nH-M	0.5-1.0	0.712611743	0.777965258	0.936628023	uningested
nH-M	0.5-1.0	0.693722855	0.756150577	0.960753301	uningested
nH-M	0.5-1.0	0.799863098	0.987	0.916483252	uningested
nH-M	0.5-1.0	0.742644006	0.815606522	0.939189382	uningested
nH-M	0.5-1.0	0.804672905	0.877076872	0.923582264	uningested
nH-M	0.5-1.0	0.728873201	0.574286244	0.878775224	uningested
nH-M	0.5-1.0	0.777046597	0.865512582	0.906106412	uningested
nH-M	0.5-1.0	0.808480355	0.624311728	0.924837687	uningested
nH-M	0.5-1.0	0.74066377	0.565971766	0.94360352	uningested
nH-M	0.5-1.0	0.65855222	0.820260265	0.923928583	uningested
nH-M	0.5-1.0	0.801305932	0.723284114	0.903809301	uningested
nH-M	0.5-1.0	0.713941825	0.622053113	0.925015241	uningested
nH-M	0.5-1.0	0.88066175	0.434964398	0.952873946	uningested
nH-M	0.5-1.0	0.698329375	0.698841196	0.925081102	uningested
nH-M	0.5-1.0	0.792788726	0.646521273	0.958126223	uningested
nH-M	0.5-1.0	0.728746444	0.942393171	0.94618575	uningested
nH-M	0.5-1.0	0.797688587	0.604998564	0.948271863	uningested
nH-M	0.5-1.0	0.868754975	0.742678099	0.933924002	uningested
nH-M	0.5-1.0	0.761807656	0.504270668	0.94805998	uningested
nH-M	0.5-1.0	0.77776616	0.679815387	0.935407491	uningested
nH-M	0.5-1.0	0.657770063	0.592698713	0.884395731	uningested
nH-M	0.5-1.0	0.69912207	0.767781073	0.926160993	uningested
nH-M	0.5-1.0	0.675155214	0.833185078	0.976292543	uningested
nH-M	0.5-1.0	0.693063891	0.824140455	0.916780678	uningested
nH-M	0.5-1.0	0.664369876	0.911792522	0.951305275	uningested
nH-M	0.5-1.0	0.637876454	0.49231317	0.942486068	uningested
nH-M	0.5-1.0	0.764375644	0.766694193	0.973203757	uningested
nH-M	0.5-1.0	0.77248631	0.708887032	0.951205619	uningested
nH-M	0.5-1.0	0.644555682	0.82809058	0.944554875	uningested
nH-M	0.5-1.0	0.886311638	0.64978951	0.947023696	uningested
nH-M	0.5-1.0	0.542114569	0.801958309	0.912233012	uningested
nH-M	0.5-1.0	0.674977884	0.811973055	0.949799789	uningested
nH-M	0.5-1.0	0.764367779	0.832240348	0.941894007	uningested
nH-M	0.5-1.0	0.764832417	0.741738816	0.916691775	uningested
nH-M	0.5-1.0	0.800248773	0.869036189	0.944663304	uningested
nH-M	0.5-1.0	0.731027455	0.603777259	0.951939205	uningested
nH-M	0.5-1.0	0.754601319	0.689472341	0.929856533	uningested
nH-M	0.5-1.0	0.805398101	0.63133731	0.951899559	uningested
nH-M	0.5-1.0	0.809957835	0.851640087	0.938816747	uningested
nH-M	0.5-1.0	0.744820717	0.557056507	0.947898113	uningested
nH-M	0.5-1.0	0.680886565	0.717621487	0.978818302	uningested
nH-M	0.5-1.0	0.720517556	0.770806194	0.980295227	uningested
nH-M	0.5-1.0	0.864425914	0.580233157	0.927304964	uningested
nH-M	0.5-1.0	0.729042513	0.695605212	0.94772607	uningested
nH-M	0.5-1.0	0.855946736	0.601136209	0.990137046	uningested
nH-M	0.5-1.0	0.73473181	0.878140148	0.95996643	uningested
nH-M	0.5-1.0	0.703720615	0.778622363	0.90999566	uningested
nH-M	0.5-1.0	0.774090757	0.847225298	0.927810844	uningested
nH-M	0.5-1.0	0.745330417	0.824010127	0.936934114	uningested
nH-M	0.5-1.0	0.817710783	0.447570669	0.937292249	uningested
nH-M	0.5-1.0	0.801502779	0.655282938	0.924054273	uningested
nH-M	0.5-1.0	0.700571173	0.666381044	0.927387203	uningested
nH-M	0.5-1.0	0.810937574	0.795207269	0.95494817	uningested
nH-M	0.5-1.0	0.747799663	0.786190379	0.953768112	uningested
nH-M	0.5-1.0	0.71315431	0.854225662	0.918526664	uningested
nH-M	0.5-1.0	0.768276659	0.459023916	0.98290758	uningested
nH-M	0.5-1.0	0.76837387	0.754724232	0.934536168	uningested
nH-M	0.5-1.0	0.737184273	0.618571808	0.94856531	uningested
nH-M	0.5-1.0	0.66471651	0.617207285	0.941916132	uningested
nH-M	0.5-1.0	0.788128297	0.713541925	0.984137318	uningested
nH-M	0.5-1.0	0.707779206	0.905981403	0.914231401	uningested
nH-M	0.5-1.0	0.719968474	0.699975199	0.930813231	uningested
nH-M	0.5-1.0	0.787686328	0.608892609	0.960198535	uningested
nH-M	0.5-1.0	0.76823486	0.585989979	0.938718818	uningested
nH-M	0.5-1.0	0.630235564	0.582408235	0.939488771	uningested
nH-M	0.5-1.0	0.7027543	0.594238911	0.901603141	uningested
nH-M	0.5-1.0	0.867808292	0.808927895	0.930567932	uningested
nH-M	0.5-1.0	0.734249372	0.704373131	0.924848611	uningested
nH-M	0.5-1.0	0.827117259	0.548593143	0.958676397	uningested
nH-M	0.5-1.0	0.79350775	0.757209711	0.963183258	uningested
nH-M	0.5-1.0	0.748230183	0.78432763	0.945583538	uningested
nH-M	0.5-1.0	0.801213726	0.988	0.940190474	uningested
nH-M	0.5-1.0	0.680745838	0.553916046	0.951822037	uningested
nH-M	0.5-1.0	0.792135109	0.563501929	0.94062567	uningested
nH-M	0.5-1.0	0.761556302	0.737753999	0.969216599	uningested
nH-M	0.5-1.0	0.871822459	0.749435971	0.922296445	uningested
nH-M	0.5-1.0	0.76648153	0.897597361	0.936640272	uningested
nH-M	0.5-1.0	0.65065829	0.733464785	0.929263298	uningested
nH-M	0.5-1.0	0.781909425	0.873454746	0.939118736	uningested
nH-M	0.5-1.0	0.861048103	0.829266397	0.92996611	uningested
nH-M	0.5-1.0	0.743915041	0.868952976	0.970723466	uningested
nH-M	0.5-1.0	0.624934993	0.542779309	0.940446184	uningested
nH-M	0.5-1.0	0.689355772	0.960820741	0.968922796	uningested
nH-M	0.5-1.0	0.738480606	0.867166784	0.897184718	uningested
nH-M	0.5-1.0	0.716142805	0.72112302	0.94146782	uningested
nH-M	0.5-1.0	0.637985018	0.966293124	0.930839834	uningested
nH-M	0.5-1.0	0.744630578	0.565152727	0.968405576	uningested
nH-M	0.5-1.0	0.770519939	0.8730494	0.965464409	uningested
nH-M	0.5-1.0	0.7492562	0.679847848	0.934051157	uningested
nH-M	0.5-1.0	0.687824426	0.767756123	0.950428205	uningested
nH-M	0.5-1.0	0.658274927	0.594224554	0.940243115	uningested
nH-M	0.5-1.0	0.770561625	0.792696954	0.938640317	uningested
nH-M	0.5-1.0	0.741808309	0.599193773	0.914307334	uningested
nH-M	0.5-1.0	0.735217795	0.688213615	0.97208322	uningested
nH-M	0.5-1.0	0.736569193	0.989	0.95935987	uningested
nH-M	0.5-1.0	0.889765669	0.784768717	0.93401286	uningested
nH-M	0.5-1.0	0.648673557	0.902300496	0.9358631	uningested
nH-M	0.5-1.0	0.808909836	0.783625762	0.936782822	uningested
nH-M	0.5-1.0	0.691112419	0.789225291	0.939342109	uningested
nH-M	0.5-1.0	0.676420465	0.794259772	0.952784799	uningested
nH-M	0.5-1.0	0.793228275	0.825379285	0.925427767	uningested
nH-M	0.5-1.0	0.778323326	0.766920669	0.912941898	uningested
nH-M	0.5-1.0	0.678225972	0.836191141	0.9054903	uningested
nH-M	0.5-1.0	0.840256485	0.643012016	0.927630827	uningested
nH-M	0.5-1.0	0.697169655	0.404759444	0.90436443	uningested
nH-M	0.5-1.0	0.804724688	0.988	0.96468129	uningested
nH-M	0.5-1.0	0.808537605	0.832032115	0.949547301	uningested
nH-M	0.5-1.0	0.705233006	0.542109144	0.951634523	uningested
nH-M	0.5-1.0	0.80536985	0.743275499	0.899807556	uningested
nH-M	0.5-1.0	0.647318537	0.582115945	0.935621043	uningested
nH-M	0.5-1.0	0.861970402	0.645159822	0.968483516	uningested
nH-M	0.5-1.0	0.802625135	0.785169358	0.934563066	uningested
nH-M	0.5-1.0	0.718399457	0.678253049	0.969430621	uningested
nH-M	0.5-1.0	0.882561585	0.815046027	0.977066753	uningested
nH-M	0.5-1.0	0.896305927	0.807063217	0.948189131	uningested
nH-M	0.5-1.0	0.75567423	0.621841461	0.91642613	uningested
nH-M	0.5-1.0	0.795097829	0.814985581	0.981597442	uningested
nH-M	0.5-1.0	0.754775053	0.407058677	0.930292793	uningested
nH-M	0.5-1.0	0.773244295	0.739738362	0.921615456	uningested
nH-M	0.5-1.0	0.678221746	0.73739495	0.937043633	uningested
nH-M	0.5-1.0	0.799784505	0.739489973	0.936581405	uningested
nH-M	0.5-1.0	0.776685791	0.494891777	0.962821124	uningested
nH-M	0.5-1.0	0.829188938	0.598050645	0.921365538	uningested
nH-M	0.5-1.0	0.828599473	0.648997069	0.957947458	uningested
nH-M	0.5-1.0	0.75691673	0.418340777	0.929458749	uningested
nH-M	0.5-1.0	0.717627807	0.808006682	0.960420856	uningested
nH-M	0.5-1.0	0.776447461	0.707057426	0.917126588	uningested
nH-M	0.5-1.0	0.739939742	0.637521253	0.915258319	uningested
nH-M	0.5-1.0	0.814346797	0.786484316	0.938482977	uningested
nH-M	0.5-1.0	0.632482537	0.850646045	0.936431271	uningested
nH-M	0.5-1.0	0.692566927	0.989	0.917800541	uningested
nH-M	0.5-1.0	0.839073124	0.920766124	0.947587932	uningested
nH-M	0.5-1.0	0.614082843	0.63977193	0.882215346	uningested
nH-M	0.5-1.0	0.648493082	0.557761341	0.942008561	uningested
nH-M	0.5-1.0	0.750566575	0.791693244	0.929751717	uningested
nH-M	0.5-1.0	0.830490673	0.873164403	0.935980761	uningested
nH-M	0.5-1.0	0.895692932	0.583909847	0.9527402	uningested
nH-M	0.5-1.0	0.792514993	0.789568962	0.944900534	uningested
nH-M	0.5-1.0	0.713392371	0.870750415	0.964363364	uningested
nH-M	0.5-1.0	0.716211918	0.773146515	0.909192859	uningested
nH-M	0.5-1.0	0.812191454	0.568115319	0.921563465	uningested
nH-M	0.5-1.0	0.885058957	0.686227839	0.945307304	uningested
nH-M	0.5-1.0	0.759359464	0.719641522	0.929180658	uningested
nH-M	0.5-1.0	0.636413555	0.607499476	0.9270506	uningested
nH-M	0.5-1.0	0.738901948	0.609933061	0.932358021	uningested
nH-M	0.5-1.0	0.77093344	0.498570453	0.922550282	uningested
nH-M	0.5-1.0	0.737376478	0.745167217	0.928147409	uningested
nH-M	0.5-1.0	0.681653523	0.56657661	0.914493118	uningested
nH-M	0.5-1.0	0.644542989	0.372841408	0.926744103	uningested
nH-M	0.5-1.0	0.78350372	0.687184163	0.945835604	uningested
nH-M	0.5-1.0	0.59261966	0.825977555	0.970459372	uningested
nH-M	0.5-1.0	0.788491804	0.457151187	0.935620774	uningested
nH-M	0.5-1.0	0.668961324	0.748304912	0.939545283	uningested
nH-M	0.5-1.0	0.758868589	0.872388536	0.933261743	uningested
nH-M	0.5-1.0	0.762233733	0.917878604	0.920642502	uningested
nH-M	0.5-1.0	0.692060371	0.778522717	0.951337986	uningested
nH-M	0.5-1.0	0.746499944	0.608164836	0.959267756	uningested
nH-M	0.5-1.0	0.756314705	0.821135547	0.92987377	uningested
nH-M	0.5-1.0	0.735084219	0.924172789	0.936968138	uningested
nH-M	0.5-1.0	0.736055395	0.874646028	0.950397966	uningested
nH-M	0.5-1.0	0.733425473	0.982877225	0.932072892	uningested
nH-M	0.5-1.0	0.749809429	0.762413677	0.908664187	uningested
nH-M	0.5-1.0	0.780319298	0.652535286	0.947342833	uningested
nH-M	0.5-1.0	0.809621189	0.83037443	0.978334101	uningested
nH-M	0.5-1.0	0.742667504	0.658029308	0.930086234	uningested
nH-M	0.5-1.0	0.737468668	0.812688481	0.958179535	uningested
nH-M	0.5-1.0	0.715511597	0.724626105	0.927250171	uningested
nH-M	0.5-1.0	0.599936561	0.818799667	0.926765218	uningested
nH-M	0.5-1.0	0.756743602	0.543002284	0.928362872	uningested
nH-M	0.5-1.0	0.751225742	0.612111225	0.943014103	uningested
nH-M	0.5-1.0	0.780198233	0.720772789	0.937246894	uningested
nH-M	0.5-1.0	0.543900951	0.631735922	0.951844399	uningested
nH-M	0.5-1.0	0.760569855	0.793676413	0.972968609	uningested
nH-M	0.5-1.0	0.779435727	0.921999733	0.963347273	uningested
nH-M	0.5-1.0	0.727032868	0.609940639	0.940721582	uningested
nH-M	0.5-1.0	0.681880834	0.777904094	0.92413636	uningested
nH-M	0.5-1.0	0.765526837	0.809391762	0.975889732	uningested
nH-M	0.5-1.0	0.692608899	0.643210841	0.911270385	uningested
nH-M	0.5-1.0	0.729893601	0.7789491	0.932828082	uningested
nH-M	0.5-1.0	0.757171582	0.901206037	0.919058056	uningested
nH-M	0.5-1.0	0.697911763	0.770865464	0.96233057	uningested
nH-M	0.5-1.0	0.825246925	0.533685518	0.964699561	uningested
nH-M	0.5-1.0	0.762758122	0.898510167	0.934228949	uningested
nH-M	0.5-1.0	0.680089963	0.639493835	0.924180175	uningested
nH-M	0.5-1.0	0.845238504	0.788209536	0.951000234	uningested
nH-M	0.5-1.0	0.726085634	0.368074635	0.913203925	uningested
nH-M	0.5-1.0	0.744080228	0.570362866	0.992506704	uningested
nH-M	0.5-1.0	0.741856742	0.744747241	0.913078233	uningested
nH-M	0.5-1.0	0.787612541	0.643369174	0.933241598	uningested
nH-M	0.5-1.0	0.807418376	0.78844191	0.935253021	uningested
nH-M	0.5-1.0	0.739685297	0.790141524	0.962031184	uningested
nH-M	0.5-1.0	0.713400432	0.642409457	0.921250961	uningested
nH-M	0.5-1.0	0.864815921	0.603912249	0.917265786	uningested
nH-M	0.5-1.0	0.825708505	0.714939785	0.926193985	uningested
nH-M	0.5-1.0	0.625242238	0.526035515	0.926395358	uningested
nH-M	0.5-1.0	0.753030445	0.679620778	0.964096052	uningested
nH-M	0.5-1.0	0.80585521	0.473013144	0.97259071	uningested
nH-M	0.5-1.0	0.787790339	0.858083446	0.945188807	uningested
nH-M	0.5-1.0	0.766999079	0.7958449	0.932380332	uningested
nH-M	0.5-1.0	0.797151255	0.629267425	0.927010237	uningested
nH-M	0.5-1.0	0.864141454	0.721413216	0.909262899	uningested
nH-M	0.5-1.0	0.754117914	0.691560919	0.953137721	uningested
nH-M	0.5-1.0	0.727964429	0.841326046	0.921240385	uningested
nH-M	0.5-1.0	0.732274191	0.761002245	0.935234075	uningested
nH-M	0.5-1.0	0.815809212	0.883142264	0.906966649	uningested
nH-M	0.5-1.0	0.740948383	0.895834944	0.943824243	uningested
nH-M	0.5-1.0	0.648769197	0.770627741	0.924241167	uningested
nH-M	0.5-1.0	0.727918232	0.730062664	0.952530863	uningested
nH-M	0.5-1.0	0.737603776	0.81159298	0.960712888	uningested
nH-M	0.5-1.0	0.862050491	0.611800212	0.951965006	uningested
nH-M	0.5-1.0	0.769481252	0.464699063	0.965546941	uningested
nH-M	0.5-1.0	0.830607881	0.573747262	0.938626122	uningested
nH-M	0.5-1.0	0.789452475	0.742789476	0.950840272	uningested
nH-M	0.5-1.0	0.641781608	0.800390142	0.948172484	uningested
nH-M	0.5-1.0	0.709391688	0.845413884	0.913189169	uningested
nH-M	0.5-1.0	0.727880783	0.630924255	0.904374822	uningested
nH-M	0.5-1.0	0.762158362	0.734412787	0.954088959	uningested
nH-M	0.5-1.0	0.746485607	0.752106231	0.917632983	uningested
nH-M	0.5-1.0	0.631292727	0.629303974	0.939565053	uningested
nH-M	0.5-1.0	0.807572666	0.628127749	0.936033683	uningested
nH-M	0.5-1.0	0.63363808	0.611303157	0.932154057	uningested
nH-M	0.5-1.0	0.737965738	0.808745051	0.927139193	uningested
nH-M	0.5-1.0	0.793311377	0.633051146	0.91320546	uningested
nH-M	0.5-1.0	0.730204142	0.855142487	0.938042145	uningested
nH-M	0.5-1.0	0.831448131	0.819040273	0.952720043	uningested
nH-M	0.5-1.0	0.718460501	0.775693179	0.944271406	uningested
nH-M	0.5-1.0	0.660715062	0.612677279	0.961060175	uningested
nH-M	0.5-1.0	0.64388506	0.670280883	0.914354236	uningested
nH-M	0.5-1.0	0.740867903	0.806077695	0.928437632	uningested
nH-M	0.5-1.0	0.845481815	0.732760751	0.933450152	uningested
nH-M	0.5-1.0	0.760855441	0.585457624	0.936068827	uningested
nH-M	0.5-1.0	0.71205765	0.937132403	0.952738576	uningested
nH-M	1.0-1.4	0.678	0.603	0.933	uningested
nH-M	1.0-1.4	0.756	0.638	0.954	uningested
nH-M	1.0-1.4	0.616	0.461	0.928	uningested
nH-M	1.0-1.4	0.744	0.698	0.957	uningested
nH-M	1.0-1.4	0.758	0.803	0.949	uningested
nH-M	1.0-1.4	0.667	0.601	0.911	uningested
nH-M	1.0-1.4	0.72	0.735	0.941	uningested
nH-M	1.0-1.4	0.676	0.575	0.91	uningested
nH-M	1.0-1.4	0.766	0.691	0.958	uningested
nH-M	1.0-1.4	0.764	0.785	0.932	uningested
nH-M	1.0-1.4	0.814	0.785	0.953	uningested
nH-M	1.0-1.4	0.742	0.719	0.953	uningested
nH-M	1.0-1.4	0.701	0.598	0.946	uningested
nH-M	1.0-1.4	0.729	0.868	0.93	uningested
nH-M	1.0-1.4	0.755	0.677	0.959	uningested
nH-M	1.0-1.4	0.803	0.823	0.956	uningested
nH-M	1.0-1.4	0.692	0.573	0.961	uningested
nH-M	1.0-1.4	0.688	0.531	0.944	uningested
nH-M	1.0-1.4	0.609	0.505	0.879	uningested
nH-M	1.0-1.4	0.755	0.818	0.93	uningested
nH-M	1.0-1.4	0.631	0.939	0.889	uningested
nH-M	1.0-1.4	0.566	0.5	0.909	uningested
nH-M	1.0-1.4	0.666	0.547	0.952	uningested
nH-M	1.0-1.4	0.667	0.527	0.917	uningested
nH-M	1.0-1.4	0.617	0.578	0.912	uningested
nH-M	1.0-1.4	0.8	0.855	0.961	uningested
nH-M	1.0-1.4	0.674	0.573	0.936	uningested
nH-M	1.0-1.4	0.703	0.699	0.93	uningested
nH-M	1.0-1.4	0.639	0.486	0.943	uningested
nH-M	1.0-1.4	0.718	0.645	0.943	uningested
nH-M	1.0-1.4	0.756	0.626	0.963	uningested
nH-M	1.0-1.4	0.625	0.874	0.922	uningested
nH-M	1.0-1.4	0.82	0.822	0.961	uningested
nH-M	1.0-1.4	0.747	0.591	0.938	uningested
nH-M	1.0-1.4	0.644	0.69	0.889	uningested
nH-M	1.0-1.4	0.762	0.66	0.968	uningested
nH-M	1.0-1.4	0.727	0.734	0.936	uningested
nH-M	1.0-1.4	0.777	0.629	0.95	uningested
nH-M	1.0-1.4	0.755	0.736	0.922	uningested
nH-M	1.0-1.4	0.737	0.831	0.92	uningested
nH-M	1.0-1.4	0.683	0.694	0.94	uningested
nH-M	1.0-1.4	0.734	0.632	0.956	uningested
nH-M	1.0-1.4	0.762	0.733	0.953	uningested
nH-M	1.0-1.4	0.685	0.554	0.949	uningested
nH-M	1.0-1.4	0.685	0.582	0.935	uningested
nH-M	1.0-1.4	0.732	0.709	0.942	uningested
nH-M	1.0-1.4	0.653	0.514	0.943	uningested
nH-M	1.0-1.4	0.744	0.59	0.952	uningested
nH-M	1.0-1.4	0.773	0.841	0.952	uningested
nH-M	1.0-1.4	0.78	0.841	0.947	uningested
nH-M	1.0-1.4	0.699	0.614	0.956	uningested
nH-M	1.0-1.4	0.718	0.648	0.945	uningested
nH-M	1.0-1.4	0.709	0.522	0.95	uningested
nH-M	1.0-1.4	0.738	0.732	0.933	uningested
nH-M	1.0-1.4	0.708	0.596	0.959	uningested
nH-M	1.0-1.4	0.7	0.549	0.925	uningested
nH-M	1.0-1.4	0.787	0.738	0.966	uningested
nH-M	1.0-1.4	0.707	0.649	0.937	uningested
nH-M	1.0-1.4	0.809	0.8	0.955	uningested
nH-M	1.0-1.4	0.723	0.636	0.937	uningested
nH-M	1.0-1.4	0.714	0.518	0.964	uningested
nH-M	1.0-1.4	0.718	0.567	0.958	uningested
nH-M	1.0-1.4	0.753	0.642	0.957	uningested
nH-M	1.0-1.4	0.676	0.602	0.924	uningested
nH-M	1.0-1.4	0.708	0.571	0.943	uningested
nH-M	1.0-1.4	0.689	0.713	0.919	uningested
nH-M	1.0-1.4	0.791	0.708	0.971	uningested
nH-M	1.0-1.4	0.718	0.669	0.955	uningested
nH-M	1.0-1.4	0.599	0.462	0.946	uningested
nH-M	1.0-1.4	0.614	0.655	0.905	uningested
nH-M	1.0-1.4	0.643	0.619	0.905	uningested
nH-M	1.0-1.4	0.819	0.789	0.966	uningested
nH-M	1.0-1.4	0.825	0.796	0.965	uningested
nH-M	1.0-1.4	0.849	0.855	0.972	uningested
nH-M	1.0-1.4	0.738	0.665	0.953	uningested
nH-M	1.0-1.4	0.797	0.8	0.969	uningested
nH-M	1.0-1.4	0.603	0.612	0.872	uningested
nH-M	1.0-1.4	0.771	0.775	0.959	uningested
nH-M	1.0-1.4	0.791	0.888	0.953	uningested
nH-M	1.0-1.4	0.673	0.706	0.938	uningested
nH-M	1.0-1.4	0.744	0.861	0.924	uningested
nH-M	1.0-1.4	0.741	0.596	0.957	uningested
nH-M	1.0-1.4	0.761	0.707	0.959	uningested
nH-M	1.0-1.4	0.655	0.72	0.904	uningested
nH-M	1.0-1.4	0.837	0.803	0.966	uningested
nH-M	1.0-1.4	0.758	0.675	0.956	uningested
nH-M	1.0-1.4	0.719	0.62	0.94	uningested
nH-M	1.0-1.4	0.665	0.588	0.934	uningested
nH-M	1.0-1.4	0.786	0.667	0.97	uningested
nH-M	1.0-1.4	0.828	0.889	0.965	uningested
nH-M	1.0-1.4	0.778	0.723	0.954	uningested
nH-M	1.0-1.4	0.692	0.548	0.939	uningested
nH-M	1.0-1.4	0.583	0.606	0.915	uningested
nH-M	1.0-1.4	0.581	0.434	0.92	uningested
nH-M	1.0-1.4	0.754	0.819	0.941	uningested
nH-M	1.0-1.4	0.751	0.655	0.969	uningested
nH-M	1.0-1.4	0.672	0.51	0.955	uningested
nH-M	1.0-1.4	0.773	0.818	0.958	uningested
nH-M	1.0-1.4	0.648	0.873	0.921	uningested
nH-M	1.0-1.4	0.729	0.664	0.966	uningested
nH-M	1.0-1.4	0.623	0.668	0.898	uningested
nH-M	1.0-1.4	0.746	0.612	0.956	uningested
nH-M	1.0-1.4	0.675	0.655	0.95	uningested
nH-M	1.0-1.4	0.664	0.64	0.903	uningested
nH-M	1.0-1.4	0.746	0.766	0.927	uningested
nH-M	1.0-1.4	0.766	0.772	0.954	uningested
nH-M	1.0-1.4	0.541	0.429	0.907	uningested
nH-M	1.0-1.4	0.744	0.882	0.935	uningested
nH-M	1.0-1.4	0.753	0.766	0.945	uningested
nH-M	1.0-1.4	0.69	0.665	0.927	uningested
nH-M	1.0-1.4	0.679	0.607	0.907	uningested
nH-M	1.0-1.4	0.623	0.515	0.897	uningested
nH-M	1.0-1.4	0.674	0.594	0.929	uningested
nH-M	1.0-1.4	0.627	0.69	0.933	uningested
nH-M	1.0-1.4	0.707	0.845	0.92	uningested
nH-M	1.0-1.4	0.772	0.632	0.96	uningested
nH-M	1.0-1.4	0.768	0.667	0.965	uningested
nH-M	1.0-1.4	0.785	0.87	0.956	uningested
nH-M	1.0-1.4	0.758	0.684	0.964	uningested
nH-M	1.0-1.4	0.775	0.76	0.961	uningested
nH-M	1.0-1.4	0.679	0.819	0.944	uningested
nH-M	1.0-1.4	0.737	0.869	0.923	uningested
nH-M	1.0-1.4	0.768	0.597	0.96	uningested
nH-M	1.0-1.4	0.769	0.803	0.953	uningested
nH-M	1.0-1.4	0.808	0.845	0.957	uningested
nH-M	1.0-1.4	0.789	0.683	0.957	uningested
nH-M	1.0-1.4	0.797	0.811	0.957	uningested
nH-M	1.0-1.4	0.793	0.812	0.966	uningested
nH-M	1.0-1.4	0.789	0.79	0.957	uningested
nH-M	1.0-1.4	0.621	0.735	0.908	uningested
nH-M	1.0-1.4	0.726	0.605	0.961	uningested
nH-M	1.0-1.4	0.68	0.71	0.942	uningested
nH-M	1.0-1.4	0.777	0.705	0.957	uningested
nH-M	1.0-1.4	0.734	0.596	0.964	uningested
nH-M	1.0-1.4	0.802	0.773	0.959	uningested
nH-M	1.0-1.4	0.657	0.781	0.882	uningested
nH-M	1.0-1.4	0.696	0.555	0.943	uningested
nH-M	1.0-1.4	0.75	0.902	0.941	uningested
nH-M	1.0-1.4	0.676	0.639	0.921	uningested
nH-M	1.0-1.4	0.736	0.673	0.927	uningested
nH-M	1.0-1.4	0.773	0.695	0.966	uningested
nH-M	1.0-1.4	0.805	0.917	0.957	uningested
nH-M	1.0-1.4	0.719	0.778	0.97	uningested
nH-M	1.0-1.4	0.727	0.64	0.952	uningested
nH-M	1.0-1.4	0.779	0.789	0.947	uningested
nH-M	1.0-1.4	0.787	0.873	0.97	uningested
nH-M	1.0-1.4	0.745	0.732	0.936	uningested
nH-M	1.0-1.4	0.739	0.651	0.952	uningested
nH-M	1.0-1.4	0.77	0.785	0.956	uningested
nH-M	1.0-1.4	0.789	0.812	0.954	uningested
nH-M	1.0-1.4	0.769	0.611	0.969	uningested
nH-M	1.0-1.4	0.744	0.591	0.951	uningested
nH-M	1.0-1.4	0.735	0.71	0.947	uningested
nH-M	1.0-1.4	0.756	0.861	0.931	uningested
nH-M	1.0-1.4	0.724	0.642	0.95	uningested
nH-M	1.0-1.4	0.703	0.637	0.939	uningested
nH-M	1.0-1.4	0.635	0.547	0.944	uningested
nH-M	1.0-1.4	0.808	0.877	0.964	uningested
nH-M	1.0-1.4	0.692	0.802	0.929	uningested
nH-M	1.0-1.4	0.74	0.677	0.968	uningested
nH-M	1.0-1.4	0.812	0.844	0.965	uningested
nH-M	1.0-1.4	0.817	0.904	0.966	uningested
nH-M	1.0-1.4	0.846	0.853	0.969	uningested
nH-M	1.0-1.4	0.646	0.667	0.942	uningested
nH-M	1.0-1.4	0.772	0.683	0.966	uningested
nH-M	1.0-1.4	0.714	0.66	0.943	uningested
nH-M	1.0-1.4	0.703	0.71	0.943	uningested
nH-M	1.0-1.4	0.772	0.789	0.959	uningested
nH-M	1.0-1.4	0.718	0.787	0.923	uningested
nH-M	1.0-1.4	0.709	0.621	0.931	uningested
nH-M	1.0-1.4	0.712	0.971	0.94	uningested
nH-M	1.0-1.4	0.696	0.571	0.935	uningested
nH-M	1.0-1.4	0.797	0.782	0.955	uningested
nH-M	1.0-1.4	0.778	0.863	0.953	uningested
nH-M	1.0-1.4	0.728	0.607	0.955	uningested
nH-M	1.0-1.4	0.767	0.86	0.956	uningested
nH-M	1.0-1.4	0.657	0.756	0.941	uningested
nH-M	1.0-1.4	0.786	0.952	0.97	uningested
nH-M	1.0-1.4	0.706	0.886	0.93	uningested
nH-M	1.0-1.4	0.752	0.784	0.955	uningested
nH-M	1.0-1.4	0.79	0.762	0.959	uningested
nH-M	1.0-1.4	0.757	0.646	0.956	uningested
nH-M	1.0-1.4	0.747	0.601	0.958	uningested
nH-M	1.0-1.4	0.748	0.723	0.948	uningested
nH-M	1.0-1.4	0.701	0.649	0.947	uningested
nH-M	1.0-1.4	0.714	0.733	0.913	uningested
nH-M	1.0-1.4	0.738	0.628	0.946	uningested
nH-M	1.0-1.4	0.723	0.646	0.942	uningested
nH-M	1.0-1.4	0.823	0.721	0.971	uningested
nH-M	1.0-1.4	0.81	0.89	0.96	uningested
nH-M	1.0-1.4	0.651	0.677	0.904	uningested
nH-M	1.0-1.4	0.731	0.593	0.955	uningested
nH-M	1.0-1.4	0.727	0.768	0.945	uningested
nH-M	1.0-1.4	0.774	0.834	0.941	uningested
nH-M	1.0-1.4	0.797	0.928	0.964	uningested
nH-M	1.0-1.4	0.709	0.544	0.943	uningested
nH-M	1.0-1.4	0.728	0.901	0.948	uningested
nH-M	1.0-1.4	0.784	0.806	0.967	uningested
nH-M	1.0-1.4	0.768	0.925	0.958	uningested
nH-M	1.0-1.4	0.742	0.633	0.945	uningested
nH-M	1.0-1.4	0.764	0.754	0.955	uningested
nH-M	1.0-1.4	0.664	0.52	0.954	uningested
nH-M	1.0-1.4	0.798	0.687	0.972	uningested
nH-M	1.0-1.4	0.774	0.736	0.962	uningested
nH-M	1.0-1.4	0.782	0.689	0.957	uningested
nH-M	1.0-1.4	0.818	0.755	0.972	uningested
nH-M	1.0-1.4	0.709	0.737	0.94	uningested
nH-M	1.0-1.4	0.779	0.726	0.956	uningested
nH-M	1.0-1.4	0.728	0.757	0.954	uningested
nH-M	1.0-1.4	0.792	0.818	0.957	uningested
nH-M	1.0-1.4	0.776	0.914	0.959	uningested
nH-M	1.0-1.4	0.691	0.598	0.932	uningested
nH-M	1.0-1.4	0.76	0.798	0.968	uningested
nH-M	1.0-1.4	0.797	0.77	0.961	uningested
nH-M	1.0-1.4	0.777	0.78	0.961	uningested
nH-M	1.0-1.4	0.746	0.817	0.941	uningested
nH-M	1.0-1.4	0.695	0.642	0.942	uningested
nH-M	1.0-1.4	0.835	0.829	0.971	uningested
nH-M	1.0-1.4	0.752	0.852	0.955	uningested
nH-M	1.0-1.4	0.668	0.703	0.902	uningested
nH-M	1.0-1.4	0.798	0.765	0.963	uningested
nH-M	1.0-1.4	0.668	0.918	0.933	uningested
nH-M	1.0-1.4	0.72	0.636	0.932	uningested
nH-M	1.0-1.4	0.604	0.438	0.894	uningested
nH-M	1.0-1.4	0.766	0.789	0.965	uningested
nH-M	1.0-1.4	0.785	0.801	0.96	uningested
nH-M	1.0-1.4	0.749	0.701	0.959	uningested
nH-M	1.0-1.4	0.781	0.754	0.957	uningested
nH-M	1.0-1.4	0.747	0.75	0.954	uningested
nH-M	1.0-1.4	0.737	0.665	0.953	uningested
nH-M	1.0-1.4	0.715	0.778	0.929	uningested
nH-M	1.0-1.4	0.739	0.87	0.935	uningested
nH-M	1.0-1.4	0.739	0.69	0.935	uningested
nH-M	1.0-1.4	0.725	0.685	0.954	uningested
nH-M	1.0-1.4	0.782	0.728	0.958	uningested
nH-M	1.0-1.4	0.703	0.608	0.949	uningested
nH-M	1.0-1.4	0.688	0.606	0.912	uningested
nH-M	1.0-1.4	0.758	0.75	0.957	uningested
nH-M	1.0-1.4	0.753	0.682	0.956	uningested
nH-M	1.0-1.4	0.687	0.651	0.942	uningested
nH-M	1.0-1.4	0.82	0.94	0.96	uningested
nH-M	1.0-1.4	0.719	0.718	0.946	uningested
nH-M	1.0-1.4	0.786	0.766	0.96	uningested
nH-M	1.0-1.4	0.804	0.695	0.967	uningested
nH-M	1.0-1.4	0.797	0.766	0.957	uningested
nH-M	1.0-1.4	0.734	0.781	0.939	uningested
nH-M	1.0-1.4	0.754	0.929	0.939	uningested
nH-M	1.0-1.4	0.704	0.636	0.94	uningested
nH-M	1.0-1.4	0.704	0.857	0.937	uningested
nH-M	1.0-1.4	0.829	0.818	0.974	uningested
nH-M	1.0-1.4	0.632	0.553	0.956	uningested
nH-M	1.0-1.4	0.795	0.832	0.968	uningested
nH-M	1.0-1.4	0.701	0.805	0.937	uningested
nH-M	1.0-1.4	0.619	0.442	0.948	uningested
nH-M	1.0-1.4	0.767	0.895	0.95	uningested
nH-M	1.0-1.4	0.76	0.621	0.963	uningested
nH-M	1.0-1.4	0.741	0.717	0.952	uningested
nH-M	1.0-1.4	0.736	0.67	0.963	uningested
nH-M	1.0-1.4	0.714	0.889	0.942	uningested
nH-M	1.0-1.4	0.738	0.898	0.946	uningested
nH-M	1.0-1.4	0.773	0.734	0.951	uningested
nH-M	1.0-1.4	0.718	0.654	0.941	uningested
nH-M	1.0-1.4	0.673	0.658	0.911	uningested
nH-M	1.0-1.4	0.706	0.676	0.936	uningested
nH-M	1.0-1.4	0.789	0.773	0.96	uningested
nH-M	1.0-1.4	0.82	0.918	0.973	uningested
nH-M	1.0-1.4	0.755	0.666	0.964	uningested
nH-M	1.0-1.4	0.769	0.717	0.957	uningested
nH-M	1.0-1.4	0.806	0.811	0.961	uningested
nH-M	1.0-1.4	0.793	0.805	0.967	uningested
nH-M	1.0-1.4	0.782	0.716	0.966	uningested
nH-M	1.0-1.4	0.756	0.722	0.959	uningested
nH-M	1.0-1.4	0.724	0.879	0.95	uningested
nH-M	1.0-1.4	0.769	0.782	0.947	uningested
nH-M	1.0-1.4	0.821	0.965	0.966	uningested
nH-M	1.0-1.4	0.805	0.94	0.964	uningested
nH-M	1.0-1.4	0.607	0.483	0.862	uningested
nH-M	1.0-1.4	0.782	0.751	0.959	uningested
nH-M	1.0-1.4	0.751	0.969	0.97	uningested
nH-M	1.0-1.4	0.788	0.643	0.972	uningested
nH-M	1.0-1.4	0.753	0.75	0.952	uningested
nH-M	1.0-1.4	0.637	0.608	0.908	uningested
nH-M	1.0-1.4	0.745	0.737	0.957	uningested
nH-M	1.0-1.4	0.735	0.729	0.951	uningested
nH-M	1.0-1.4	0.795	0.854	0.964	uningested
nH-M	1.0-1.4	0.75	0.815	0.94	uningested
nH-M	1.0-1.4	0.737	0.735	0.95	uningested
nH-M	1.0-1.4	0.785	0.786	0.962	uningested
nH-M	1.0-1.4	0.715	0.716	0.955	uningested
nH-M	1.0-1.4	0.795	0.805	0.964	uningested
nH-M	1.0-1.4	0.614	0.468	0.911	uningested
nH-M	1.0-1.4	0.827	0.814	0.973	uningested
nH-M	1.0-1.4	0.801	0.726	0.97	uningested
nH-M	1.0-1.4	0.754	0.846	0.941	uningested
nH-M	1.0-1.4	0.69	0.545	0.953	uningested
nH-M	1.0-1.4	0.577	0.581	0.882	uningested
nH-M	1.0-1.4	0.764	0.727	0.957	uningested
nH-M	1.0-1.4	0.752	0.939	0.973	uningested
nH-M	1.0-1.4	0.77	0.866	0.953	uningested
nH-M	1.0-1.4	0.803	0.727	0.97	uningested
nH-M	1.0-1.4	0.794	0.887	0.967	uningested
nH-M	1.0-1.4	0.762	0.739	0.969	uningested
nH-M	1.0-1.4	0.797	0.836	0.959	uningested
nH-M	1.0-1.4	0.738	0.909	0.957	uningested
nH-M	1.0-1.4	0.807	0.77	0.966	uningested
nH-M	1.0-1.4	0.716	0.661	0.944	uningested
nH-M	1.0-1.4	0.791	0.747	0.973	uningested
nH-M	1.0-1.4	0.7	0.583	0.941	uningested
nH-M	1.0-1.4	0.648	0.784	0.925	uningested
nH-M	1.0-1.4	0.742	0.658	0.953	uningested
nH-M	1.0-1.4	0.792	0.828	0.962	uningested
nH-M	1.0-1.4	0.764	0.825	0.93	uningested
nH-M	1.0-1.4	0.678	0.756	0.896	uningested
nH-M	1.0-1.4	0.7	0.818	0.923	uningested
nH-M	1.0-1.4	0.822	0.814	0.969	uningested
nH-M	1.0-1.4	0.794	0.813	0.959	uningested
nH-M	1.0-1.4	0.742	0.846	0.956	uningested
nH-M	1.0-1.4	0.682	0.698	0.936	uningested
nH-M	1.0-1.4	0.733	0.683	0.939	uningested
nH-M	1.0-1.4	0.807	0.866	0.958	uningested
nH-M	1.0-1.4	0.753	0.626	0.964	uningested
nH-M	1.0-1.4	0.738	0.672	0.963	uningested
nH-M	1.0-1.4	0.756	0.706	0.944	uningested
nH-M	1.0-1.4	0.73	0.941	0.947	uningested
nH-M	1.0-1.4	0.75	0.711	0.946	uningested
nH-M	1.0-1.4	0.772	0.932	0.941	uningested
nH-M	1.0-1.4	0.75	0.713	0.963	uningested
nH-M	1.0-1.4	0.732	0.631	0.951	uningested
nH-M	1.0-1.4	0.747	0.869	0.947	uningested
nH-M	1.0-1.4	0.692	0.699	0.961	uningested
nH-M	1.0-1.4	0.689	0.756	0.931	uningested
nH-M	1.0-1.4	0.764	0.79	0.954	uningested
nH-M	1.0-1.4	0.795	0.893	0.972	uningested
nH-M	1.0-1.4	0.804	0.758	0.966	uningested
nH-M	1.0-1.4	0.684	0.61	0.943	uningested
nH-M	1.0-1.4	0.625	0.641	0.914	uningested
nH-M	1.0-1.4	0.727	0.813	0.963	uningested
nH-M	1.0-1.4	0.699	0.631	0.948	uningested
nH-M	1.0-1.4	0.628	0.854	0.893	uningested
nH-M	1.0-1.4	0.761	0.844	0.971	uningested
nH-M	1.0-1.4	0.676	0.649	0.94	uningested
nH-M	1.0-1.4	0.66	0.792	0.947	uningested
nH-M	1.0-1.4	0.604	0.723	0.933	uningested
nH-M	1.0-1.4	0.603	0.579	0.922	uningested
nH-M	1.0-1.4	0.776	0.881	0.947	uningested
nH-M	1.0-1.4	0.768	0.995	0.955	uningested
nH-M	1.0-1.4	0.738	0.949	0.957	uningested
nH-M	1.0-1.4	0.775	0.818	0.95	uningested
nH-M	1.0-1.4	0.8	0.701	0.963	uningested
nH-M	1.0-1.4	0.745	0.688	0.955	uningested
nH-M	1.0-1.4	0.735	0.66	0.954	uningested
nH-M	1.0-1.4	0.741	0.778	0.95	uningested
nH-M	1.0-1.4	0.739	0.845	0.947	uningested
nH-M	1.0-1.4	0.757	0.871	0.96	uningested
nH-M	1.0-1.4	0.813455359	0.558830579	0.945874009	uningested
nH-M	1.0-1.4	0.696038709	0.787679615	0.965155338	uningested
nH-M	1.0-1.4	0.706561149	0.542431208	0.934186349	uningested
nH-M	1.0-1.4	0.669880398	0.673060342	0.925694446	uningested
nH-M	1.0-1.4	0.72926265	0.75236262	0.9445227	uningested
nH-M	1.0-1.4	0.763136955	0.628448949	0.968414026	uningested
nH-M	1.0-1.4	0.788689889	0.884963356	0.939212541	uningested
nH-M	1.0-1.4	0.679279812	0.717524628	0.949173256	uningested
nH-M	1.0-1.4	0.728299665	0.713218572	0.965908005	uningested
nH-M	1.0-1.4	0.718702591	0.957482203	0.916156117	uningested
nH-M	1.0-1.4	0.724784626	0.655407568	0.969187693	uningested
nH-M	1.0-1.4	0.881761886	0.700010732	0.925415976	uningested
nH-M	1.0-1.4	0.728448279	0.70422775	0.952831097	uningested
nH-M	1.0-1.4	0.80638398	0.749713925	0.929263431	uningested
nH-M	1.0-1.4	0.719404593	0.768196203	0.906778443	uningested
nH-M	1.0-1.4	0.82323066	0.879716072	0.928899476	uningested
nH-M	1.0-1.4	0.723118811	0.528183922	0.961604065	uningested
nH-M	1.0-1.4	0.717354634	0.556978765	0.969619554	uningested
nH-M	1.0-1.4	0.717330311	0.67283199	0.944339185	uningested
nH-M	1.0-1.4	0.715137511	0.620770352	0.963077064	uningested
nH-M	1.0-1.4	0.66412462	0.895536847	0.929402566	uningested
nH-M	1.0-1.4	0.63385005	0.708622498	0.955261393	uningested
nH-M	1.0-1.4	0.714624051	0.847740251	0.984425175	uningested
nH-M	1.0-1.4	0.75376102	0.78597356	0.951386837	uningested
nH-M	1.0-1.4	0.64244437	0.750432763	0.946535554	uningested
nH-M	1.0-1.4	0.770404954	0.762889521	0.942067443	uningested
nH-M	1.0-1.4	0.713882457	0.743757631	0.961124093	uningested
nH-M	1.0-1.4	0.724653995	0.832416833	0.953232311	uningested
nH-M	1.0-1.4	0.835143283	0.787713632	0.963782504	uningested
nH-M	1.0-1.4	0.715018877	0.616936639	0.925191063	uningested
nH-M	1.0-1.4	0.631096401	0.944698779	0.932403233	uningested
nH-M	1.0-1.4	0.73428133	0.557980613	0.933288062	uningested
nH-M	1.0-1.4	0.772951036	0.803863633	0.950603053	uningested
nH-M	1.0-1.4	0.796266273	0.775937333	0.964367935	uningested
nH-M	1.0-1.4	0.782039255	0.608052483	0.95200899	uningested
nH-M	1.0-1.4	0.722573967	0.751271651	0.967034266	uningested
nH-M	1.0-1.4	0.686572171	0.676597747	0.925364821	uningested
nH-M	1.0-1.4	0.791304266	0.751917802	0.958428438	uningested
nH-M	1.0-1.4	0.721900494	0.607740322	0.957679877	uningested
nH-M	1.0-1.4	0.69627093	0.602089777	0.937798872	uningested
nH-M	1.0-1.4	0.676621405	0.682930389	0.952482979	uningested
nH-M	1.0-1.4	0.768520647	0.666020745	0.942192286	uningested
nH-M	1.0-1.4	0.754516355	0.641346111	0.949094742	uningested
nH-M	1.0-1.4	0.815910346	0.811091402	0.906960342	uningested
nH-M	1.0-1.4	0.727017745	0.757769506	0.966705471	uningested
nH-M	1.0-1.4	0.821913611	0.657513537	0.959570113	uningested
nH-M	1.0-1.4	0.685650569	0.668356697	0.946258832	uningested
nH-M	1.0-1.4	0.710952422	0.634934369	0.952203571	uningested
nH-M	1.0-1.4	0.707292284	0.819104718	0.927282782	uningested
nH-M	1.0-1.4	0.764213393	0.610106929	0.927540426	uningested
nH-M	1.0-1.4	0.692071307	0.708107023	0.939065056	uningested
nH-M	1.0-1.4	0.607366596	0.75361402	0.959597212	uningested
nH-M	1.0-1.4	0.696045588	0.609569663	0.948356371	uningested
nH-M	1.0-1.4	0.602063156	0.846098173	0.951364879	uningested
nH-M	1.0-1.4	0.666019826	0.719267101	0.980122455	uningested
nH-M	1.0-1.4	0.788794512	0.588027332	0.973275319	uningested
nH-M	1.0-1.4	0.665613103	0.795665727	0.940706055	uningested
nH-M	1.0-1.4	0.728590126	0.971566604	0.978546559	uningested
nH-M	1.0-1.4	0.774108936	0.482983199	0.971522108	uningested
nH-M	1.0-1.4	0.787516687	0.820151058	0.936137653	uningested
nH-M	1.0-1.4	0.74078177	0.592994986	0.930866101	uningested
nH-M	1.0-1.4	0.707852872	0.813064545	0.929088742	uningested
nH-M	1.0-1.4	0.690324174	0.788814077	0.962039005	uningested
nH-M	1.0-1.4	0.717800603	0.725834617	0.891523786	uningested
nH-M	1.0-1.4	0.859954542	0.629889049	0.946775148	uningested
nH-M	1.0-1.4	0.63152024	0.793613137	0.967213624	uningested
nH-M	1.0-1.4	0.858607317	0.589705397	0.946307815	uningested
nH-M	1.0-1.4	0.799235558	0.770017227	0.923669281	uningested
nH-M	1.0-1.4	0.68353861	0.911106022	0.950049448	uningested
nH-M	1.0-1.4	0.761249874	0.601679135	0.939629831	uningested
nH-M	1.0-1.4	0.689809696	0.681177727	0.937456784	uningested
nH-M	1.0-1.4	0.743357773	0.640015757	0.930926219	uningested
nH-M	1.0-1.4	0.786128574	0.864761755	0.95459836	uningested
nH-M	1.0-1.4	0.742976871	0.741593015	0.9592361	uningested
nH-M	1.0-1.4	0.682935625	0.506999495	0.974985245	uningested
nH-M	1.0-1.4	0.692838435	0.632361093	0.955301566	uningested
nH-M	1.0-1.4	0.707481214	0.842964099	0.920178284	uningested
nH-M	1.0-1.4	0.77478598	0.803453422	0.955017536	uningested
nH-M	1.0-1.4	0.669604356	0.741949232	0.927873333	uningested
nH-M	1.0-1.4	0.688152291	0.590222888	0.943892744	uningested
nH-M	1.0-1.4	0.70968922	0.641328925	0.930504733	uningested
nH-M	1.0-1.4	0.723749426	0.671956393	0.941044468	uningested
nH-M	1.0-1.4	0.695894507	0.642833891	0.915368226	uningested
nH-M	1.0-1.4	0.697475895	0.667871483	0.944246863	uningested
nH-M	1.0-1.4	0.690015101	0.690388438	0.936811379	uningested
nH-M	1.0-1.4	0.688565683	0.746617833	0.943854102	uningested
nH-M	1.0-1.4	0.786342852	0.903895451	0.949718917	uningested
nH-M	1.0-1.4	0.763455833	0.894763095	0.933359483	uningested
nH-M	1.0-1.4	0.730985491	0.921341275	0.926691213	uningested
nH-M	1.0-1.4	0.773952801	0.77766238	0.917122199	uningested
nH-M	1.0-1.4	0.70982794	0.857184536	0.936281401	uningested
nH-M	1.0-1.4	0.718837797	0.866915965	0.916442581	uningested
nH-M	1.0-1.4	0.67148948	0.697576072	0.942498779	uningested
nH-M	1.0-1.4	0.802608652	0.754845729	0.96095157	uningested
nH-M	1.0-1.4	0.689491646	0.660854768	0.954955323	uningested
nH-M	1.0-1.4	0.722159753	0.704497026	0.949719568	uningested
nH-M	1.0-1.4	0.692721641	0.770481538	0.945173791	uningested
nH-M	1.0-1.4	0.651048777	0.697347476	0.966340082	uningested
nH-M	1.0-1.4	0.753006978	0.872053414	0.921881139	uningested
nH-M	1.0-1.4	0.851021809	0.986	0.940595472	uningested
nH-M	1.0-1.4	0.728623637	0.684096401	0.939681446	uningested
nH-M	1.0-1.4	0.702376504	0.635776478	0.944974801	uningested
nH-M	1.0-1.4	0.814905526	0.573899193	0.958211913	uningested
nH-M	1.0-1.4	0.771010555	0.644189061	0.988546902	uningested
nH-M	1.0-1.4	0.753305001	0.73998022	0.963112498	uningested
nH-M	1.0-1.4	0.768634648	0.559071054	0.962908469	uningested
nH-M	1.0-1.4	0.687050804	0.851921973	0.922907904	uningested
nH-M	1.0-1.4	0.742088543	0.812381347	0.97689272	uningested
nH-M	1.0-1.4	0.624024374	0.552072243	0.94159438	uningested
nH-M	1.0-1.4	0.725067384	0.760795617	0.954888411	uningested
nH-M	1.0-1.4	0.800055525	0.785183608	0.946667316	uningested
nH-M	1.0-1.4	0.696856187	0.731817988	0.93380072	uningested
nH-M	1.0-1.4	0.770519508	0.742350198	0.911760505	uningested
nH-M	1.0-1.4	0.867288669	0.615631777	0.986845299	uningested
nH-M	1.0-1.4	0.704642857	0.623453694	0.972792847	uningested
nH-M	1.0-1.4	0.716130802	0.73829812	0.950620518	uningested
nH-M	1.0-1.4	0.682895711	0.731756324	0.956394746	uningested
nH-M	1.0-1.4	0.721162192	0.974015055	0.898202341	uningested
nH-M	1.0-1.4	0.712939275	0.727982426	0.935076124	uningested
nH-M	1.0-1.4	0.713256273	0.741802493	0.942566772	uningested
nH-M	1.0-1.4	0.783937361	0.693922074	0.955188899	uningested
nH-M	1.0-1.4	0.768069375	0.965429737	0.966009524	uningested
nH-M	1.0-1.4	0.727739662	0.624194354	0.958269535	uningested
nH-M	1.0-1.4	0.743562187	0.60654073	0.980319961	uningested
nH-M	1.0-1.4	0.79963796	0.452372304	0.935943724	uningested
nH-M	1.0-1.4	0.807265839	0.791667313	0.977033756	uningested
nH-M	1.0-1.4	0.772229525	0.749105286	0.951592827	uningested
nH-M	1.0-1.4	0.716641976	0.669096179	0.956861583	uningested
nH-M	1.0-1.4	0.755789639	0.799248245	0.941976899	uningested
nH-M	1.0-1.4	0.681918848	0.440618693	0.933809213	uningested
nH-M	1.0-1.4	0.760682729	0.681042408	0.94424405	uningested
nH-M	1.0-1.4	0.704757443	0.542983341	0.934258289	uningested
nH-M	1.0-1.4	0.683271916	0.715901956	0.944142161	uningested
nH-M	1.0-1.4	0.625917085	0.715584944	0.989071704	uningested
nH-M	1.0-1.4	0.732255801	0.569955774	0.927411241	uningested
nH-M	1.0-1.4	0.727581382	0.927820998	0.941759381	uningested
nH-M	1.0-1.4	0.668490647	0.642519074	0.940472919	uningested
nH-M	1.0-1.4	0.718486247	0.943616495	0.925170531	uningested
nH-M	1.0-1.4	0.853652744	0.761900513	0.942580886	uningested
nH-M	1.0-1.4	0.669249738	0.367491211	0.934372796	uningested
nH-M	1.0-1.4	0.766810335	0.709674727	0.905469922	uningested
nH-M	1.0-1.4	0.714380967	0.75335945	0.96970906	uningested
nH-M	1.0-1.4	0.757650983	0.7034139	0.947713192	uningested
nH-M	1.0-1.4	0.799356288	0.683148821	0.931098275	uningested
nH-M	1.0-1.4	0.779911637	0.708455705	0.962853993	uningested
nH-M	1.0-1.4	0.641368468	0.686175259	0.926346593	uningested
nH-M	1.4-1.7	0.754	0.729	0.933	uningested
nH-M	1.4-1.7	0.641	0.673	0.923	uningested
nH-M	1.4-1.7	0.689	0.673	0.943	uningested
nH-M	1.4-1.7	0.73	0.522	0.951	uningested
nH-M	1.4-1.7	0.697	0.714	0.965	uningested
nH-M	1.4-1.7	0.621	0.459	0.942	uningested
nH-M	1.4-1.7	0.676	0.525	0.94	uningested
nH-M	1.4-1.7	0.726	0.67	0.94	uningested
nH-M	1.4-1.7	0.748	0.683	0.956	uningested
nH-M	1.4-1.7	0.757	0.597	0.966	uningested
nH-M	1.4-1.7	0.686	0.693	0.938	uningested
nH-M	1.4-1.7	0.702	0.643	0.938	uningested
nH-M	1.4-1.7	0.705	0.559	0.954	uningested
nH-M	1.4-1.7	0.517	0.41	0.91	uningested
nH-M	1.4-1.7	0.673	0.516	0.934	uningested
nH-M	1.4-1.7	0.657	0.507	0.958	uningested
nH-M	1.4-1.7	0.672	0.528	0.947	uningested
nH-M	1.4-1.7	0.811	0.891	0.97	uningested
nH-M	1.4-1.7	0.652	0.574	0.937	uningested
nH-M	1.4-1.7	0.718	0.582	0.95	uningested
nH-M	1.4-1.7	0.753	0.774	0.938	uningested
nH-M	1.4-1.7	0.705	0.67	0.955	uningested
nH-M	1.4-1.7	0.734	0.807	0.949	uningested
nH-M	1.4-1.7	0.701	0.743	0.939	uningested
nH-M	1.4-1.7	0.691	0.731	0.942	uningested
nH-M	1.4-1.7	0.784	0.615	0.975	uningested
nH-M	1.4-1.7	0.801	0.713	0.967	uningested
nH-M	1.4-1.7	0.639	0.56	0.956	uningested
nH-M	1.4-1.7	0.763	0.868	0.95	uningested
nH-M	1.4-1.7	0.774	0.923	0.953	uningested
nH-M	1.4-1.7	0.802	0.69	0.972	uningested
nH-M	1.4-1.7	0.698	0.713	0.941	uningested
nH-M	1.4-1.7	0.723	0.649	0.955	uningested
nH-M	1.4-1.7	0.723	0.564	0.956	uningested
nH-M	1.4-1.7	0.598	0.411	0.915	uningested
nH-M	1.4-1.7	0.787	0.679	0.969	uningested
nH-M	1.4-1.7	0.731	0.659	0.937	uningested
nH-M	1.4-1.7	0.808	0.861	0.966	uningested
nH-M	1.4-1.7	0.725	0.57	0.96	uningested
nH-M	1.4-1.7	0.806	0.689	0.97	uningested
nH-M	1.4-1.7	0.736	0.827	0.962	uningested
nH-M	1.4-1.7	0.784	0.646	0.971	uningested
nH-M	1.4-1.7	0.689	0.724	0.9	uningested
nH-M	1.4-1.7	0.764	0.667	0.954	uningested
nH-M	1.4-1.7	0.719	0.542	0.967	uningested
nH-M	1.4-1.7	0.795	0.781	0.96	uningested
nH-M	1.4-1.7	0.789	0.726	0.957	uningested
nH-M	1.4-1.7	0.625	0.488	0.92	uningested
nH-M	1.4-1.7	0.729	0.743	0.963	uningested
nH-M	1.4-1.7	0.739	0.707	0.96	uningested
nH-M	1.4-1.7	0.729	0.609	0.953	uningested
nH-M	1.4-1.7	0.751	0.776	0.966	uningested
nH-M	1.4-1.7	0.781	0.669	0.976	uningested
nH-M	1.4-1.7	0.762	0.659	0.962	uningested
nH-M	1.4-1.7	0.724	0.664	0.948	uningested
nH-M	1.4-1.7	0.819	0.756	0.971	uningested
nH-M	1.4-1.7	0.782	0.721	0.958	uningested
nH-M	1.4-1.7	0.75	0.867	0.939	uningested
nH-M	1.4-1.7	0.742	0.649	0.957	uningested
nH-M	1.4-1.7	0.696	0.613	0.959	uningested
nH-M	1.4-1.7	0.777	0.73	0.952	uningested
nH-M	1.4-1.7	0.64	0.609	0.959	uningested
nH-M	1.4-1.7	0.818	0.741	0.974	uningested
nH-M	1.4-1.7	0.78	0.971	0.953	uningested
nH-M	1.4-1.7	0.755	0.707	0.968	uningested
nH-M	1.4-1.7	0.766	0.79	0.961	uningested
nH-M	1.4-1.7	0.759	0.658	0.957	uningested
nH-M	1.4-1.7	0.811	0.811	0.965	uningested
nH-M	1.4-1.7	0.742	0.578	0.975	uningested
nH-M	1.4-1.7	0.72	0.688	0.96	uningested
nH-M	1.4-1.7	0.625	0.63	0.873	uningested
nH-M	1.4-1.7	0.806	0.661	0.973	uningested
nH-M	1.4-1.7	0.737	0.771	0.949	uningested
nH-M	1.4-1.7	0.785	0.791	0.962	uningested
nH-M	1.4-1.7	0.838	0.83	0.968	uningested
nH-M	1.4-1.7	0.796	0.863	0.95	uningested
nH-M	1.4-1.7	0.804	0.659	0.981	uningested
nH-M	1.4-1.7	0.628	0.486	0.925	uningested
nH-M	1.4-1.7	0.749	0.681	0.963	uningested
nH-M	1.4-1.7	0.791	0.885	0.964	uningested
nH-M	1.4-1.7	0.778	0.631	0.974	uningested
nH-M	1.4-1.7	0.709	0.778	0.926	uningested
nH-M	1.4-1.7	0.715	0.654	0.944	uningested
nH-M	1.4-1.7	0.804	0.821	0.967	uningested
nH-M	1.4-1.7	0.808	0.656	0.974	uningested
nH-M	1.4-1.7	0.662	0.505	0.918	uningested
nH-M	1.4-1.7	0.769	0.729	0.969	uningested
nH-M	1.4-1.7	0.763	0.677	0.958	uningested
nH-M	1.4-1.7	0.724	0.641	0.949	uningested
nH-M	1.4-1.7	0.787	0.69	0.963	uningested
nH-M	1.4-1.7	0.687	0.501	0.939	uningested
nH-M	1.4-1.7	0.821	0.807	0.963	uningested
nH-M	1.4-1.7	0.759	0.622	0.958	uningested
nH-M	1.4-1.7	0.745	0.77	0.937	uningested
nH-M	1.4-1.7	0.799	0.75	0.969	uningested
nH-M	1.4-1.7	0.728	0.554	0.951	uningested
nH-M	1.4-1.7	0.785	0.732	0.961	uningested
nH-M	1.4-1.7	0.73	0.617	0.961	uningested
nH-M	1.4-1.7	0.824	0.703	0.981	uningested
nH-M	1.4-1.7	0.748	0.634	0.965	uningested
nH-M	1.4-1.7	0.717	0.673	0.955	uningested
nH-M	1.4-1.7	0.8	0.658	0.977	uningested
nH-M	1.4-1.7	0.735	0.771	0.957	uningested
nH-M	1.4-1.7	0.779	0.689	0.963	uningested
nH-M	1.4-1.7	0.717	0.695	0.936	uningested
nH-M	1.4-1.7	0.667	0.641	0.955	uningested
nH-M	1.4-1.7	0.772	0.628	0.967	uningested
nH-M	1.4-1.7	0.808	0.811	0.967	uningested
nH-M	1.4-1.7	0.724	0.571	0.961	uningested
nH-M	1.4-1.7	0.672	0.456	0.953	uningested
nH-M	1.4-1.7	0.706	0.96	0.935	uningested
nH-M	1.4-1.7	0.766	0.705	0.957	uningested
nH-M	1.4-1.7	0.705	0.759	0.938	uningested
nH-M	1.4-1.7	0.811	0.867	0.969	uningested
nH-M	1.4-1.7	0.77	0.64	0.965	uningested
nH-M	1.4-1.7	0.654	0.696	0.915	uningested
nH-M	1.4-1.7	0.745	0.896	0.95	uningested
nH-M	1.4-1.7	0.693	0.562	0.937	uningested
nH-M	1.4-1.7	0.769	0.621	0.969	uningested
nH-M	1.4-1.7	0.737	0.941	0.951	uningested
nH-M	1.4-1.7	0.755	0.639	0.965	uningested
nH-M	1.4-1.7	0.763	0.622	0.964	uningested
nH-M	1.4-1.7	0.808	0.67	0.975	uningested
nH-M	1.4-1.7	0.732	0.637	0.951	uningested
nH-M	1.4-1.7	0.737	0.81	0.949	uningested
nH-M	1.4-1.7	0.788	0.941	0.962	uningested
nH-M	1.4-1.7	0.758	0.654	0.951	uningested
nH-M	1.4-1.7	0.803	0.731	0.961	uningested
nH-M	1.4-1.7	0.771	0.645	0.961	uningested
nH-M	1.4-1.7	0.807	0.784	0.977	uningested
nH-M	1.4-1.7	0.743	0.652	0.965	uningested
nH-M	1.4-1.7	0.711	0.496	0.976	uningested
nH-M	1.4-1.7	0.782	0.702	0.964	uningested
nH-M	1.4-1.7	0.724	0.668	0.966	uningested
nH-M	1.4-1.7	0.759	0.772	0.95	uningested
nH-M	1.4-1.7	0.735	0.815	0.961	uningested
nH-M	1.4-1.7	0.736	0.624	0.948	uningested
nH-M	1.4-1.7	0.751	0.819	0.935	uningested
nH-M	1.4-1.7	0.684	0.638	0.948	uningested
nH-M	1.4-1.7	0.741	0.7	0.956	uningested
nH-M	1.4-1.7	0.771	0.601	0.97	uningested
nH-M	1.4-1.7	0.689	0.839	0.936	uningested
nH-M	1.4-1.7	0.76	0.659	0.965	uningested
nH-M	1.4-1.7	0.834	0.838	0.974	uningested
nH-M	1.4-1.7	0.792	0.655	0.976	uningested
nH-M	1.4-1.7	0.775	0.772	0.951	uningested
nH-M	1.4-1.7	0.724	0.635	0.952	uningested
nH-M	1.4-1.7	0.72	0.616	0.958	uningested
nH-M	1.4-1.7	0.783	0.635	0.969	uningested
nH-M	1.4-1.7	0.814	0.82	0.956	uningested
nH-M	1.4-1.7	0.777	0.865	0.948	uningested
nH-M	1.4-1.7	0.804	0.867	0.967	uningested
nH-M	1.4-1.7	0.824	0.896	0.975	uningested
nH-M	1.4-1.7	0.669	0.895	0.937	uningested
nH-M	1.4-1.7	0.699	0.648	0.943	uningested
nH-M	1.4-1.7	0.767	0.817	0.967	uningested
nH-M	1.4-1.7	0.688	0.556	0.932	uningested
nH-M	1.4-1.7	0.78	0.731	0.969	uningested
nH-M	1.4-1.7	0.759	0.836	0.972	uningested
nH-M	1.4-1.7	0.728	0.685	0.952	uningested
nH-M	1.4-1.7	0.712	0.823	0.949	uningested
nH-M	1.4-1.7	0.809	0.936	0.959	uningested
nH-M	1.4-1.7	0.745	0.685	0.953	uningested
nH-M	1.4-1.7	0.782	0.659	0.964	uningested
nH-M	1.4-1.7	0.732	0.712	0.958	uningested
nH-M	1.4-1.7	0.71	0.886	0.928	uningested
nH-M	1.4-1.7	0.804	0.838	0.963	uningested
nH-M	1.4-1.7	0.705	0.569	0.95	uningested
nH-M	1.4-1.7	0.745	0.593	0.967	uningested
nH-M	1.4-1.7	0.731	0.605	0.966	uningested
nH-M	1.4-1.7	0.76	0.695	0.941	uningested
nH-M	1.4-1.7	0.77	0.671	0.969	uningested
nH-M	1.4-1.7	0.798	0.801	0.961	uningested
nH-M	1.4-1.7	0.816	0.843	0.96	uningested
nH-M	1.4-1.7	0.691	0.647	0.934	uningested
nH-M	1.4-1.7	0.763	0.735	0.951	uningested
nH-M	1.4-1.7	0.71	0.737	0.917	uningested
nH-M	1.4-1.7	0.752	0.704	0.962	uningested
nH-M	1.4-1.7	0.727	0.81	0.929	uningested
nH-M	1.4-1.7	0.806	0.861	0.968	uningested
nH-M	1.4-1.7	0.772	0.726	0.951	uningested
nH-M	1.4-1.7	0.814	0.743	0.97	uningested
nH-M	1.4-1.7	0.769	0.883	0.95	uningested
nH-M	1.4-1.7	0.797	0.81	0.974	uningested
nH-M	1.4-1.7	0.76	0.788	0.947	uningested
nH-M	1.4-1.7	0.655	0.78	0.902	uningested
nH-M	1.4-1.7	0.742	0.781	0.953	uningested
nH-M	1.4-1.7	0.825	0.72	0.976	uningested
nH-M	1.4-1.7	0.655	0.518	0.939	uningested
nH-M	1.4-1.7	0.722	0.657	0.959	uningested
nH-M	1.4-1.7	0.704	0.572	0.958	uningested
nH-M	1.4-1.7	0.665	0.565	0.943	uningested
nH-M	1.4-1.7	0.774	0.819	0.959	uningested
nH-M	1.4-1.7	0.814	0.695	0.977	uningested
nH-M	1.4-1.7	0.729	0.652	0.932	uningested
nH-M	1.4-1.7	0.839	0.699	0.983	uningested
nH-M	1.4-1.7	0.801	0.945	0.959	uningested
nH-M	1.4-1.7	0.758	0.792	0.956	uningested
nH-M	1.4-1.7	0.725	0.624	0.956	uningested
nH-M	1.4-1.7	0.812	0.723	0.972	uningested
nH-M	1.4-1.7	0.782	0.702	0.972	uningested
nH-M	1.4-1.7	0.759	0.713	0.953	uningested
nH-M	1.4-1.7	0.851	0.926	0.978	uningested
nH-M	1.4-1.7	0.732	0.681	0.954	uningested
nH-M	1.4-1.7	0.693	0.494	0.969	uningested
nH-M	1.4-1.7	0.778	0.683	0.966	uningested
nH-M	1.4-1.7	0.747	0.673	0.951	uningested
nH-M	1.4-1.7	0.797	0.791	0.961	uningested
nH-M	1.4-1.7	0.757	0.679	0.959	uningested
nH-M	1.4-1.7	0.773	0.689	0.956	uningested
nH-M	1.4-1.7	0.76	0.583	0.972	uningested
nH-M	1.4-1.7	0.63	0.498	0.952	uningested
nH-M	1.4-1.7	0.788	0.81	0.963	uningested
nH-M	1.4-1.7	0.796	0.774	0.956	uningested
nH-M	1.4-1.7	0.797	0.937	0.969	uningested
nH-M	1.4-1.7	0.608	0.821	0.907	uningested
nH-M	1.4-1.7	0.801	0.876	0.963	uningested
nH-M	1.4-1.7	0.788	0.748	0.946	uningested
nH-M	1.4-1.7	0.795	0.807	0.956	uningested
nH-M	1.4-1.7	0.791	0.695	0.978	uningested
nH-M	1.4-1.7	0.733	0.746	0.955	uningested
nH-M	1.4-1.7	0.738	0.77	0.952	uningested
nH-M	1.4-1.7	0.754	0.82	0.95	uningested
nH-M	1.4-1.7	0.755	0.708	0.956	uningested
nH-M	1.4-1.7	0.738	0.842	0.957	uningested
nH-M	1.4-1.7	0.823	0.847	0.97	uningested
nH-M	1.4-1.7	0.788	0.807	0.959	uningested
nH-M	1.4-1.7	0.714	0.837	0.936	uningested
nH-M	1.4-1.7	0.733	0.909	0.949	uningested
nH-M	1.4-1.7	0.787	0.806	0.953	uningested
nH-M	1.4-1.7	0.647	0.748	0.884	uningested
nH-M	1.4-1.7	0.795	0.821	0.962	uningested
nH-M	1.4-1.7	0.758	0.638	0.954	uningested
nH-M	1.4-1.7	0.795	0.707	0.959	uningested
nH-M	1.4-1.7	0.834	0.865	0.962	uningested
nH-M	1.4-1.7	0.807	0.744	0.964	uningested
nH-M	1.4-1.7	0.814	0.714	0.973	uningested
nH-M	1.4-1.7	0.716	0.583	0.945	uningested
nH-M	1.4-1.7	0.615	0.575	0.939	uningested
nH-M	1.4-1.7	0.732	0.686	0.958	uningested
nH-M	1.4-1.7	0.745	0.695	0.945	uningested
nH-M	1.4-1.7	0.711	0.809	0.947	uningested
nH-M	1.4-1.7	0.756	0.632	0.963	uningested
nH-M	1.4-1.7	0.824	0.827	0.968	uningested
nH-M	1.4-1.7	0.754	0.719	0.964	uningested
nH-M	1.4-1.7	0.737	0.588	0.973	uningested
nH-M	1.4-1.7	0.731	0.823	0.945	uningested
nH-M	1.4-1.7	0.797	0.697	0.97	uningested
nH-M	1.4-1.7	0.72	0.683	0.961	uningested
nH-M	1.4-1.7	0.765	0.777	0.95	uningested
nH-M	1.4-1.7	0.745	0.765	0.963	uningested
nH-M	1.4-1.7	0.779	0.783	0.966	uningested
nH-M	1.4-1.7	0.693	0.881	0.929	uningested
nH-M	1.4-1.7	0.733	0.778	0.946	uningested
nH-M	1.4-1.7	0.645	0.687	0.915	uningested
nH-M	1.4-1.7	0.743	0.676	0.947	uningested
nH-M	1.4-1.7	0.751	0.633	0.967	uningested
nH-M	1.4-1.7	0.783	0.785	0.959	uningested
nH-M	1.4-1.7	0.737	0.688	0.975	uningested
nH-M	1.4-1.7	0.781	0.658	0.959	uningested
nH-M	1.4-1.7	0.721	0.829	0.947	uningested
nH-M	1.4-1.7	0.833	0.802	0.972	uningested
nH-M	1.4-1.7	0.645	0.63	0.922	uningested
nH-M	1.4-1.7	0.79	0.759	0.96	uningested
nH-M	1.4-1.7	0.756	0.742	0.961	uningested
nH-M	1.4-1.7	0.835	0.893	0.976	uningested
nH-M	1.4-1.7	0.814	0.791	0.971	uningested
nH-M	1.4-1.7	0.685	0.762	0.912	uningested
nH-M	1.4-1.7	0.72	0.646	0.955	uningested
nH-M	1.4-1.7	0.763	0.676	0.957	uningested
nH-M	1.4-1.7	0.733	0.572	0.966	uningested
nH-M	1.4-1.7	0.814	0.841	0.971	uningested
nH-M	1.4-1.7	0.781	0.725	0.959	uningested
nH-M	1.4-1.7	0.715	0.802	0.957	uningested
nH-M	1.4-1.7	0.813	0.907	0.962	uningested
nH-M	1.4-1.7	0.775	0.927	0.961	uningested
nH-M	1.4-1.7	0.775	0.645	0.955	uningested
nH-M	1.4-1.7	0.728	0.744	0.954	uningested
nH-M	1.4-1.7	0.706	0.717	0.933	uningested
nH-M	1.4-1.7	0.803	0.724	0.968	uningested
nH-M	1.4-1.7	0.699	0.687	0.939	uningested
nH-M	1.4-1.7	0.797	0.868	0.963	uningested
nH-M	1.4-1.7	0.839	0.919	0.979	uningested
nH-M	1.4-1.7	0.805	0.846	0.971	uningested
nH-M	1.4-1.7	0.8	0.88	0.961	uningested
nH-M	1.4-1.7	0.836	0.939	0.972	uningested
nH-M	1.4-1.7	0.768	0.779	0.943	uningested
nH-M	1.4-1.7	0.73	0.721	0.943	uningested
nH-M	1.4-1.7	0.747	0.608	0.947	uningested
nH-M	1.4-1.7	0.702	0.828	0.959	uningested
nH-M	1.4-1.7	0.819	0.814	0.972	uningested
nH-M	1.4-1.7	0.754	0.854	0.966	uningested
nH-M	1.4-1.7	0.72	0.78	0.962	uningested
nH-M	1.4-1.7	0.725	0.714	0.925	uningested
nH-M	1.4-1.7	0.769	0.769	0.953	uningested
nH-M	1.4-1.7	0.73	0.629	0.963	uningested
nH-M	1.4-1.7	0.819	0.822	0.975	uningested
nH-M	1.4-1.7	0.736	0.796	0.95	uningested
nH-M	1.4-1.7	0.69	0.514	0.953	uningested
nH-M	1.4-1.7	0.762	0.603	0.976	uningested
nH-M	1.4-1.7	0.712	0.85	0.948	uningested
nH-M	1.4-1.7	0.709	0.591	0.946	uningested
nH-M	1.4-1.7	0.735	0.587	0.967	uningested
nH-M	1.4-1.7	0.79	0.755	0.974	uningested
nH-M	1.4-1.7	0.772	0.837	0.963	uningested
nH-M	1.4-1.7	0.803	0.79	0.969	uningested
nH-M	1.4-1.7	0.745	0.684	0.947	uningested
nH-M	1.4-1.7	0.686	0.484	0.961	uningested
nH-M	1.4-1.7	0.724	0.683	0.942	uningested
nH-M	1.4-1.7	0.819	0.91	0.97	uningested
nH-M	1.4-1.7	0.797	0.761	0.969	uningested
nH-M	1.4-1.7	0.687	0.705	0.937	uningested
nH-M	1.4-1.7	0.772	0.695	0.967	uningested
nH-M	1.4-1.7	0.811	0.894	0.968	uningested
nH-M	1.4-1.7	0.612	0.808	0.908	uningested
nH-M	1.4-1.7	0.776	0.694	0.961	uningested
nH-M	1.4-1.7	0.703	0.744	0.947	uningested
nH-M	1.4-1.7	0.8	0.818	0.97	uningested
nH-M	1.4-1.7	0.785	0.812	0.955	uningested
nH-M	1.4-1.7	0.77	0.956	0.942	uningested
nH-M	1.4-1.7	0.765	0.834	0.953	uningested
nH-M	1.4-1.7	0.843	0.818	0.98	uningested
nH-M	1.4-1.7	0.687	0.659	0.949	uningested
nH-M	1.4-1.7	0.783	0.779	0.973	uningested
nH-M	1.4-1.7	0.758	0.688	0.941	uningested
nH-M	1.4-1.7	0.701	0.832	0.941	uningested
nH-M	1.4-1.7	0.835	0.814	0.973	uningested
nH-M	1.4-1.7	0.647	0.722	0.942	uningested
nH-M	1.4-1.7	0.707	0.697	0.927	uningested
nH-M	1.4-1.7	0.749	0.948	0.947	uningested
nH-M	1.4-1.7	0.715	0.587	0.961	uningested
nH-M	1.4-1.7	0.774	0.731	0.967	uningested
nH-M	1.4-1.7	0.739	0.8	0.936	uningested
nH-M	1.4-1.7	0.781	0.7	0.967	uningested
nH-M	1.4-1.7	0.791	0.913	0.968	uningested
nH-M	1.4-1.7	0.775	0.77	0.957	uningested
nH-M	1.4-1.7	0.853	0.878	0.979	uningested
nH-M	1.4-1.7	0.818	0.796	0.97	uningested
nH-M	1.4-1.7	0.799	0.831	0.972	uningested
nH-M	1.4-1.7	0.755	0.733	0.954	uningested
nH-M	1.4-1.7	0.776	0.714	0.963	uningested
nH-M	1.4-1.7	0.65	0.724	0.928	uningested
nH-M	1.4-1.7	0.765	0.675	0.959	uningested
nH-M	1.4-1.7	0.767	0.69	0.967	uningested
nH-M	1.4-1.7	0.691	0.909	0.92	uningested
nH-M	1.4-1.7	0.746	0.78	0.961	uningested
nH-M	1.4-1.7	0.827	0.835	0.972	uningested
nH-M	1.4-1.7	0.778	0.884	0.958	uningested
nH-M	1.4-1.7	0.789	0.779	0.968	uningested
nH-M	1.4-1.7	0.73	0.918	0.943	uningested
nH-M	1.4-1.7	0.672	0.555	0.949	uningested
nH-M	1.4-1.7	0.8	0.84	0.976	uningested
nH-M	1.4-1.7	0.665	0.686	0.933	uningested
nH-M	1.4-1.7	0.723	0.496	0.98	uningested
nH-M	1.4-1.7	0.772	0.676	0.968	uningested
nH-M	1.4-1.7	0.825	0.894	0.964	uningested
nH-M	1.4-1.7	0.741	0.631	0.955	uningested
nH-M	1.4-1.7	0.771	0.769	0.964	uningested
nH-M	1.4-1.7	0.75	0.8	0.948	uningested
nH-M	1.4-1.7	0.724	0.949	0.924	uningested
nH-M	1.4-1.7	0.822	0.881	0.967	uningested
nH-M	1.4-1.7	0.805	0.81	0.965	uningested
nH-M	1.4-1.7	0.703	0.923	0.956	uningested
nH-M	1.4-1.7	0.772	0.842	0.958	uningested
nH-M	1.4-1.7	0.748	0.667	0.952	uningested
nH-M	1.4-1.7	0.793	0.755	0.965	uningested
nH-M	1.4-1.7	0.741	0.785	0.932	uningested
nH-M	1.4-1.7	0.782	0.83	0.953	uningested
nH-M	1.4-1.7	0.625	0.827	0.943	uningested
nH-M	1.4-1.7	0.746	0.882	0.939	uningested
nH-M	1.4-1.7	0.76	0.621	0.969	uningested
nH-M	1.4-1.7	0.804	0.83	0.971	uningested
nH-M	1.4-1.7	0.775	0.784	0.956	uningested
nH-M	1.4-1.7	0.68	0.782	0.91	uningested
nH-M	1.4-1.7	0.752	0.776	0.952	uningested
nH-M	1.4-1.7	0.726	0.696	0.952	uningested
nH-M	1.4-1.7	0.823	0.83	0.979	uningested
nH-M	1.4-1.7	0.717	0.558	0.963	uningested
nH-M	1.4-1.7	0.763	0.705	0.958	uningested
nH-M	1.4-1.7	0.71	0.54	0.971	uningested
nH-M	1.4-1.7	0.723	0.679	0.949	uningested
nH-M	1.4-1.7	0.79	0.849	0.966	uningested
nH-M	1.4-1.7	0.704	0.59	0.962	uningested
nH-M	1.4-1.7	0.711	0.87	0.93	uningested
nH-M	1.4-1.7	0.7	0.697	0.931	uningested
nH-M	1.4-1.7	0.772	0.899	0.958	uningested
nH-M	1.4-1.7	0.716	0.657	0.947	uningested
nH-M	1.4-1.7	0.748	0.681	0.958	uningested
nH-M	1.4-1.7	0.812	0.722	0.974	uningested
nH-M	1.4-1.7	0.774	0.715	0.965	uningested
nH-M	1.4-1.7	0.601	0.692	0.943	uningested
nH-M	1.4-1.7	0.748	0.815	0.958	uningested
nH-M	1.4-1.7	0.748	0.682	0.96	uningested
nH-M	1.4-1.7	0.805	0.901	0.967	uningested
nH-M	1.4-1.7	0.792	0.676	0.972	uningested
nH-M	1.4-1.7	0.807	0.772	0.972	uningested
nH-M	1.4-1.7	0.807	0.877	0.967	uningested
nH-M	1.4-1.7	0.771	0.901	0.955	uningested
nH-M	1.4-1.7	0.717	0.776	0.943	uningested
nH-M	1.4-1.7	0.775	0.78	0.961	uningested
nH-M	1.4-1.7	0.793	0.716	0.971	uningested
nH-M	1.4-1.7	0.809	0.891	0.965	uningested
nH-M	1.4-1.7	0.787	0.801	0.978	uningested
nH-M	1.4-1.7	0.775	0.717	0.958	uningested
nH-M	1.4-1.7	0.842	0.918	0.979	uningested
nH-M	1.4-1.7	0.803	0.896	0.974	uningested
nH-M	1.4-1.7	0.777	0.9	0.965	uningested
nH-M	1.4-1.7	0.722	0.834	0.942	uningested
nH-M	1.4-1.7	0.702	0.659	0.949	uningested
nH-M	1.4-1.7	0.745	0.688	0.959	uningested
nH-M	1.4-1.7	0.707	0.812	0.928	uningested
nH-M	1.4-1.7	0.792	0.736	0.964	uningested
nH-M	1.4-1.7	0.758	0.619	0.967	uningested
nH-M	1.4-1.7	0.821	0.846	0.97	uningested
nH-M	1.4-1.7	0.786	0.869	0.962	uningested
nH-M	1.4-1.7	0.769	0.852	0.967	uningested
nH-M	1.4-1.7	0.675	0.656	0.938	uningested
nH-M	1.4-1.7	0.776	0.721	0.976	uningested
nH-M	1.4-1.7	0.754	0.852	0.967	uningested
nH-M	1.4-1.7	0.778	0.797	0.949	uningested
nH-M	1.4-1.7	0.752	0.783	0.955	uningested
nH-M	1.4-1.7	0.647	0.757	0.908	uningested
nH-M	1.4-1.7	0.74	0.815	0.941	uningested
nH-M	1.4-1.7	0.742	0.802	0.966	uningested
nH-M	1.4-1.7	0.779	0.95	0.959	uningested
nH-M	1.4-1.7	0.755	0.683	0.962	uningested
nH-M	1.4-1.7	0.75	0.629	0.958	uningested
nH-M	1.4-1.7	0.781	0.847	0.965	uningested
nH-M	1.4-1.7	0.765	0.715	0.958	uningested
nH-M	1.4-1.7	0.667	0.759	0.963	uningested
nH-M	1.4-1.7	0.731	0.73	0.938	uningested
nH-M	1.4-1.7	0.7	0.674	0.935	uningested
nH-M	1.4-1.7	0.816	0.951	0.967	uningested
nH-M	1.4-1.7	0.714	0.802	0.943	uningested
nH-M	1.4-1.7	0.83	0.957	0.974	uningested
nH-M	1.4-1.7	0.763	0.647	0.967	uningested
nH-M	1.4-1.7	0.763	0.808	0.944	uningested
nH-M	1.4-1.7	0.779	0.817	0.963	uningested
nH-M	1.4-1.7	0.802	0.713	0.971	uningested
nH-M	1.4-1.7	0.762	0.628	0.967	uningested
nH-M	1.4-1.7	0.787	0.78	0.967	uningested
nH-M	1.4-1.7	0.78	0.699	0.979	uningested
nH-M	1.4-1.7	0.785	0.908	0.97	uningested
nH-M	1.4-1.7	0.695	0.606	0.931	uningested
nH-M	1.4-1.7	0.759	0.716	0.963	uningested
nH-M	1.4-1.7	0.782	0.856	0.965	uningested
nH-M	1.4-1.7	0.771	0.867	0.964	uningested
nH-M	1.4-1.7	0.747	0.722	0.959	uningested
nH-M	1.4-1.7	0.788	0.857	0.96	uningested
nH-M	1.4-1.7	0.775	0.672	0.967	uningested
nH-M	1.4-1.7	0.826	0.91	0.968	uningested
nH-M	1.4-1.7	0.704	0.659	0.954	uningested
nH-M	1.4-1.7	0.742	0.884	0.955	uningested
nH-M	1.4-1.7	0.714	0.551	0.956	uningested
nH-M	1.4-1.7	0.813	0.774	0.965	uningested
nH-M	1.4-1.7	0.689	0.788	0.941	uningested
nH-M	1.4-1.7	0.83	0.931	0.965	uningested
nH-M	1.4-1.7	0.792	0.77	0.981	uningested
nH-M	1.4-1.7	0.697	0.713	0.943	uningested
nH-M	1.4-1.7	0.769	0.914	0.958	uningested
nH-M	1.4-1.7	0.76	0.676	0.962	uningested
nH-M	1.4-1.7	0.753	0.721	0.962	uningested
nH-M	1.4-1.7	0.72	0.783	0.952	uningested
nH-M	1.4-1.7	0.751	0.805	0.942	uningested
nH-M	1.4-1.7	0.727	0.928	0.955	uningested
nH-M	1.4-1.7	0.532	0.622	0.914	uningested
nH-M	1.4-1.7	0.802	0.897	0.97	uningested
nH-M	1.4-1.7	0.702	0.647	0.949	uningested
nH-M	1.4-1.7	0.752	0.823	0.928	uningested
nH-M	1.4-1.7	0.714	0.698	0.958	uningested
nH-M	1.4-1.7	0.69	0.673	0.944	uningested
nH-M	1.4-1.7	0.86	0.769	0.984	uningested
nH-M	1.4-1.7	0.708	0.736	0.937	uningested
nH-M	1.4-1.7	0.81	0.822	0.973	uningested
nH-M	1.4-1.7	0.741	0.708	0.951	uningested
nH-M	1.4-1.7	0.808	0.74	0.961	uningested
nH-M	1.4-1.7	0.779	0.76	0.961	uningested
nH-M	1.4-1.7	0.821	0.91	0.973	uningested
nH-M	1.4-1.7	0.765	0.951	0.948	uningested
nH-M	1.4-1.7	0.767	0.931	0.958	uningested
nH-M	1.4-1.7	0.797	0.88	0.964	uningested
nH-M	1.4-1.7	0.799	0.869	0.966	uningested
nH-M	1.4-1.7	0.806	0.935	0.965	uningested
nH-M	1.4-1.7	0.823	0.867	0.98	uningested
nH-M	1.4-1.7	0.649	0.813	0.899	uningested
nH-M	1.4-1.7	0.74	0.817	0.946	uningested
nH-M	1.4-1.7	0.791	0.686	0.972	uningested
nH-M	1.4-1.7	0.786	0.767	0.957	uningested
nH-M	1.4-1.7	0.752	0.653	0.956	uningested
nH-M	1.4-1.7	0.751	0.784	0.951	uningested
nH-M	1.4-1.7	0.655	0.74	0.941	uningested
nH-M	1.4-1.7	0.709	0.708	0.957	uningested
nH-M	1.4-1.7	0.837	0.878	0.974	uningested
nH-M	1.4-1.7	0.776	0.974	0.963	uningested
nH-M	1.4-1.7	0.775	0.993	0.966	uningested
nH-M	1.4-1.7	0.709	0.659	0.933	uningested
nH-M	1.4-1.7	0.793	0.86	0.97	uningested
nH-M	1.4-1.7	0.813	0.982	0.97	uningested
nH-M	1.4-1.7	0.794	0.877	0.959	uningested
nH-M	1.4-1.7	0.763	0.84	0.943	uningested
nH-M	1.7-2.0	0.706	0.611	0.949	uningested
nH-M	1.7-2.0	0.819	0.681	0.971	uningested
nH-M	1.7-2.0	0.773	0.597	0.97	uningested
nH-M	1.7-2.0	0.697	0.516	0.97	uningested
nH-M	1.7-2.0	0.792	0.716	0.967	uningested
nH-M	1.7-2.0	0.766	0.622	0.959	uningested
nH-M	1.7-2.0	0.757	0.682	0.954	uningested
nH-M	1.7-2.0	0.775	0.757	0.966	uningested
nH-M	1.7-2.0	0.68	0.553	0.92	uningested
nH-M	1.7-2.0	0.753	0.717	0.96	uningested
nH-M	1.7-2.0	0.652	0.493	0.944	uningested
nH-M	1.7-2.0	0.785	0.735	0.95	uningested
nH-M	1.7-2.0	0.721	0.645	0.947	uningested
nH-M	1.7-2.0	0.762	0.866	0.954	uningested
nH-M	1.7-2.0	0.726	0.582	0.971	uningested
nH-M	1.7-2.0	0.791	0.841	0.969	uningested
nH-M	1.7-2.0	0.728	0.584	0.944	uningested
nH-M	1.7-2.0	0.799	0.763	0.965	uningested
nH-M	1.7-2.0	0.821	0.797	0.969	uningested
nH-M	1.7-2.0	0.738	0.901	0.948	uningested
nH-M	1.7-2.0	0.767	0.855	0.968	uningested
nH-M	1.7-2.0	0.694	0.552	0.962	uningested
nH-M	1.7-2.0	0.696	0.509	0.953	uningested
nH-M	1.7-2.0	0.751	0.83	0.963	uningested
nH-M	1.7-2.0	0.595	0.693	0.937	uningested
nH-M	1.7-2.0	0.813	0.76	0.979	uningested
nH-M	1.7-2.0	0.773	0.745	0.967	uningested
nH-M	1.7-2.0	0.731	0.809	0.969	uningested
nH-M	1.7-2.0	0.79	0.844	0.965	uningested
nH-M	1.7-2.0	0.787	0.778	0.967	uningested
nH-M	1.7-2.0	0.743	0.719	0.956	uningested
nH-M	1.7-2.0	0.762	0.818	0.962	uningested
nH-M	1.7-2.0	0.747	0.67	0.957	uningested
nH-M	1.7-2.0	0.697	0.58	0.969	uningested
nH-M	1.7-2.0	0.735	0.727	0.97	uningested
nH-M	1.7-2.0	0.788	0.741	0.974	uningested
nH-M	1.7-2.0	0.732	0.759	0.948	uningested
nH-M	1.7-2.0	0.759	0.636	0.967	uningested
nH-M	1.7-2.0	0.806	0.772	0.973	uningested
nH-M	1.7-2.0	0.728	0.9	0.962	uningested
nH-M	1.7-2.0	0.758	0.789	0.959	uningested
nH-M	1.7-2.0	0.755	0.81	0.954	uningested
nH-M	1.7-2.0	0.809	0.754	0.973	uningested
nH-M	1.7-2.0	0.786	0.752	0.968	uningested
nH-M	1.7-2.0	0.738	0.772	0.973	uningested
nH-M	1.7-2.0	0.623	0.692	0.916	uningested
nH-M	1.7-2.0	0.769	0.721	0.968	uningested
nH-M	1.7-2.0	0.84	0.761	0.979	uningested
nH-M	1.7-2.0	0.67	0.585	0.944	uningested
nH-M	1.7-2.0	0.794	0.797	0.957	uningested
nH-M	1.7-2.0	0.78	0.69	0.965	uningested
nH-M	1.7-2.0	0.781	0.742	0.957	uningested
nH-M	1.7-2.0	0.783	0.752	0.959	uningested
nH-M	1.7-2.0	0.823	0.692	0.973	uningested
nH-M	1.7-2.0	0.735	0.683	0.95	uningested
nH-M	1.7-2.0	0.761	0.619	0.962	uningested
nH-M	1.7-2.0	0.749	0.743	0.96	uningested
nH-M	1.7-2.0	0.835	0.823	0.975	uningested
nH-M	1.7-2.0	0.665	0.577	0.937	uningested
nH-M	1.7-2.0	0.799	0.757	0.958	uningested
nH-M	1.7-2.0	0.731	0.739	0.958	uningested
nH-M	1.7-2.0	0.769	0.813	0.964	uningested
nH-M	1.7-2.0	0.628	0.523	0.966	uningested
nH-M	1.7-2.0	0.808	0.784	0.964	uningested
nH-M	1.7-2.0	0.732	0.653	0.965	uningested
nH-M	1.7-2.0	0.7	0.567	0.961	uningested
nH-M	1.7-2.0	0.75	0.748	0.946	uningested
nH-M	1.7-2.0	0.675	0.55	0.96	uningested
nH-M	1.7-2.0	0.711	0.709	0.942	uningested
nH-M	1.7-2.0	0.711	0.501	0.961	uningested
nH-M	1.7-2.0	0.756	0.692	0.964	uningested
nH-M	1.7-2.0	0.808	0.731	0.974	uningested
nH-M	1.7-2.0	0.752	0.847	0.951	uningested
nH-M	1.7-2.0	0.746	0.627	0.963	uningested
nH-M	1.7-2.0	0.836	0.843	0.976	uningested
nH-M	1.7-2.0	0.778	0.717	0.973	uningested
nH-M	1.7-2.0	0.73	0.582	0.961	uningested
nH-M	1.7-2.0	0.732	0.76	0.942	uningested
nH-M	1.7-2.0	0.777	0.677	0.964	uningested
nH-M	1.7-2.0	0.723	0.743	0.97	uningested
nH-M	1.7-2.0	0.662	0.604	0.948	uningested
nH-M	1.7-2.0	0.714	0.748	0.939	uningested
nH-M	1.7-2.0	0.772	0.641	0.973	uningested
nH-M	1.7-2.0	0.654	0.598	0.951	uningested
nH-M	1.7-2.0	0.774	0.693	0.965	uningested
nH-M	1.7-2.0	0.785	0.776	0.967	uningested
nH-M	1.7-2.0	0.7	0.732	0.951	uningested
nH-M	1.7-2.0	0.76	0.733	0.935	uningested
nH-M	1.7-2.0	0.73	0.62	0.964	uningested
nH-M	1.7-2.0	0.72	0.817	0.949	uningested
nH-M	1.7-2.0	0.818	0.746	0.975	uningested
nH-M	1.7-2.0	0.778	0.67	0.972	uningested
nH-M	1.7-2.0	0.751	0.827	0.946	uningested
nH-M	1.7-2.0	0.744	0.74	0.968	uningested
nH-M	1.7-2.0	0.807	0.85	0.978	uningested
nH-M	1.7-2.0	0.646	0.665	0.943	uningested
nH-M	1.7-2.0	0.815	0.82	0.962	uningested
nH-M	1.7-2.0	0.755	0.713	0.956	uningested
nH-M	1.7-2.0	0.753	0.653	0.97	uningested
nH-M	1.7-2.0	0.738	0.652	0.957	uningested
nH-M	1.7-2.0	0.72	0.829	0.931	uningested
nH-M	1.7-2.0	0.84	0.947	0.974	uningested
nH-M	1.7-2.0	0.814	0.685	0.979	uningested
nH-M	1.7-2.0	0.768	0.756	0.957	uningested
nH-M	1.7-2.0	0.771	0.676	0.969	uningested
nH-M	1.7-2.0	0.736	0.668	0.967	uningested
nH-M	1.7-2.0	0.73	0.684	0.963	uningested
nH-M	1.7-2.0	0.669	0.8	0.951	uningested
nH-M	1.7-2.0	0.771	0.602	0.98	uningested
nH-M	1.7-2.0	0.811	0.902	0.966	uningested
nH-M	1.7-2.0	0.755	0.632	0.947	uningested
nH-M	1.7-2.0	0.757	0.766	0.967	uningested
nH-M	1.7-2.0	0.715	0.777	0.955	uningested
nH-M	1.7-2.0	0.817	0.909	0.969	uningested
nH-M	1.7-2.0	0.706	0.822	0.949	uningested
nH-M	1.7-2.0	0.803	0.812	0.964	uningested
nH-M	1.7-2.0	0.744	0.728	0.956	uningested
nH-M	1.7-2.0	0.713	0.618	0.958	uningested
nH-M	1.7-2.0	0.725	0.743	0.939	uningested
nH-M	1.7-2.0	0.793	0.815	0.967	uningested
nH-M	1.7-2.0	0.745	0.782	0.957	uningested
nH-M	1.7-2.0	0.756	0.827	0.959	uningested
nH-M	1.7-2.0	0.776	0.653	0.978	uningested
nH-M	1.7-2.0	0.825	0.869	0.978	uningested
nH-M	1.7-2.0	0.627	0.409	0.933	uningested
nH-M	1.7-2.0	0.827	0.963	0.973	uningested
nH-M	1.7-2.0	0.786	0.778	0.972	uningested
nH-M	1.7-2.0	0.787	0.695	0.973	uningested
nH-M	1.7-2.0	0.782	0.855	0.955	uningested
nH-M	1.7-2.0	0.805	0.878	0.963	uningested
nH-M	1.7-2.0	0.746	0.719	0.961	uningested
nH-M	1.7-2.0	0.794	0.798	0.969	uningested
nH-M	1.7-2.0	0.706	0.723	0.94	uningested
nH-M	1.7-2.0	0.691	0.73	0.914	uningested
nH-M	1.7-2.0	0.747	0.979	0.944	uningested
nH-M	1.7-2.0	0.726	0.782	0.948	uningested
nH-M	1.7-2.0	0.796	0.757	0.973	uningested
nH-M	1.7-2.0	0.774	0.785	0.957	uningested
nH-M	1.7-2.0	0.774	0.727	0.963	uningested
nH-M	1.7-2.0	0.809	0.872	0.973	uningested
nH-M	1.7-2.0	0.769	0.778	0.971	uningested
nH-M	1.7-2.0	0.753	0.617	0.975	uningested
nH-M	1.7-2.0	0.736	0.782	0.943	uningested
nH-M	1.7-2.0	0.778	0.936	0.956	uningested
nH-M	1.7-2.0	0.766	0.924	0.971	uningested
nH-M	1.7-2.0	0.735	0.693	0.959	uningested
nH-M	1.7-2.0	0.762	0.632	0.969	uningested
nH-M	1.7-2.0	0.741	0.638	0.946	uningested
nH-M	1.7-2.0	0.8	0.88	0.972	uningested
nH-M	1.7-2.0	0.807	0.862	0.972	uningested
nH-M	1.7-2.0	0.713	0.75	0.972	uningested
nH-M	1.7-2.0	0.789	0.633	0.977	uningested
nH-M	1.7-2.0	0.794	0.729	0.968	uningested
nH-M	1.7-2.0	0.752	0.827	0.945	uningested
nH-M	1.7-2.0	0.836	0.828	0.978	uningested
nH-M	1.7-2.0	0.776	0.876	0.951	uningested
nH-M	1.7-2.0	0.699	0.658	0.928	uningested
nH-M	1.7-2.0	0.811	0.791	0.977	uningested
nH-M	1.7-2.0	0.835	0.86	0.98	uningested
nH-M	1.7-2.0	0.734	0.562	0.971	uningested
nH-M	1.7-2.0	0.81	0.732	0.971	uningested
nH-M	1.7-2.0	0.751	0.659	0.969	uningested
nH-M	1.7-2.0	0.764	0.755	0.94	uningested
nH-M	1.7-2.0	0.711	0.755	0.97	uningested
nH-M	1.7-2.0	0.754	0.93	0.957	uningested
nH-M	1.7-2.0	0.797	0.795	0.972	uningested
nH-M	1.7-2.0	0.775	0.74	0.96	uningested
nH-M	1.7-2.0	0.764	0.95	0.954	uningested
nH-M	1.7-2.0	0.716	0.878	0.957	uningested
nH-M	1.7-2.0	0.793	0.803	0.963	uningested
nH-M	1.7-2.0	0.736	0.738	0.962	uningested
nH-M	1.7-2.0	0.715	0.719	0.949	uningested
nH-M	1.7-2.0	0.784	0.9	0.96	uningested
nH-M	1.7-2.0	0.81	0.935	0.972	uningested
nH-M	1.7-2.0	0.805	0.975	0.966	uningested
nH-M	1.7-2.0	0.76	0.911	0.953	uningested
nH-M	1.7-2.0	0.822	0.854	0.971	uningested
nH-M	1.7-2.0	0.76	0.877	0.969	uningested
nH-M	1.7-2.0	0.715	0.877	0.95	uningested
nH-M	1.7-2.0	0.797	0.906	0.966	uningested
nH-M	1.7-2.0	0.833	0.839	0.98	uningested
nH-M	1.7-2.0	0.778	0.913	0.954	uningested
nH-M	1.7-2.0	0.758	0.683	0.964	uningested
nH-M	1.7-2.0	0.764	0.712	0.963	uningested
nH-M	1.7-2.0	0.79	0.699	0.974	uningested
nH-M	1.7-2.0	0.739	0.79	0.944	uningested
nH-M	1.7-2.0	0.803	0.786	0.975	uningested
nH-M	1.7-2.0	0.749	0.773	0.944	uningested
nH-M	1.7-2.0	0.813	0.944	0.978	uningested
nH-M	1.7-2.0	0.431	0.376	0.851	uningested
nH-M	1.7-2.0	0.734534686	0.757965239	0.984158444	uningested
nH-M	1.7-2.0	0.753030955	0.956048691	0.956634483	uningested
nH-M	1.7-2.0	0.711328906	0.939565127	0.953187344	uningested
nH-M	1.7-2.0	0.777988677	0.614756749	0.978713028	uningested
nH-M	1.7-2.0	0.778689342	0.516353555	0.963966889	uningested
nH-M	1.7-2.0	0.62212734	0.837995989	0.944601436	uningested
nH-M	1.7-2.0	0.758887412	0.839326295	0.972632709	uningested
nH-M	1.7-2.0	0.83574758	0.730984753	0.974485482	uningested
nH-M	1.7-2.0	0.848412389	0.795896847	0.956619529	uningested
nH-M	1.7-2.0	0.83669553	0.749511218	0.949054596	uningested
nH-M	1.7-2.0	0.867841379	0.701673337	0.929601654	uningested
nH-M	1.7-2.0	0.706698152	0.673650203	0.951656109	uningested
nH-M	1.7-2.0	0.799968685	0.774424166	0.961122824	uningested
nH-M	1.7-2.0	0.764951266	0.772063134	0.959640863	uningested
nH-M	1.7-2.0	0.785623013	0.662562657	0.966051057	uningested
nH-M	1.7-2.0	0.776605969	0.743990708	0.959787855	uningested
nH-M	1.7-2.0	0.768714651	0.731333998	0.937846505	uningested
nH-M	1.7-2.0	0.866	0.59653826	0.940282943	uningested
nH-M	1.7-2.0	0.801933543	0.646712457	0.987902748	uningested
nH-M	1.7-2.0	0.782385484	0.948264535	0.966479018	uningested
nH-M	1.7-2.0	0.774476431	0.915847664	0.932531921	uningested
nH-M	1.7-2.0	0.714460097	0.596680259	0.965028941	uningested
nH-M	1.7-2.0	0.695046692	0.775955155	0.965533766	uningested
nH-M	1.7-2.0	0.73629999	0.767866727	0.967282957	uningested
nH-M	1.7-2.0	0.756450955	0.747664002	0.970009484	uningested
nH-M	1.7-2.0	0.740775154	0.585118339	0.938868455	uningested
nH-M	1.7-2.0	0.71114278	0.754812897	0.963370914	uningested
nH-M	1.7-2.0	0.804456628	0.760165913	0.9608993	uningested
nH-M	1.7-2.0	0.867	0.706273411	0.950429627	uningested
nH-M	1.7-2.0	0.818909741	0.720424684	0.943222976	uningested
nH-M	1.7-2.0	0.782917665	0.804006248	0.979927212	uningested
nH-M	1.7-2.0	0.738152562	0.789402282	0.96918382	uningested
nH-M	1.7-2.0	0.809698122	0.676009343	0.965753647	uningested
nH-M	1.7-2.0	0.762937186	0.838475361	0.953046589	uningested
nH-M	1.7-2.0	0.824729189	0.686167848	0.97080133	uningested
nH-M	1.7-2.0	0.867	0.624694299	0.979738652	uningested
nH-M	1.7-2.0	0.767318253	0.559800901	0.981949964	uningested
nH-M	1.7-2.0	0.723754065	0.594349195	0.966760875	uningested
nH-M	1.7-2.0	0.723616123	0.971326126	0.966556222	uningested
nH-M	1.7-2.0	0.730417074	0.57925013	0.957791264	uningested
nH-M	1.7-2.0	0.694873594	0.854036841	0.953836034	uningested
nH-M	1.7-2.0	0.705685968	0.738636959	0.947666997	uningested
nH-M	1.7-2.0	0.788015772	0.764575298	0.949267205	uningested
nH-M	1.7-2.0	0.707159853	0.730479967	0.938356633	uningested
nH-M	1.7-2.0	0.837592742	0.85600565	0.950693877	uningested
nH-M	1.7-2.0	0.728147538	0.780548166	0.956919009	uningested
nH-M	1.7-2.0	0.800041467	0.791919858	0.959900982	uningested
nH-M	1.7-2.0	0.784499844	0.828153879	0.961416247	uningested
nH-M	1.7-2.0	0.833867954	0.925177613	0.989560574	uningested
nH-M	1.7-2.0	0.770042186	0.657177592	0.951098261	uningested
nH-M	1.7-2.0	0.688769661	0.828387864	0.954134112	uningested
nH-M	1.7-2.0	0.742517146	0.725415603	0.97392257	uningested
nH-M	1.7-2.0	0.804411768	0.69413726	0.956407202	uningested
nH-M	1.7-2.0	0.752817937	0.85172471	0.930740007	uningested
nH-M	1.7-2.0	0.80141533	0.730559238	0.959987665	uningested
nH-M	1.7-2.0	0.793696089	0.722937239	0.947963706	uningested
nH-M	1.7-2.0	0.764702812	0.695540306	0.949245355	uningested
nH-M	1.7-2.0	0.811905451	0.772694012	0.945909242	uningested
nH-M	1.7-2.0	0.676232501	0.74210255	0.960180134	uningested
nH-M	1.7-2.0	0.738543426	0.749939391	0.966498862	uningested
nH-M	1.7-2.0	0.728803309	0.74112089	0.935948273	uningested
nH-M	1.7-2.0	0.718191272	0.703799473	0.950565645	uningested
nH-M	1.7-2.0	0.742140344	0.783031383	0.972265496	uningested
nH-M	1.7-2.0	0.886645217	0.748496165	0.937661785	uningested
nH-M	1.7-2.0	0.760360615	0.850916885	0.978108163	uningested
nH-M	1.7-2.0	0.796835803	0.539521918	0.992723059	uningested
nH-M	1.7-2.0	0.721777548	0.586652661	0.976994257	uningested
nH-M	1.7-2.0	0.76346433	0.812945425	0.952252249	uningested
nH-M	1.7-2.0	0.785159997	0.791658594	0.979744775	uningested
nH-M	1.7-2.0	0.738235884	0.848235984	0.969894384	uningested
nH-M	1.7-2.0	0.76712232	0.817332656	0.957980531	uningested
nH-M	1.7-2.0	0.680783181	0.779148335	0.970149486	uningested
nH-M	1.7-2.0	0.781487863	0.804323958	0.930576503	uningested
nH-M	1.7-2.0	0.806130551	0.821665322	0.942637996	uningested
nH-M	1.7-2.0	0.735658514	0.74392	0.935623061	uningested
nH-M	1.7-2.0	0.755888422	0.90655899	0.974788076	uningested
nH-M	1.7-2.0	0.709531358	0.867998744	0.940902444	uningested
nH-M	1.7-2.0	0.825041471	0.82916569	0.969488363	uningested
nH-M	1.7-2.0	0.701231771	0.555508691	0.941857716	uningested
nH-M	1.7-2.0	0.755719764	0.756116121	0.959131771	uningested
nH-M	1.7-2.0	0.720071978	0.748843735	0.947477057	uningested
nH-M	1.7-2.0	0.776857788	0.856921139	0.952976088	uningested
nH-M	1.7-2.0	0.773144299	0.788356906	0.981334851	uningested
nH-M	1.7-2.0	0.70320041	0.752257648	0.94264202	uningested
nH-M	1.7-2.0	0.69838623	0.846449288	0.964250203	uningested
nH-M	1.7-2.0	0.768595494	0.735699833	0.951723117	uningested
nH-M	1.7-2.0	0.747670098	0.826453016	0.980502429	uningested
nH-M	1.7-2.0	0.788788218	0.934339155	0.97145869	uningested
nH-M	1.7-2.0	0.709838481	0.798476443	0.945541537	uningested
nH-M	1.7-2.0	0.671783058	0.803128372	0.959068894	uningested
nH-M	1.7-2.0	0.756782169	0.992295564	0.950905898	uningested
nH-M	1.7-2.0	0.705120767	0.403954834	0.971689595	uningested
nH-M	1.7-2.0	0.772543415	0.658928291	0.965122891	uningested
nH-M	1.7-2.0	0.757058944	0.620285502	0.950758841	uningested
nH-M	1.7-2.0	0.689509606	0.709205297	0.937493936	uningested
nH-M	1.7-2.0	0.821913665	0.666715206	0.959317761	uningested
nH-M	1.7-2.0	0.663275398	0.812691752	0.953271805	uningested
nH-M	1.7-2.0	0.76276459	0.753774894	0.959001196	uningested
nH-M	1.7-2.0	0.67984763	0.790674277	0.937519134	uningested
nH-M	1.7-2.0	0.846258122	0.606216232	0.96891391	uningested
nH-M	1.7-2.0	0.78932337	0.61165411	0.96235319	uningested
nH-M	1.7-2.0	0.747560383	0.502045154	0.959365084	uningested
nH-M	1.7-2.0	0.776719802	0.846885406	0.959139076	uningested
nH-M	1.7-2.0	0.825033498	0.742547103	0.964451893	uningested
nH-M	1.7-2.0	0.650481224	0.655040418	0.948675354	uningested
nH-M	1.7-2.0	0.789361224	0.73316116	0.941308762	uningested
nH-M	1.7-2.0	0.869128852	0.626968932	0.960566665	uningested
nH-M	1.7-2.0	0.821623383	0.899605423	0.944193699	uningested
nH-M	1.7-2.0	0.832253042	0.71177416	0.975279862	uningested
nH-M	1.7-2.0	0.740964201	0.5114017	0.958463681	uningested
nH-M	1.7-2.0	0.662614712	0.672893759	0.965322283	uningested
nH-M	1.7-2.0	0.790184806	0.798277826	0.973099461	uningested
nH-M	1.7-2.0	0.765844456	0.71726076	0.964118653	uningested
nH-M	1.7-2.0	0.698107487	0.749117165	0.959901167	uningested
nH-M	1.7-2.0	0.796348003	0.858359603	0.950192396	uningested
nH-M	1.7-2.0	0.751277896	0.713049279	0.972009975	uningested
nH-M	1.7-2.0	0.712555138	0.651745726	0.942437239	uningested
nH-M	1.7-2.0	0.77258298	0.753988179	0.972149737	uningested
nH-M	1.7-2.0	0.87029833	0.745276386	0.966199553	uningested
nH-M	1.7-2.0	0.767388843	0.713820535	0.989448058	uningested
nH-M	1.7-2.0	0.694113119	0.784885757	0.96625068	uningested
nH-M	1.7-2.0	0.776063065	0.65314003	0.974878145	uningested
nH-M	1.7-2.0	0.815377979	0.855011842	0.955987514	uningested
nH-M	1.7-2.0	0.648661621	0.695681837	0.947286398	uningested
nH-M	1.7-2.0	0.793906953	0.748199273	0.96601134	uningested
nH-M	1.7-2.0	0.779134207	0.7712199	0.948544389	uningested
nH-M	1.7-2.0	0.751361836	0.71974457	0.956768201	uningested
nH-M	1.7-2.0	0.778841375	0.819363709	0.94674706	uningested
nH-M	1.7-2.0	0.739368426	0.615919757	0.967674262	uningested
nH-M	1.7-2.0	0.74192291	0.856705711	0.97326522	uningested
nH-M	1.7-2.0	0.73504339	0.678855022	0.974403112	uningested
nH-M	1.7-2.0	0.795038086	0.62107774	0.940736916	uningested
nH-M	1.7-2.0	0.720118875	0.665961068	0.963899292	uningested
nH-M	1.7-2.0	0.762010258	0.703897874	0.944124954	uningested
nH-M	1.7-2.0	0.775208429	0.862996318	0.962791779	uningested
nH-M	1.7-2.0	0.815628128	0.555865847	0.95428129	uningested
nH-M	1.7-2.0	0.672479481	0.846518684	0.95291223	uningested
nH-M	1.7-2.0	0.775434802	0.707265148	0.950334801	uningested
nH-M	1.7-2.0	0.788373166	0.753847724	0.936309734	uningested
nH-M	1.7-2.0	0.819264418	0.828667913	0.938629857	uningested
nH-M	1.7-2.0	0.665406533	0.864850281	0.957432779	uningested
nH-M	1.7-2.0	0.710170345	0.79008307	0.949609909	uningested
nH-M	1.7-2.0	0.830059122	0.701198486	0.950760402	uningested
nH-M	1.7-2.0	0.660393255	0.747212082	0.939580748	uningested
nH-M	1.7-2.0	0.722909334	0.761222431	0.957078795	uningested
nH-M	1.7-2.0	0.792813938	0.669841068	0.97690947	uningested
nH-M	1.7-2.0	0.625232272	0.737839017	0.956325024	uningested
nH-M	1.7-2.0	0.784572923	0.89827873	0.951905117	uningested
nH-M	1.7-2.0	0.735103137	0.698600152	0.961265696	uningested
nH-M	1.7-2.0	0.744477422	0.680014878	0.985061729	uningested
nH-M	1.7-2.0	0.785600754	0.781398019	0.962095555	uningested
nH-M	1.7-2.0	0.721939493	0.659820522	0.960427876	uningested
nH-M	1.7-2.0	0.791829888	0.886597574	0.985697566	uningested
nH-M	1.7-2.0	0.770696336	0.655470246	0.984092991	uningested
nH-M	1.7-2.0	0.68254735	0.394422867	0.932438809	uningested
nH-M	1.7-2.0	0.742299288	0.579944963	0.920585144	uningested
nH-M	1.7-2.0	0.856150696	0.578872671	0.962889281	uningested
nH-M	1.7-2.0	0.714358016	0.649710581	0.928063349	uningested
nH-M	1.7-2.0	0.792321184	0.761095731	0.952662853	uningested
nH-M	1.7-2.0	0.777809446	0.692552738	0.97191931	uningested
nH-M	1.7-2.0	0.739690267	0.765123362	0.937854883	uningested
nH-M	1.7-2.0	0.733524361	0.853342564	0.963144038	uningested
nH-M	1.7-2.0	0.714053369	0.783424124	0.964995319	uningested
nH-M	1.7-2.0	0.773833396	0.893470483	0.952350478	uningested
nH-M	1.7-2.0	0.848541954	0.873316798	0.958443645	uningested
nH-M	1.7-2.0	0.828594644	0.534704996	0.984147713	uningested
nH-M	1.7-2.0	0.720179887	0.97963603	0.992	uningested
nH-M	1.7-2.0	0.74173381	0.71113441	0.958068765	uningested
nH-M	1.7-2.0	0.704725156	0.855536209	0.959877152	uningested
nH-M	1.7-2.0	0.740818315	0.705250999	0.958673204	uningested
nH-M	1.7-2.0	0.760222347	0.747193408	0.964671138	uningested
nH-M	1.7-2.0	0.700165868	0.81215441	0.969634283	uningested
nH-M	1.7-2.0	0.897662885	0.760923067	0.971168409	uningested
nH-M	1.7-2.0	0.733198337	0.872038357	0.956564772	uningested
nH-M	1.7-2.0	0.762360547	0.737637962	0.9525233	uningested
nH-M	1.7-2.0	0.809979281	0.779592877	0.943794887	uningested
nH-M	1.7-2.0	0.724850268	0.985	0.958852915	uningested
nH-M	1.7-2.0	0.75478535	0.88821636	0.967393259	uningested
nH-M	1.7-2.0	0.693069303	0.81958514	0.956863524	uningested
nH-M	1.7-2.0	0.698082268	0.585508589	0.945202555	uningested
nH-M	1.7-2.0	0.801074527	0.616037862	0.982142309	uningested
nH-M	1.7-2.0	0.745818339	0.678498577	0.960766246	uningested
nH-M	1.7-2.0	0.748908962	0.959312686	0.962947088	uningested
nH-M	1.7-2.0	0.711913253	0.841838434	0.950561357	uningested
nH-M	1.7-2.0	0.688140589	0.764710728	0.963462178	uningested
nH-M	1.7-2.0	0.737540205	0.73731356	0.974018674	uningested
nH-M	1.7-2.0	0.633223652	0.699745888	0.946099742	uningested
nH-M	1.7-2.0	0.778542124	0.488688027	0.971355807	uningested
nH-M	1.7-2.0	0.773370935	0.657886078	0.951896813	uningested
nH-M	1.7-2.0	0.808623044	0.767913478	0.973738114	uningested
nH-M	1.7-2.0	0.796191427	0.680501518	0.969449477	uningested
nH-M	1.7-2.0	0.742589247	0.866528296	0.956651401	uningested
nH-M	1.7-2.0	0.761764902	0.677499479	0.989542148	uningested
nH-M	1.7-2.0	0.775625962	0.75057914	0.95227131	uningested
nH-M	1.7-2.0	0.71391897	0.722429355	0.936370707	uningested
nH-M	1.7-2.0	0.867396163	0.638938728	0.954955731	uningested
nH-M	1.7-2.0	0.781390805	0.790830689	0.973569347	uningested
nH-M	1.7-2.0	0.756928871	0.555270947	0.960883039	uningested
nH-M	1.7-2.0	0.768160387	0.885130485	0.980223381	uningested
nH-M	1.7-2.0	0.81534525	0.60061705	0.964764177	uningested
nH-M	1.7-2.0	0.717963731	0.789741454	0.950951668	uningested
nH-M	1.7-2.0	0.787541614	0.619135011	0.950041621	uningested
nH-M	1.7-2.0	0.778533976	0.46639912	0.979458709	uningested
nH-M	1.7-2.0	0.730576272	0.689415038	0.960268167	uningested
nH-M	1.7-2.0	0.764277103	0.737575469	0.968290909	uningested
nH-M	1.7-2.0	0.763813553	0.462019146	0.938394726	uningested
nH-M	1.7-2.0	0.801459677	0.99	0.961856526	uningested
nH-M	1.7-2.0	0.706793362	0.673862288	0.97369042	uningested
nH-M	1.7-2.0	0.756141772	0.613893643	0.973335738	uningested
nH-M	1.7-2.0	0.792953294	0.808064358	0.944931757	uningested
nH-M	1.7-2.0	0.756876	0.525875359	0.96024908	uningested
nH-M	1.7-2.0	0.810102759	0.681362001	0.964278644	uningested
nH-M	1.7-2.0	0.756963741	0.929449492	0.975502678	uningested
nH-M	1.7-2.0	0.771365288	0.639588696	0.959127814	uningested
nH-M	1.7-2.0	0.729256498	0.66700473	0.971150531	uningested
nH-M	1.7-2.0	0.783461092	0.872942493	0.965922142	uningested
nH-M	1.7-2.0	0.776025041	0.776266915	0.95672451	uningested
nH-M	1.7-2.0	0.697976005	0.833814356	0.922172633	uningested
nH-M	1.7-2.0	0.690864533	0.572868824	0.961466723	uningested
nH-M	1.7-2.0	0.676593144	0.92781875	0.94539794	uningested
nH-M	1.7-2.0	0.692882942	0.841406197	0.945242214	uningested
nH-M	1.7-2.0	0.749899195	0.785588728	0.950751499	uningested
nH-M	1.7-2.0	0.753631858	0.728134691	0.959078804	uningested
nH-M	1.7-2.0	0.78423496	0.67588313	0.960708615	uningested
nH-M	1.7-2.0	0.642115373	0.657103567	0.979425181	uningested
nH-M	1.7-2.0	0.822909931	0.658404031	0.97048563	uningested
nH-M	1.7-2.0	0.675280607	0.86353126	0.965670811	uningested
nH-M	1.7-2.0	0.777283925	0.918526582	0.97646769	uningested
nH-M	1.7-2.0	0.806191675	0.804790165	0.956696449	uningested
nH-M	1.7-2.0	0.721468274	0.715554002	0.949785234	uningested
nH-M	1.7-2.0	0.760121643	0.819833588	0.969901776	uningested
nH-M	1.7-2.0	0.700982266	0.881049024	0.952608759	uningested
nH-M	1.7-2.0	0.785257689	0.713781777	0.977570402	uningested
nH-M	1.7-2.0	0.740930374	0.803237351	0.960122727	uningested
nH-M	1.7-2.0	0.816770651	0.674840304	0.960883639	uningested
nH-M	1.7-2.0	0.731527461	0.941333711	0.98089816	uningested
nH-M	1.7-2.0	0.782020163	0.7041026	0.93320011	uningested
nH-M	1.7-2.0	0.767702042	0.725380369	0.95734732	uningested
nH-M	1.7-2.0	0.72347424	0.6854278	0.958754773	uningested
nH-M	1.7-2.0	0.753055574	0.802435812	0.978911777	uningested
nH-M	1.7-2.0	0.735566508	0.827608069	0.947375721	uningested
nH-M	1.7-2.0	0.759691689	0.709068421	0.937376632	uningested
nH-M	1.7-2.0	0.769730658	0.784248599	0.945531813	uningested
nH-M	1.7-2.0	0.735406614	0.760765834	0.953280021	uningested
nH-M	1.7-2.0	0.737563671	0.631407237	0.968984061	uningested
nH-M	1.7-2.0	0.722308375	0.802484378	0.949772571	uningested
nH-M	1.7-2.0	0.845807619	0.763616416	0.938266764	uningested
nH-M	1.7-2.0	0.839354017	0.575714843	0.93270284	uningested
nH-M	1.7-2.0	0.750717018	0.918516321	0.965772518	uningested
nH-M	1.7-2.0	0.782933517	0.757401203	0.954999556	uningested
nH-M	1.7-2.0	0.739529515	0.644224024	0.956850175	uningested
nH-M	1.7-2.0	0.777278493	0.667416652	0.978927342	uningested
nH-M	1.7-2.0	0.781688913	0.683118494	0.955219362	uningested
nH-M	1.7-2.0	0.849186277	0.747178628	0.953065044	uningested
nH-M	1.7-2.0	0.815418964	0.75542349	0.93784981	uningested
nH-M	1.7-2.0	0.769237133	0.748883303	0.984545312	uningested
nH-M	1.7-2.0	0.762576922	0.930084151	0.962757089	uningested
nH-M	1.7-2.0	0.691269463	0.596498862	0.948716887	uningested
nH-M	1.7-2.0	0.76759436	0.890275515	0.964323714	uningested
nH-M	1.7-2.0	0.772125067	0.822505738	0.935764636	uningested
nH-M	1.7-2.0	0.775151197	0.667867629	0.928274141	uningested
nH-M	1.7-2.0	0.696405635	0.836776188	0.96126972	uningested
nH-M	1.7-2.0	0.806993176	0.68634218	0.970640671	uningested
nH-M	1.7-2.0	0.698379917	0.676494659	0.956854438	uningested
nH-M	1.7-2.0	0.830477585	0.685241626	0.962311013	uningested
nH-M	1.7-2.0	0.724575565	0.837447231	0.955786392	uningested
nH-M	1.7-2.0	0.787957604	0.850192965	0.970860207	uningested
nH-M	1.7-2.0	0.804679813	0.675800919	0.946183943	uningested
nH-M	1.7-2.0	0.701003188	0.910682878	0.960958414	uningested
nH-M	1.7-2.0	0.708110207	0.817577717	0.956844273	uningested
nH-M	1.7-2.0	0.792746308	0.94019192	0.947473527	uningested
nH-M	1.7-2.0	0.772255416	0.930549514	0.968703977	uningested
nH-M	1.7-2.0	0.655223033	0.603780162	0.976841475	uningested
nH-M	1.7-2.0	0.84331817	0.836850142	0.982851245	uningested
nH-M	1.7-2.0	0.813386195	0.640527366	0.945142866	uningested
nH-M	1.7-2.0	0.642748337	0.507605849	0.964660125	uningested
nH-M	1.7-2.0	0.771074064	0.72210769	0.962137317	uningested
nH-M	1.7-2.0	0.742914564	0.457998135	0.988101657	uningested
nH-M	1.7-2.0	0.765501331	0.73942461	0.960742941	uningested
nH-M	1.7-2.0	0.747489331	0.563884012	0.94935184	uningested
nH-M	1.7-2.0	0.758845905	0.60168929	0.937782714	uningested
nH-M	1.7-2.0	0.711807962	0.575962894	0.992	uningested
nH-M	1.7-2.0	0.748999272	0.740541485	0.971349005	uningested
nH-M	1.7-2.0	0.817471041	0.894474555	0.949923054	uningested
nH-M	1.7-2.0	0.731205873	0.593566485	0.977954797	uningested
nH-M	1.7-2.0	0.808317859	0.727409343	0.971157901	uningested
nH-M	1.7-2.0	0.804254247	0.766657745	0.967777365	uningested
nH-M	1.7-2.0	0.787122437	0.832282772	0.937537117	uningested
nH-M	1.7-2.0	0.762259701	0.712055158	0.948177687	uningested
nH-M	1.7-2.0	0.769235512	0.830834293	0.992	uningested
nH-M	1.7-2.0	0.748136909	0.599782103	0.97286397	uningested
nH-M	1.7-2.0	0.772470191	0.712176342	0.972562893	uningested
nH-M	1.7-2.0	0.74767563	0.584031411	0.945822622	uningested
nH-M	1.7-2.0	0.747781693	0.565488174	0.970135004	uningested
nH-M	1.7-2.0	0.79258051	0.410698065	0.990633915	uningested
nH-M	1.7-2.0	0.871895926	0.943363961	0.968885722	uningested
nH-M	1.7-2.0	0.805737809	0.70019109	0.959069371	uningested
nH-M	1.7-2.0	0.746059146	0.937191006	0.951036452	uningested
nH-M	1.7-2.0	0.87346174	0.634388202	0.946563978	uningested
nH-M	1.7-2.0	0.817647613	0.851150409	0.977580727	uningested
nH-M	1.7-2.0	0.758651623	0.794587013	0.978345486	uningested
nH-M	1.7-2.0	0.725162229	0.740390384	0.962621658	uningested
nH-M	1.7-2.0	0.768854748	0.943983124	0.974812915	uningested
nH-M	1.7-2.0	0.692199258	0.638102825	0.955728602	uningested
nH-M	1.7-2.0	0.701174372	0.741650428	0.966736352	uningested
nH-M	1.7-2.0	0.769323107	0.774497088	0.955759715	uningested
nH-M	1.7-2.0	0.798291443	0.875868159	0.955982846	uningested
nH-M	1.7-2.0	0.688778809	0.704424299	0.975051135	uningested
nH-M	1.7-2.0	0.789161243	0.880498633	0.97333963	uningested
[truncated: 13,001 more rows]
