# Supplementary material for: Effects of diet and gizzard muscularity on grit use in domestic chickens
Source: PeerJ. 2020 Nov 12;8:e10277. doi: 10.7717/peerj.10277 (PMC7666813; doi:10.7717/peerj.10277)
Supplement: Supplemental Information 3 [file peerj-08-10277-s003.csv]

Individual	Minor axis	Circularity	Roundness	Solidity	Group	Grit size	Body mass
nH-M-1	0.261	0.48	0.249	0.87	nH-M	<0.5	336.16
nH-M-1	0.37	0.693	0.524	0.895	nH-M	<0.5	336.16
nH-M-1	0.395	0.62	0.448	0.878	nH-M	<0.5	336.16
nH-M-1	0.397	0.558	0.43	0.891	nH-M	<0.5	336.16
nH-M-1	0.399	0.552	0.405	0.89	nH-M	<0.5	336.16
nH-M-1	0.408	0.545	0.424	0.839	nH-M	<0.5	336.16
nH-M-1	0.449	0.685	0.616	0.918	nH-M	<0.5	336.16
nH-M-1	0.462	0.674	0.535	0.905	nH-M	<0.5	336.16
nH-M-1	0.483	0.753	0.87	0.926	nH-M	<0.5	336.16
nH-M-1	0.501	0.824	0.767	0.941	nH-M	0.5-1.0	336.16
nH-M-1	0.504	0.815	0.832	0.928	nH-M	0.5-1.0	336.16
nH-M-1	0.506	0.742	0.915	0.931	nH-M	0.5-1.0	336.16
nH-M-1	0.517	0.784	0.741	0.931	nH-M	0.5-1.0	336.16
nH-M-1	0.519	0.646	0.782	0.918	nH-M	0.5-1.0	336.16
nH-M-1	0.543	0.819	0.725	0.948	nH-M	0.5-1.0	336.16
nH-M-1	0.567	0.842	0.799	0.952	nH-M	0.5-1.0	336.16
nH-M-1	0.571	0.811	0.677	0.956	nH-M	0.5-1.0	336.16
nH-M-1	0.582	0.818	0.847	0.943	nH-M	0.5-1.0	336.16
nH-M-1	0.587	0.769	0.709	0.961	nH-M	0.5-1.0	336.16
nH-M-1	0.605	0.636	0.63	0.92	nH-M	0.5-1.0	336.16
nH-M-1	0.627	0.7	0.576	0.932	nH-M	0.5-1.0	336.16
nH-M-1	0.635	0.775	0.786	0.933	nH-M	0.5-1.0	336.16
nH-M-1	0.639	0.691	0.943	0.906	nH-M	0.5-1.0	336.16
nH-M-1	0.649	0.852	0.982	0.952	nH-M	0.5-1.0	336.16
nH-M-1	0.654	0.797	0.773	0.936	nH-M	0.5-1.0	336.16
nH-M-1	0.656	0.723	0.625	0.948	nH-M	0.5-1.0	336.16
nH-M-1	0.656	0.803	0.83	0.941	nH-M	0.5-1.0	336.16
nH-M-1	0.657	0.764	0.774	0.948	nH-M	0.5-1.0	336.16
nH-M-1	0.658	0.77	0.657	0.929	nH-M	0.5-1.0	336.16
nH-M-1	0.674	0.849	0.814	0.952	nH-M	0.5-1.0	336.16
nH-M-1	0.675	0.778	0.841	0.928	nH-M	0.5-1.0	336.16
nH-M-1	0.695	0.558	0.73	0.887	nH-M	0.5-1.0	336.16
nH-M-1	0.706	0.737	0.73	0.953	nH-M	0.5-1.0	336.16
nH-M-1	0.714	0.777	0.891	0.922	nH-M	0.5-1.0	336.16
nH-M-1	0.715	0.657	0.748	0.908	nH-M	0.5-1.0	336.16
nH-M-1	0.732	0.83	0.716	0.957	nH-M	0.5-1.0	336.16
nH-M-1	0.733	0.791	0.605	0.958	nH-M	0.5-1.0	336.16
nH-M-1	0.766	0.712	0.516	0.956	nH-M	0.5-1.0	336.16
nH-M-1	0.791	0.74	0.583	0.957	nH-M	0.5-1.0	336.16
nH-M-1	0.798	0.701	0.866	0.899	nH-M	0.5-1.0	336.16
nH-M-1	0.811	0.788	0.69	0.942	nH-M	0.5-1.0	336.16
nH-M-1	0.826	0.791	0.696	0.955	nH-M	0.5-1.0	336.16
nH-M-1	0.853	0.715	0.55	0.921	nH-M	0.5-1.0	336.16
nH-M-1	0.858	0.834	0.783	0.962	nH-M	0.5-1.0	336.16
nH-M-1	0.863	0.777	0.895	0.917	nH-M	0.5-1.0	336.16
nH-M-1	0.864	0.723	0.521	0.936	nH-M	0.5-1.0	336.16
nH-M-1	0.864	0.719	0.64	0.933	nH-M	0.5-1.0	336.16
nH-M-1	0.866	0.712	0.483	0.95	nH-M	0.5-1.0	336.16
nH-M-1	0.87	0.637	0.462	0.912	nH-M	0.5-1.0	336.16
nH-M-1	0.871	0.653	0.623	0.924	nH-M	0.5-1.0	336.16
nH-M-1	0.878	0.761	0.745	0.947	nH-M	0.5-1.0	336.16
nH-M-1	0.892	0.863	0.806	0.972	nH-M	0.5-1.0	336.16
nH-M-1	0.897	0.861	0.939	0.957	nH-M	0.5-1.0	336.16
nH-M-1	0.901	0.825	0.792	0.959	nH-M	0.5-1.0	336.16
nH-M-1	0.909	0.819	0.775	0.955	nH-M	0.5-1.0	336.16
nH-M-1	0.92	0.772	0.623	0.964	nH-M	0.5-1.0	336.16
nH-M-1	0.921	0.718	0.668	0.932	nH-M	0.5-1.0	336.16
nH-M-1	0.931	0.724	0.757	0.925	nH-M	0.5-1.0	336.16
nH-M-1	0.944	0.795	0.712	0.956	nH-M	0.5-1.0	336.16
nH-M-1	0.945	0.771	0.689	0.949	nH-M	0.5-1.0	336.16
nH-M-1	0.954	0.792	0.709	0.958	nH-M	0.5-1.0	336.16
nH-M-1	0.976	0.855	0.935	0.967	nH-M	0.5-1.0	336.16
nH-M-1	0.982	0.691	0.607	0.942	nH-M	0.5-1.0	336.16
nH-M-1	0.985	0.792	0.828	0.953	nH-M	0.5-1.0	336.16
nH-M-1	0.986	0.812	0.798	0.961	nH-M	0.5-1.0	336.16
nH-M-1	0.997	0.787	0.873	0.952	nH-M	0.5-1.0	336.16
nH-M-1	1.009	0.793	0.86	0.95	nH-M	1.0-1.4	336.16
nH-M-1	1.012	0.775	0.635	0.966	nH-M	1.0-1.4	336.16
nH-M-1	1.013	0.826	0.787	0.964	nH-M	1.0-1.4	336.16
nH-M-1	1.022	0.775	0.689	0.95	nH-M	1.0-1.4	336.16
nH-M-1	1.035	0.721	0.597	0.958	nH-M	1.0-1.4	336.16
nH-M-1	1.036	0.805	0.726	0.962	nH-M	1.0-1.4	336.16
nH-M-1	1.038	0.796	0.861	0.955	nH-M	1.0-1.4	336.16
nH-M-1	1.042	0.714	0.74	0.923	nH-M	1.0-1.4	336.16
nH-M-1	1.054	0.829	0.908	0.968	nH-M	1.0-1.4	336.16
nH-M-1	1.076	0.806	0.828	0.968	nH-M	1.0-1.4	336.16
nH-M-1	1.079	0.832	0.788	0.968	nH-M	1.0-1.4	336.16
nH-M-1	1.084	0.782	0.85	0.954	nH-M	1.0-1.4	336.16
nH-M-1	1.096	0.836	0.878	0.962	nH-M	1.0-1.4	336.16
nH-M-1	1.097	0.813	0.882	0.953	nH-M	1.0-1.4	336.16
nH-M-1	1.1	0.784	0.644	0.96	nH-M	1.0-1.4	336.16
nH-M-1	1.107	0.674	0.566	0.958	nH-M	1.0-1.4	336.16
nH-M-1	1.108	0.819	0.888	0.96	nH-M	1.0-1.4	336.16
nH-M-1	1.109	0.798	0.727	0.954	nH-M	1.0-1.4	336.16
nH-M-1	1.111	0.759	0.803	0.945	nH-M	1.0-1.4	336.16
nH-M-1	1.121	0.807	0.877	0.952	nH-M	1.0-1.4	336.16
nH-M-1	1.123	0.777	0.824	0.952	nH-M	1.0-1.4	336.16
nH-M-1	1.13	0.865	0.85	0.976	nH-M	1.0-1.4	336.16
nH-M-1	1.13	0.814	0.743	0.968	nH-M	1.0-1.4	336.16
nH-M-1	1.132	0.736	0.672	0.958	nH-M	1.0-1.4	336.16
nH-M-1	1.139	0.786	0.741	0.961	nH-M	1.0-1.4	336.16
nH-M-1	1.15	0.797	0.902	0.949	nH-M	1.0-1.4	336.16
nH-M-1	1.155	0.789	0.652	0.97	nH-M	1.0-1.4	336.16
nH-M-1	1.156	0.72	0.54	0.952	nH-M	1.0-1.4	336.16
nH-M-1	1.157	0.834	0.772	0.971	nH-M	1.0-1.4	336.16
nH-M-1	1.16	0.802	0.71	0.968	nH-M	1.0-1.4	336.16
nH-M-1	1.161	0.835	0.833	0.96	nH-M	1.0-1.4	336.16
nH-M-1	1.173	0.812	0.863	0.954	nH-M	1.0-1.4	336.16
nH-M-1	1.177	0.832	0.81	0.959	nH-M	1.0-1.4	336.16
nH-M-1	1.177	0.688	0.656	0.925	nH-M	1.0-1.4	336.16
nH-M-1	1.177	0.828	0.832	0.964	nH-M	1.0-1.4	336.16
nH-M-1	1.182	0.837	0.767	0.963	nH-M	1.0-1.4	336.16
nH-M-1	1.185	0.766	0.693	0.95	nH-M	1.0-1.4	336.16
nH-M-1	1.189	0.723	0.66	0.957	nH-M	1.0-1.4	336.16
nH-M-1	1.192	0.597	0.463	0.897	nH-M	1.0-1.4	336.16
nH-M-1	1.194	0.797	0.759	0.968	nH-M	1.0-1.4	336.16
nH-M-1	1.197	0.763	0.733	0.944	nH-M	1.0-1.4	336.16
nH-M-1	1.197	0.786	0.786	0.954	nH-M	1.0-1.4	336.16
nH-M-1	1.212	0.849	0.901	0.974	nH-M	1.0-1.4	336.16
nH-M-1	1.232	0.702	0.633	0.921	nH-M	1.0-1.4	336.16
nH-M-1	1.247	0.838	0.933	0.966	nH-M	1.0-1.4	336.16
nH-M-1	1.264	0.801	0.694	0.968	nH-M	1.0-1.4	336.16
nH-M-1	1.264	0.686	0.595	0.945	nH-M	1.0-1.4	336.16
nH-M-1	1.265	0.826	0.81	0.976	nH-M	1.0-1.4	336.16
nH-M-1	1.268	0.813	0.767	0.957	nH-M	1.0-1.4	336.16
nH-M-1	1.272	0.781	0.798	0.948	nH-M	1.0-1.4	336.16
nH-M-1	1.274	0.759	0.615	0.976	nH-M	1.0-1.4	336.16
nH-M-1	1.28	0.766	0.873	0.951	nH-M	1.0-1.4	336.16
nH-M-1	1.286	0.744	0.644	0.961	nH-M	1.0-1.4	336.16
nH-M-1	1.298	0.75	0.635	0.931	nH-M	1.0-1.4	336.16
nH-M-1	1.31	0.808	0.812	0.972	nH-M	1.0-1.4	336.16
nH-M-1	1.315	0.777	0.793	0.958	nH-M	1.0-1.4	336.16
nH-M-1	1.32	0.792	0.703	0.957	nH-M	1.0-1.4	336.16
nH-M-1	1.324	0.775	0.945	0.945	nH-M	1.0-1.4	336.16
nH-M-1	1.326	0.771	0.843	0.95	nH-M	1.0-1.4	336.16
nH-M-1	1.329	0.782	0.819	0.961	nH-M	1.0-1.4	336.16
nH-M-1	1.337	0.741	0.615	0.968	nH-M	1.0-1.4	336.16
nH-M-1	1.347	0.791	0.75	0.961	nH-M	1.0-1.4	336.16
nH-M-1	1.348	0.799	0.78	0.962	nH-M	1.0-1.4	336.16
nH-M-1	1.349	0.696	0.559	0.947	nH-M	1.0-1.4	336.16
nH-M-1	1.35	0.779	0.715	0.959	nH-M	1.0-1.4	336.16
nH-M-1	1.353	0.756	0.586	0.971	nH-M	1.0-1.4	336.16
nH-M-1	1.361	0.817	0.804	0.964	nH-M	1.0-1.4	336.16
nH-M-1	1.362	0.733	0.852	0.948	nH-M	1.0-1.4	336.16
nH-M-1	1.369	0.79	0.598	0.969	nH-M	1.0-1.4	336.16
nH-M-1	1.372	0.765	0.693	0.956	nH-M	1.0-1.4	336.16
nH-M-1	1.377	0.797	0.842	0.948	nH-M	1.0-1.4	336.16
nH-M-1	1.378	0.711	0.55	0.946	nH-M	1.0-1.4	336.16
nH-M-1	1.379	0.631	0.474	0.934	nH-M	1.0-1.4	336.16
nH-M-1	1.381	0.728	0.749	0.93	nH-M	1.0-1.4	336.16
nH-M-1	1.391	0.72	0.568	0.96	nH-M	1.0-1.4	336.16
nH-M-1	1.392	0.788	0.755	0.946	nH-M	1.0-1.4	336.16
nH-M-1	1.393	0.768	0.679	0.963	nH-M	1.0-1.4	336.16
nH-M-1	1.394	0.811	0.878	0.955	nH-M	1.0-1.4	336.16
nH-M-1	1.397	0.738	0.609	0.942	nH-M	1.0-1.4	336.16
nH-M-1	1.404	0.759	0.742	0.957	nH-M	1.4-1.7	336.16
nH-M-1	1.405	0.797	0.793	0.969	nH-M	1.4-1.7	336.16
nH-M-1	1.409	0.814	0.686	0.976	nH-M	1.4-1.7	336.16
nH-M-1	1.43	0.785	0.659	0.971	nH-M	1.4-1.7	336.16
nH-M-1	1.432	0.804	0.932	0.962	nH-M	1.4-1.7	336.16
nH-M-1	1.432	0.776	0.795	0.969	nH-M	1.4-1.7	336.16
nH-M-1	1.447	0.635	0.418	0.959	nH-M	1.4-1.7	336.16
nH-M-1	1.448	0.711	0.61	0.943	nH-M	1.4-1.7	336.16
nH-M-1	1.449	0.791	0.877	0.969	nH-M	1.4-1.7	336.16
nH-M-1	1.456	0.796	0.868	0.952	nH-M	1.4-1.7	336.16
nH-M-1	1.456	0.707	0.766	0.949	nH-M	1.4-1.7	336.16
nH-M-1	1.478	0.739	0.792	0.953	nH-M	1.4-1.7	336.16
nH-M-1	1.481	0.818	0.803	0.96	nH-M	1.4-1.7	336.16
nH-M-1	1.485	0.833	0.805	0.971	nH-M	1.4-1.7	336.16
nH-M-1	1.485	0.792	0.689	0.968	nH-M	1.4-1.7	336.16
nH-M-1	1.494	0.743	0.611	0.956	nH-M	1.4-1.7	336.16
nH-M-1	1.497	0.822	0.717	0.976	nH-M	1.4-1.7	336.16
nH-M-1	1.499	0.757	0.666	0.944	nH-M	1.4-1.7	336.16
nH-M-1	1.5	0.808	0.734	0.97	nH-M	1.4-1.7	336.16
nH-M-1	1.5	0.78	0.868	0.968	nH-M	1.4-1.7	336.16
nH-M-1	1.5	0.779	0.683	0.964	nH-M	1.4-1.7	336.16
nH-M-1	1.516	0.766	0.605	0.951	nH-M	1.4-1.7	336.16
nH-M-1	1.52	0.782	0.774	0.972	nH-M	1.4-1.7	336.16
nH-M-1	1.532	0.771	0.825	0.954	nH-M	1.4-1.7	336.16
nH-M-1	1.546	0.784	0.871	0.941	nH-M	1.4-1.7	336.16
nH-M-1	1.55	0.806	0.738	0.97	nH-M	1.4-1.7	336.16
nH-M-1	1.551	0.807	0.841	0.964	nH-M	1.4-1.7	336.16
nH-M-1	1.553	0.713	0.508	0.966	nH-M	1.4-1.7	336.16
nH-M-1	1.565	0.815	0.797	0.969	nH-M	1.4-1.7	336.16
nH-M-1	1.567	0.815	0.682	0.974	nH-M	1.4-1.7	336.16
nH-M-1	1.569	0.783	0.663	0.946	nH-M	1.4-1.7	336.16
nH-M-1	1.574	0.814	0.62	0.975	nH-M	1.4-1.7	336.16
nH-M-1	1.574	0.844	0.893	0.97	nH-M	1.4-1.7	336.16
nH-M-1	1.59	0.81	0.928	0.965	nH-M	1.4-1.7	336.16
nH-M-1	1.6	0.806	0.664	0.971	nH-M	1.4-1.7	336.16
nH-M-1	1.61	0.682	0.769	0.953	nH-M	1.4-1.7	336.16
nH-M-1	1.611	0.797	0.866	0.95	nH-M	1.4-1.7	336.16
nH-M-1	1.612	0.757	0.755	0.957	nH-M	1.4-1.7	336.16
nH-M-1	1.615	0.71	0.465	0.955	nH-M	1.4-1.7	336.16
nH-M-1	1.619	0.823	0.672	0.978	nH-M	1.4-1.7	336.16
nH-M-1	1.624	0.795	0.769	0.961	nH-M	1.4-1.7	336.16
nH-M-1	1.628	0.68	0.522	0.939	nH-M	1.4-1.7	336.16
nH-M-1	1.64	0.839	0.924	0.976	nH-M	1.4-1.7	336.16
nH-M-1	1.66	0.803	0.908	0.965	nH-M	1.4-1.7	336.16
nH-M-1	1.669	0.766	0.76	0.958	nH-M	1.4-1.7	336.16
nH-M-1	1.67	0.826	0.706	0.973	nH-M	1.4-1.7	336.16
nH-M-1	1.674	0.844	0.876	0.974	nH-M	1.4-1.7	336.16
nH-M-1	1.699	0.76	0.624	0.965	nH-M	1.4-1.7	336.16
nH-M-1	1.699	0.686	0.604	0.967	nH-M	1.4-1.7	336.16
nH-M-1	1.7	0.755	0.685	0.962	nH-M	1.7-2.0	336.16
nH-M-1	1.703	0.797	0.806	0.96	nH-M	1.7-2.0	336.16
nH-M-1	1.707	0.825	0.889	0.964	nH-M	1.7-2.0	336.16
nH-M-1	1.711	0.784	0.742	0.961	nH-M	1.7-2.0	336.16
nH-M-1	1.719	0.787	0.758	0.963	nH-M	1.7-2.0	336.16
nH-M-1	1.723	0.729	0.576	0.954	nH-M	1.7-2.0	336.16
nH-M-1	1.727	0.794	0.639	0.97	nH-M	1.7-2.0	336.16
nH-M-1	1.736	0.812	0.895	0.971	nH-M	1.7-2.0	336.16
nH-M-1	1.75	0.715	0.652	0.94	nH-M	1.7-2.0	336.16
nH-M-1	1.765	0.827	0.877	0.972	nH-M	1.7-2.0	336.16
nH-M-1	1.814	0.776	0.666	0.954	nH-M	1.7-2.0	336.16
nH-M-1	1.834	0.795	0.83	0.975	nH-M	1.7-2.0	336.16
nH-M-1	1.836	0.774	0.887	0.962	nH-M	1.7-2.0	336.16
nH-M-1	1.849	0.821	0.876	0.964	nH-M	1.7-2.0	336.16
nH-M-1	1.853	0.775	0.64	0.968	nH-M	1.7-2.0	336.16
nH-M-1	1.866	0.764	0.897	0.95	nH-M	1.7-2.0	336.16
nH-M-1	1.881	0.847	0.88	0.973	nH-M	1.7-2.0	336.16
nH-M-1	1.883	0.847	0.83	0.977	nH-M	1.7-2.0	336.16
nH-M-1	1.885	0.816	0.85	0.966	nH-M	1.7-2.0	336.16
nH-M-1	1.89	0.738	0.668	0.956	nH-M	1.7-2.0	336.16
nH-M-1	1.893	0.779	0.72	0.962	nH-M	1.7-2.0	336.16
nH-M-1	1.894	0.726	0.848	0.946	nH-M	1.7-2.0	336.16
nH-M-1	1.91	0.704	0.716	0.954	nH-M	1.7-2.0	336.16
nH-M-1	1.915	0.847	0.884	0.974	nH-M	1.7-2.0	336.16
nH-M-1	1.952	0.745	0.953	0.958	nH-M	1.7-2.0	336.16
nH-M-1	1.958	0.777	0.778	0.957	nH-M	1.7-2.0	336.16
nH-M-1	1.971	0.764	0.67	0.962	nH-M	1.7-2.0	336.16
nH-M-1	1.978	0.779	0.693	0.972	nH-M	1.7-2.0	336.16
nH-M-1	1.983	0.739	0.788	0.942	nH-M	1.7-2.0	336.16
nH-M-1	1.983	0.841	0.798	0.981	nH-M	1.7-2.0	336.16
nH-M-1	1.994	0.79	0.708	0.96	nH-M	1.7-2.0	336.16
nH-M-1	1.996	0.811	0.667	0.978	nH-M	1.7-2.0	336.16
nH-M-1	2.004	0.71	0.585	0.929	nH-M	2.0-2.8	336.16
nH-M-1	2.03	0.836	0.807	0.976	nH-M	2.0-2.8	336.16
nH-M-1	2.037	0.824	0.819	0.975	nH-M	2.0-2.8	336.16
nH-M-1	2.042	0.805	0.819	0.973	nH-M	2.0-2.8	336.16
nH-M-1	2.074	0.673	0.719	0.952	nH-M	2.0-2.8	336.16
nH-M-1	2.094	0.79	0.866	0.961	nH-M	2.0-2.8	336.16
nH-M-1	2.095	0.808	0.84	0.963	nH-M	2.0-2.8	336.16
nH-M-1	2.114	0.836	0.966	0.976	nH-M	2.0-2.8	336.16
nH-M-1	2.115	0.699	0.636	0.951	nH-M	2.0-2.8	336.16
nH-M-1	2.119	0.77	0.878	0.965	nH-M	2.0-2.8	336.16
nH-M-1	2.124	0.791	0.754	0.98	nH-M	2.0-2.8	336.16
nH-M-1	2.129	0.848	0.941	0.978	nH-M	2.0-2.8	336.16
nH-M-1	2.131	0.798	0.88	0.968	nH-M	2.0-2.8	336.16
nH-M-1	2.153	0.816	0.732	0.971	nH-M	2.0-2.8	336.16
nH-M-1	2.156	0.807	0.877	0.966	nH-M	2.0-2.8	336.16
nH-M-1	2.167	0.767	0.703	0.969	nH-M	2.0-2.8	336.16
nH-M-1	2.177	0.806	0.738	0.975	nH-M	2.0-2.8	336.16
nH-M-1	2.191	0.777	0.866	0.972	nH-M	2.0-2.8	336.16
nH-M-1	2.205	0.834	0.914	0.97	nH-M	2.0-2.8	336.16
nH-M-1	2.274	0.806	0.9	0.973	nH-M	2.0-2.8	336.16
nH-M-1	2.282	0.816	0.847	0.967	nH-M	2.0-2.8	336.16
nH-M-1	2.366	0.827	0.817	0.975	nH-M	2.0-2.8	336.16
nH-M-1	2.447	0.746	0.718	0.957	nH-M	2.0-2.8	336.16
nH-M-1	2.467	0.74	0.695	0.951	nH-M	2.0-2.8	336.16
nH-M-1	2.516	0.797	0.757	0.96	nH-M	2.0-2.8	336.16
nH-M-1	2.525	0.756	0.881	0.959	nH-M	2.0-2.8	336.16
nH-M-1	2.58	0.816	0.805	0.973	nH-M	2.0-2.8	336.16
nH-M-1	2.629	0.821	0.79	0.979	nH-M	2.0-2.8	336.16
nH-M-1	2.663	0.688	0.875	0.96	nH-M	2.0-2.8	336.16
nH-M-1	2.762	0.795	0.798	0.969	nH-M	2.0-2.8	336.16
nH-M-1	3.024	0.768	0.792	0.978	nH-M	2.8-3.35	336.16
nH-M-2	0.958	0.845	0.834	0.961	nH-M	0.5-1.0	171.4
nH-M-2	1.155	0.697	0.493	0.967	nH-M	1.0-1.4	171.4
nH-M-2	1.271	0.728	0.746	0.95	nH-M	1.0-1.4	171.4
nH-M-2	1.427	0.804	0.905	0.963	nH-M	1.4-1.7	171.4
nH-M-2	1.513	0.748	0.699	0.951	nH-M	1.4-1.7	171.4
nH-M-2	3.216	0.806	0.728	0.975	nH-M	2.8-3.35	171.4
nH-M-2	3.544	0.753	0.888	0.976	nH-M	2.8-3.35	171.4
nH-M-3	0.47	0.707	0.61	0.925	nH-M	<0.5	190.8
nH-M-3	0.535	0.732	0.5	0.964	nH-M	0.5-1.0	190.8
nH-M-3	0.573	0.787	0.786	0.931	nH-M	0.5-1.0	190.8
nH-M-3	0.591	0.757	0.662	0.933	nH-M	0.5-1.0	190.8
nH-M-3	0.729	0.656	0.78	0.928	nH-M	0.5-1.0	190.8
nH-M-3	0.908	0.696	0.682	0.91	nH-M	0.5-1.0	190.8
nH-M-3	1.17	0.69	0.695	0.926	nH-M	1.0-1.4	190.8
nH-M-3	1.64	0.689	0.712	0.913	nH-M	1.4-1.7	190.8
nH-M-3	1.803	0.817	0.93	0.952	nH-M	1.7-2.0	190.8
nH-M-3	2.335	0.791	0.807	0.965	nH-M	2.0-2.8	190.8
nH-M-4	0.275	0.515	0.268	0.958	nH-M	<0.5	291.6
nH-M-4	0.378	0.706	0.558	0.931	nH-M	<0.5	291.6
nH-M-4	0.381	0.719	0.54	0.922	nH-M	<0.5	291.6
nH-M-4	0.429	0.792	0.672	0.935	nH-M	<0.5	291.6
nH-M-4	0.433	0.856	0.736	0.952	nH-M	<0.5	291.6
nH-M-4	0.434	0.678	0.563	0.906	nH-M	<0.5	291.6
nH-M-4	0.435	0.766	0.544	0.953	nH-M	<0.5	291.6
nH-M-4	0.435	0.796	0.711	0.925	nH-M	<0.5	291.6
nH-M-4	0.443	0.801	0.711	0.927	nH-M	<0.5	291.6
nH-M-4	0.447	0.73	0.567	0.905	nH-M	<0.5	291.6
nH-M-4	0.448	0.648	0.394	0.912	nH-M	<0.5	291.6
nH-M-4	0.451	0.784	0.672	0.937	nH-M	<0.5	291.6
nH-M-4	0.461	0.745	0.526	0.939	nH-M	<0.5	291.6
nH-M-4	0.463	0.475	0.49	0.808	nH-M	<0.5	291.6
nH-M-4	0.469	0.679	0.449	0.947	nH-M	<0.5	291.6
nH-M-4	0.476	0.819	0.729	0.936	nH-M	<0.5	291.6
nH-M-4	0.483	0.86	0.756	0.947	nH-M	<0.5	291.6
nH-M-4	0.483	0.902	0.886	0.958	nH-M	<0.5	291.6
nH-M-4	0.487	0.801	0.728	0.952	nH-M	<0.5	291.6
nH-M-4	0.487	0.86	0.839	0.953	nH-M	<0.5	291.6
nH-M-4	0.488	0.775	0.7	0.942	nH-M	<0.5	291.6
nH-M-4	0.488	0.837	0.735	0.956	nH-M	<0.5	291.6
nH-M-4	0.491	0.795	0.817	0.937	nH-M	<0.5	291.6
nH-M-4	0.499	0.826	0.75	0.934	nH-M	<0.5	291.6
nH-M-4	0.499	0.746	0.592	0.949	nH-M	<0.5	291.6
nH-M-4	0.502	0.802	0.718	0.947	nH-M	0.5-1.0	291.6
nH-M-4	0.509	0.762	0.684	0.938	nH-M	0.5-1.0	291.6
nH-M-4	0.512	0.816	0.845	0.948	nH-M	0.5-1.0	291.6
nH-M-4	0.519	0.808	0.772	0.947	nH-M	0.5-1.0	291.6
nH-M-4	0.522	0.849	0.882	0.944	nH-M	0.5-1.0	291.6
nH-M-4	0.526	0.84	0.888	0.94	nH-M	0.5-1.0	291.6
nH-M-4	0.527	0.8	0.642	0.96	nH-M	0.5-1.0	291.6
nH-M-4	0.529	0.763	0.879	0.9	nH-M	0.5-1.0	291.6
nH-M-4	0.532	0.808	0.81	0.942	nH-M	0.5-1.0	291.6
nH-M-4	0.551	0.815	0.826	0.948	nH-M	0.5-1.0	291.6
nH-M-4	0.552	0.706	0.775	0.891	nH-M	0.5-1.0	291.6
nH-M-4	0.553	0.78	0.901	0.936	nH-M	0.5-1.0	291.6
nH-M-4	0.556	0.727	0.503	0.953	nH-M	0.5-1.0	291.6
nH-M-4	0.579	0.597	0.719	0.876	nH-M	0.5-1.0	291.6
nH-M-4	0.586	0.826	0.914	0.953	nH-M	0.5-1.0	291.6
nH-M-4	0.59	0.72	0.94	0.918	nH-M	0.5-1.0	291.6
nH-M-4	0.596	0.743	0.55	0.915	nH-M	0.5-1.0	291.6
nH-M-4	0.608	0.774	0.792	0.919	nH-M	0.5-1.0	291.6
nH-M-4	0.617	0.716	0.565	0.927	nH-M	0.5-1.0	291.6
nH-M-4	0.624	0.697	0.547	0.905	nH-M	0.5-1.0	291.6
nH-M-4	0.625	0.829	0.946	0.931	nH-M	0.5-1.0	291.6
nH-M-4	0.636	0.753	0.656	0.923	nH-M	0.5-1.0	291.6
nH-M-4	0.641	0.765	0.764	0.923	nH-M	0.5-1.0	291.6
nH-M-4	0.643	0.795	0.972	0.948	nH-M	0.5-1.0	291.6
nH-M-4	0.644	0.841	0.825	0.954	nH-M	0.5-1.0	291.6
nH-M-4	0.646	0.777	0.887	0.936	nH-M	0.5-1.0	291.6
nH-M-4	0.646	0.815	0.741	0.953	nH-M	0.5-1.0	291.6
nH-M-4	0.704	0.786	0.651	0.959	nH-M	0.5-1.0	291.6
nH-M-4	0.706	0.854	0.893	0.954	nH-M	0.5-1.0	291.6
nH-M-4	0.724	0.747	0.57	0.953	nH-M	0.5-1.0	291.6
nH-M-4	0.732	0.638	0.433	0.934	nH-M	0.5-1.0	291.6
nH-M-4	0.751	0.81	0.694	0.953	nH-M	0.5-1.0	291.6
nH-M-4	0.754	0.708	0.586	0.949	nH-M	0.5-1.0	291.6
nH-M-4	0.76	0.835	0.961	0.945	nH-M	0.5-1.0	291.6
nH-M-4	0.775	0.754	0.717	0.93	nH-M	0.5-1.0	291.6
nH-M-4	0.79	0.841	0.808	0.962	nH-M	0.5-1.0	291.6
nH-M-4	0.794	0.87	0.8	0.965	nH-M	0.5-1.0	291.6
nH-M-4	0.799	0.816	0.776	0.953	nH-M	0.5-1.0	291.6
nH-M-4	0.801	0.772	0.619	0.948	nH-M	0.5-1.0	291.6
nH-M-4	0.807	0.714	0.593	0.919	nH-M	0.5-1.0	291.6
nH-M-4	0.816	0.82	0.922	0.954	nH-M	0.5-1.0	291.6
nH-M-4	0.818	0.763	0.706	0.956	nH-M	0.5-1.0	291.6
nH-M-4	0.82	0.686	0.691	0.886	nH-M	0.5-1.0	291.6
nH-M-4	0.829	0.718	0.598	0.959	nH-M	0.5-1.0	291.6
nH-M-4	0.836	0.792	0.862	0.941	nH-M	0.5-1.0	291.6
nH-M-4	0.838	0.825	0.852	0.954	nH-M	0.5-1.0	291.6
nH-M-4	0.854	0.82	0.775	0.967	nH-M	0.5-1.0	291.6
nH-M-4	0.889	0.749	0.794	0.928	nH-M	0.5-1.0	291.6
nH-M-4	0.925	0.757	0.679	0.944	nH-M	0.5-1.0	291.6
nH-M-4	0.991	0.777	0.687	0.946	nH-M	0.5-1.0	291.6
nH-M-4	1.039	0.71	0.654	0.952	nH-M	1.0-1.4	291.6
nH-M-4	1.095	0.797	0.635	0.962	nH-M	1.0-1.4	291.6
nH-M-4	1.102	0.779	0.791	0.931	nH-M	1.0-1.4	291.6
nH-M-4	1.114	0.809	0.715	0.973	nH-M	1.0-1.4	291.6
nH-M-4	1.152	0.745	0.727	0.938	nH-M	1.0-1.4	291.6
nH-M-4	1.161	0.733	0.687	0.964	nH-M	1.0-1.4	291.6
nH-M-4	1.23	0.667	0.602	0.926	nH-M	1.0-1.4	291.6
nH-M-4	1.255	0.79	0.749	0.952	nH-M	1.0-1.4	291.6
nH-M-4	1.285	0.814	0.68	0.97	nH-M	1.0-1.4	291.6
nH-M-4	1.292	0.788	0.774	0.95	nH-M	1.0-1.4	291.6
nH-M-4	1.296	0.789	0.623	0.969	nH-M	1.0-1.4	291.6
nH-M-4	1.305	0.712	0.745	0.94	nH-M	1.0-1.4	291.6
nH-M-4	1.31	0.744	0.827	0.95	nH-M	1.0-1.4	291.6
nH-M-4	1.389	0.768	0.66	0.947	nH-M	1.0-1.4	291.6
nH-M-4	1.414	0.722	0.735	0.942	nH-M	1.4-1.7	291.6
nH-M-4	1.416	0.645	0.657	0.905	nH-M	1.4-1.7	291.6
nH-M-4	1.441	0.775	0.733	0.965	nH-M	1.4-1.7	291.6
nH-M-4	1.449	0.788	0.88	0.966	nH-M	1.4-1.7	291.6
nH-M-4	1.457	0.73	0.712	0.932	nH-M	1.4-1.7	291.6
nH-M-4	1.472	0.835	0.824	0.97	nH-M	1.4-1.7	291.6
nH-M-4	1.486	0.752	0.827	0.936	nH-M	1.4-1.7	291.6
nH-M-4	1.526	0.828	0.814	0.968	nH-M	1.4-1.7	291.6
nH-M-4	1.584	0.7	0.785	0.95	nH-M	1.4-1.7	291.6
nH-M-4	1.61	0.794	0.816	0.957	nH-M	1.4-1.7	291.6
nH-M-4	1.612	0.693	0.692	0.958	nH-M	1.4-1.7	291.6
nH-M-4	1.62	0.758	0.619	0.965	nH-M	1.4-1.7	291.6
nH-M-4	1.639	0.774	0.694	0.957	nH-M	1.4-1.7	291.6
nH-M-4	1.646	0.739	0.726	0.947	nH-M	1.4-1.7	291.6
nH-M-4	1.646	0.753	0.692	0.944	nH-M	1.4-1.7	291.6
nH-M-4	1.683	0.812	0.72	0.969	nH-M	1.4-1.7	291.6
nH-M-4	1.684	0.804	0.807	0.962	nH-M	1.4-1.7	291.6
nH-M-4	1.711	0.763	0.669	0.972	nH-M	1.7-2.0	291.6
nH-M-4	1.717	0.829	0.794	0.966	nH-M	1.7-2.0	291.6
nH-M-4	1.719	0.788	0.796	0.953	nH-M	1.7-2.0	291.6
nH-M-4	1.721	0.693	0.783	0.918	nH-M	1.7-2.0	291.6
nH-M-4	1.743	0.76	0.693	0.958	nH-M	1.7-2.0	291.6
nH-M-4	1.759	0.78	0.684	0.971	nH-M	1.7-2.0	291.6
nH-M-4	1.763	0.631	0.524	0.963	nH-M	1.7-2.0	291.6
nH-M-4	1.774	0.819	0.821	0.966	nH-M	1.7-2.0	291.6
nH-M-4	1.777	0.802	0.806	0.964	nH-M	1.7-2.0	291.6
nH-M-4	1.786	0.735	0.672	0.929	nH-M	1.7-2.0	291.6
nH-M-4	1.812	0.728	0.586	0.956	nH-M	1.7-2.0	291.6
nH-M-4	1.823	0.736	0.624	0.976	nH-M	1.7-2.0	291.6
nH-M-4	1.837	0.764	0.639	0.976	nH-M	1.7-2.0	291.6
nH-M-4	1.873	0.745	0.62	0.954	nH-M	1.7-2.0	291.6
nH-M-4	1.883	0.768	0.738	0.961	nH-M	1.7-2.0	291.6
nH-M-4	1.907	0.771	0.784	0.955	nH-M	1.7-2.0	291.6
nH-M-4	1.908	0.829	0.926	0.97	nH-M	1.7-2.0	291.6
nH-M-4	1.917	0.79	0.741	0.972	nH-M	1.7-2.0	291.6
nH-M-4	1.918	0.701	0.708	0.948	nH-M	1.7-2.0	291.6
nH-M-4	1.983	0.735	0.788	0.925	nH-M	1.7-2.0	291.6
nH-M-4	1.985	0.706	0.559	0.968	nH-M	1.7-2.0	291.6
nH-M-4	1.989	0.756	0.78	0.943	nH-M	1.7-2.0	291.6
nH-M-4	1.994	0.647	0.662	0.915	nH-M	1.7-2.0	291.6
nH-M-4	2	0.709	0.771	0.933	nH-M	2.0-2.8	291.6
nH-M-4	2.006	0.823	0.96	0.966	nH-M	2.0-2.8	291.6
nH-M-4	2.008	0.703	0.535	0.961	nH-M	2.0-2.8	291.6
nH-M-4	2.018	0.723	0.563	0.977	nH-M	2.0-2.8	291.6
nH-M-4	2.018	0.692	0.677	0.961	nH-M	2.0-2.8	291.6
nH-M-4	2.018	0.782	0.806	0.956	nH-M	2.0-2.8	291.6
nH-M-4	2.031	0.746	0.773	0.956	nH-M	2.0-2.8	291.6
nH-M-4	2.052	0.756	0.743	0.959	nH-M	2.0-2.8	291.6
nH-M-4	2.072	0.689	0.554	0.932	nH-M	2.0-2.8	291.6
nH-M-4	2.076	0.707	0.623	0.941	nH-M	2.0-2.8	291.6
nH-M-4	2.077	0.728	0.584	0.946	nH-M	2.0-2.8	291.6
nH-M-4	2.085	0.776	0.762	0.966	nH-M	2.0-2.8	291.6
nH-M-4	2.114	0.753	0.717	0.958	nH-M	2.0-2.8	291.6
nH-M-4	2.121	0.727	0.747	0.939	nH-M	2.0-2.8	291.6
nH-M-4	2.126	0.788	0.882	0.964	nH-M	2.0-2.8	291.6
nH-M-4	2.128	0.726	0.882	0.927	nH-M	2.0-2.8	291.6
nH-M-4	2.138	0.773	0.803	0.971	nH-M	2.0-2.8	291.6
nH-M-4	2.149	0.808	0.743	0.968	nH-M	2.0-2.8	291.6
nH-M-4	2.158	0.841	0.816	0.978	nH-M	2.0-2.8	291.6
nH-M-4	2.173	0.797	0.837	0.963	nH-M	2.0-2.8	291.6
nH-M-4	2.177	0.782	0.755	0.959	nH-M	2.0-2.8	291.6
nH-M-4	2.187	0.736	0.619	0.959	nH-M	2.0-2.8	291.6
nH-M-4	2.188	0.774	0.668	0.953	nH-M	2.0-2.8	291.6
nH-M-4	2.268	0.792	0.722	0.967	nH-M	2.0-2.8	291.6
nH-M-4	2.287	0.812	0.816	0.966	nH-M	2.0-2.8	291.6
nH-M-4	2.321	0.77	0.791	0.967	nH-M	2.0-2.8	291.6
nH-M-4	2.334	0.702	0.536	0.962	nH-M	2.0-2.8	291.6
nH-M-4	2.345	0.743	0.832	0.949	nH-M	2.0-2.8	291.6
nH-M-4	2.391	0.768	0.742	0.963	nH-M	2.0-2.8	291.6
nH-M-4	2.404	0.797	0.709	0.971	nH-M	2.0-2.8	291.6
nH-M-4	2.408	0.773	0.8	0.957	nH-M	2.0-2.8	291.6
nH-M-4	2.428	0.779	0.638	0.964	nH-M	2.0-2.8	291.6
nH-M-4	2.45	0.787	0.746	0.968	nH-M	2.0-2.8	291.6
nH-M-4	2.503	0.808	0.749	0.984	nH-M	2.0-2.8	291.6
nH-M-4	2.533	0.751	0.753	0.964	nH-M	2.0-2.8	291.6
nH-M-4	2.604	0.711	0.636	0.925	nH-M	2.0-2.8	291.6
nH-M-4	2.624	0.746	0.775	0.963	nH-M	2.0-2.8	291.6
nH-M-4	2.628	0.806	0.741	0.969	nH-M	2.0-2.8	291.6
nH-M-4	2.66	0.738	0.54	0.962	nH-M	2.0-2.8	291.6
nH-M-4	2.727	0.731	0.646	0.945	nH-M	2.0-2.8	291.6
nH-M-4	2.728	0.793	0.797	0.967	nH-M	2.0-2.8	291.6
nH-M-4	2.731	0.779	0.88	0.963	nH-M	2.0-2.8	291.6
nH-M-4	2.742	0.711	0.743	0.944	nH-M	2.0-2.8	291.6
nH-M-4	2.744	0.819	0.782	0.973	nH-M	2.0-2.8	291.6
nH-M-4	2.757	0.751	0.68	0.963	nH-M	2.0-2.8	291.6
nH-M-4	2.76	0.807	0.88	0.966	nH-M	2.0-2.8	291.6
nH-M-4	2.803	0.791	0.77	0.983	nH-M	2.8-3.35	291.6
nH-M-4	2.9	0.679	0.725	0.908	nH-M	2.8-3.35	291.6
nH-M-4	2.903	0.804	0.897	0.971	nH-M	2.8-3.35	291.6
nH-M-4	2.916	0.738	0.562	0.976	nH-M	2.8-3.35	291.6
nH-M-4	2.944	0.79	0.673	0.968	nH-M	2.8-3.35	291.6
nH-M-4	2.962	0.781	0.895	0.968	nH-M	2.8-3.35	291.6
nH-M-4	2.988	0.812	0.847	0.957	nH-M	2.8-3.35	291.6
nH-M-4	3.069	0.743	0.639	0.973	nH-M	2.8-3.35	291.6
nH-M-4	3.125	0.789	0.753	0.975	nH-M	2.8-3.35	291.6
nH-M-4	3.149	0.773	0.943	0.955	nH-M	2.8-3.35	291.6
nH-M-4	3.171	0.776	0.802	0.963	nH-M	2.8-3.35	291.6
nH-M-4	3.265	0.83	0.971	0.973	nH-M	2.8-3.35	291.6
nH-M-4	3.284	0.787	0.902	0.979	nH-M	2.8-3.35	291.6
nH-M-4	3.424	0.799	0.932	0.971	nH-M	2.8-3.35	291.6
nH-M-4	3.672	0.766	0.832	0.958	nH-M	2.8-3.35	291.6
nH-M-4	3.916	0.816	0.9	0.978	nH-M	2.8-3.35	291.6
nH-M-6	0.367	0.656	0.518	0.894	nH-M	<0.5	284.8
nH-M-6	0.374	0.702	0.529	0.922	nH-M	<0.5	284.8
nH-M-6	0.377	0.749	0.52	0.937	nH-M	<0.5	284.8
nH-M-6	0.385	0.724	0.511	0.921	nH-M	<0.5	284.8
nH-M-6	0.387	0.671	0.43	0.922	nH-M	<0.5	284.8
nH-M-6	0.388	0.683	0.554	0.902	nH-M	<0.5	284.8
nH-M-6	0.389	0.793	0.582	0.939	nH-M	<0.5	284.8
nH-M-6	0.395	0.722	0.605	0.909	nH-M	<0.5	284.8
nH-M-6	0.395	0.755	0.538	0.94	nH-M	<0.5	284.8
nH-M-6	0.396	0.734	0.592	0.918	nH-M	<0.5	284.8
nH-M-6	0.399	0.687	0.463	0.916	nH-M	<0.5	284.8
nH-M-6	0.401	0.673	0.436	0.937	nH-M	<0.5	284.8
nH-M-6	0.408	0.703	0.588	0.897	nH-M	<0.5	284.8
nH-M-6	0.416	0.777	0.573	0.953	nH-M	<0.5	284.8
nH-M-6	0.424	0.817	0.684	0.941	nH-M	<0.5	284.8
nH-M-6	0.427	0.713	0.489	0.931	nH-M	<0.5	284.8
nH-M-6	0.429	0.476	0.436	0.799	nH-M	<0.5	284.8
nH-M-6	0.434	0.565	0.336	0.905	nH-M	<0.5	284.8
nH-M-6	0.435	0.854	0.742	0.95	nH-M	<0.5	284.8
nH-M-6	0.441	0.823	0.729	0.941	nH-M	<0.5	284.8
nH-M-6	0.444	0.794	0.738	0.941	nH-M	<0.5	284.8
nH-M-6	0.446	0.759	0.753	0.928	nH-M	<0.5	284.8
nH-M-6	0.451	0.845	0.749	0.944	nH-M	<0.5	284.8
nH-M-6	0.452	0.687	0.555	0.887	nH-M	<0.5	284.8
nH-M-6	0.454	0.833	0.663	0.953	nH-M	<0.5	284.8
nH-M-6	0.458	0.729	0.783	0.912	nH-M	<0.5	284.8
nH-M-6	0.46	0.844	0.784	0.948	nH-M	<0.5	284.8
nH-M-6	0.461	0.688	0.608	0.901	nH-M	<0.5	284.8
nH-M-6	0.461	0.768	0.683	0.938	nH-M	<0.5	284.8
nH-M-6	0.463	0.8	0.775	0.947	nH-M	<0.5	284.8
nH-M-6	0.464	0.835	0.683	0.951	nH-M	<0.5	284.8
nH-M-6	0.465	0.799	0.65	0.933	nH-M	<0.5	284.8
nH-M-6	0.468	0.851	0.844	0.947	nH-M	<0.5	284.8
nH-M-6	0.469	0.868	0.818	0.947	nH-M	<0.5	284.8
nH-M-6	0.469	0.815	0.839	0.938	nH-M	<0.5	284.8
nH-M-6	0.469	0.842	0.745	0.955	nH-M	<0.5	284.8
nH-M-6	0.472	0.799	0.632	0.954	nH-M	<0.5	284.8
nH-M-6	0.474	0.842	0.654	0.949	nH-M	<0.5	284.8
nH-M-6	0.474	0.748	0.706	0.918	nH-M	<0.5	284.8
nH-M-6	0.474	0.808	0.702	0.938	nH-M	<0.5	284.8
nH-M-6	0.475	0.839	0.793	0.947	nH-M	<0.5	284.8
nH-M-6	0.476	0.803	0.651	0.94	nH-M	<0.5	284.8
nH-M-6	0.476	0.813	0.872	0.918	nH-M	<0.5	284.8
nH-M-6	0.477	0.796	0.69	0.93	nH-M	<0.5	284.8
nH-M-6	0.479	0.771	0.63	0.953	nH-M	<0.5	284.8
nH-M-6	0.479	0.708	0.693	0.9	nH-M	<0.5	284.8
nH-M-6	0.479	0.852	0.862	0.94	nH-M	<0.5	284.8
nH-M-6	0.481	0.842	0.765	0.943	nH-M	<0.5	284.8
nH-M-6	0.483	0.82	0.863	0.947	nH-M	<0.5	284.8
nH-M-6	0.483	0.862	0.882	0.942	nH-M	<0.5	284.8
nH-M-6	0.483	0.867	0.843	0.946	nH-M	<0.5	284.8
nH-M-6	0.484	0.883	0.832	0.963	nH-M	<0.5	284.8
nH-M-6	0.486	0.78	0.781	0.934	nH-M	<0.5	284.8
nH-M-6	0.486	0.766	0.825	0.936	nH-M	<0.5	284.8
nH-M-6	0.487	0.791	0.769	0.915	nH-M	<0.5	284.8
nH-M-6	0.487	0.791	0.773	0.931	nH-M	<0.5	284.8
nH-M-6	0.488	0.784	0.903	0.937	nH-M	<0.5	284.8
nH-M-6	0.488	0.84	0.759	0.954	nH-M	<0.5	284.8
nH-M-6	0.488	0.783	0.677	0.936	nH-M	<0.5	284.8
nH-M-6	0.488	0.767	0.642	0.927	nH-M	<0.5	284.8
nH-M-6	0.489	0.717	0.554	0.925	nH-M	<0.5	284.8
nH-M-6	0.489	0.729	0.706	0.902	nH-M	<0.5	284.8
nH-M-6	0.489	0.721	0.771	0.924	nH-M	<0.5	284.8
nH-M-6	0.49	0.721	0.58	0.922	nH-M	<0.5	284.8
nH-M-6	0.49	0.76	0.733	0.934	nH-M	<0.5	284.8
nH-M-6	0.49	0.839	0.759	0.955	nH-M	<0.5	284.8
nH-M-6	0.492	0.815	0.891	0.931	nH-M	<0.5	284.8
nH-M-6	0.493	0.871	0.867	0.953	nH-M	<0.5	284.8
nH-M-6	0.495	0.876	0.865	0.952	nH-M	<0.5	284.8
nH-M-6	0.495	0.764	0.771	0.918	nH-M	<0.5	284.8
nH-M-6	0.498	0.843	0.713	0.965	nH-M	<0.5	284.8
nH-M-6	0.498	0.758	0.932	0.931	nH-M	<0.5	284.8
nH-M-6	0.499	0.828	0.789	0.941	nH-M	<0.5	284.8
nH-M-6	0.501	0.848	0.793	0.955	nH-M	0.5-1.0	284.8
nH-M-6	0.502	0.812	0.938	0.932	nH-M	0.5-1.0	284.8
nH-M-6	0.502	0.858	0.794	0.957	nH-M	0.5-1.0	284.8
nH-M-6	0.502	0.81	0.591	0.957	nH-M	0.5-1.0	284.8
nH-M-6	0.503	0.662	0.572	0.902	nH-M	0.5-1.0	284.8
nH-M-6	0.503	0.852	0.903	0.953	nH-M	0.5-1.0	284.8
nH-M-6	0.504	0.831	0.876	0.947	nH-M	0.5-1.0	284.8
nH-M-6	0.506	0.758	0.706	0.918	nH-M	0.5-1.0	284.8
nH-M-6	0.506	0.852	0.843	0.949	nH-M	0.5-1.0	284.8
nH-M-6	0.506	0.88	0.919	0.953	nH-M	0.5-1.0	284.8
nH-M-6	0.506	0.838	0.787	0.952	nH-M	0.5-1.0	284.8
nH-M-6	0.507	0.842	0.85	0.955	nH-M	0.5-1.0	284.8
nH-M-6	0.508	0.85	0.949	0.94	nH-M	0.5-1.0	284.8
nH-M-6	0.508	0.832	0.796	0.947	nH-M	0.5-1.0	284.8
nH-M-6	0.509	0.723	0.869	0.886	nH-M	0.5-1.0	284.8
nH-M-6	0.509	0.806	0.778	0.945	nH-M	0.5-1.0	284.8
nH-M-6	0.51	0.752	0.566	0.958	nH-M	0.5-1.0	284.8
nH-M-6	0.511	0.763	0.686	0.93	nH-M	0.5-1.0	284.8
nH-M-6	0.512	0.701	0.814	0.918	nH-M	0.5-1.0	284.8
nH-M-6	0.513	0.756	0.898	0.919	nH-M	0.5-1.0	284.8
nH-M-6	0.513	0.836	0.733	0.947	nH-M	0.5-1.0	284.8
nH-M-6	0.514	0.799	0.655	0.948	nH-M	0.5-1.0	284.8
nH-M-6	0.514	0.775	0.823	0.931	nH-M	0.5-1.0	284.8
nH-M-6	0.515	0.795	0.769	0.919	nH-M	0.5-1.0	284.8
nH-M-6	0.517	0.768	0.572	0.943	nH-M	0.5-1.0	284.8
nH-M-6	0.517	0.783	0.648	0.941	nH-M	0.5-1.0	284.8
nH-M-6	0.517	0.854	0.779	0.956	nH-M	0.5-1.0	284.8
nH-M-6	0.518	0.85	0.951	0.949	nH-M	0.5-1.0	284.8
nH-M-6	0.518	0.809	0.769	0.948	nH-M	0.5-1.0	284.8
nH-M-6	0.519	0.751	0.653	0.95	nH-M	0.5-1.0	284.8
nH-M-6	0.52	0.851	0.771	0.946	nH-M	0.5-1.0	284.8
nH-M-6	0.521	0.748	0.672	0.939	nH-M	0.5-1.0	284.8
nH-M-6	0.521	0.767	0.938	0.899	nH-M	0.5-1.0	284.8
nH-M-6	0.522	0.848	0.861	0.943	nH-M	0.5-1.0	284.8
nH-M-6	0.523	0.816	0.775	0.932	nH-M	0.5-1.0	284.8
nH-M-6	0.526	0.829	0.895	0.935	nH-M	0.5-1.0	284.8
nH-M-6	0.526	0.787	0.766	0.951	nH-M	0.5-1.0	284.8
nH-M-6	0.526	0.799	0.856	0.934	nH-M	0.5-1.0	284.8
nH-M-6	0.528	0.836	0.697	0.952	nH-M	0.5-1.0	284.8
nH-M-6	0.529	0.861	0.957	0.951	nH-M	0.5-1.0	284.8
nH-M-6	0.529	0.846	0.775	0.954	nH-M	0.5-1.0	284.8
nH-M-6	0.533	0.755	0.706	0.912	nH-M	0.5-1.0	284.8
nH-M-6	0.534	0.864	0.893	0.95	nH-M	0.5-1.0	284.8
nH-M-6	0.534	0.813	0.709	0.948	nH-M	0.5-1.0	284.8
nH-M-6	0.536	0.773	0.697	0.933	nH-M	0.5-1.0	284.8
nH-M-6	0.538	0.786	0.805	0.935	nH-M	0.5-1.0	284.8
nH-M-6	0.538	0.782	0.734	0.931	nH-M	0.5-1.0	284.8
nH-M-6	0.538	0.796	0.622	0.943	nH-M	0.5-1.0	284.8
nH-M-6	0.541	0.716	0.497	0.946	nH-M	0.5-1.0	284.8
nH-M-6	0.542	0.774	0.606	0.936	nH-M	0.5-1.0	284.8
nH-M-6	0.543	0.89	0.936	0.958	nH-M	0.5-1.0	284.8
nH-M-6	0.543	0.77	0.618	0.945	nH-M	0.5-1.0	284.8
nH-M-6	0.545	0.72	0.719	0.906	nH-M	0.5-1.0	284.8
nH-M-6	0.546	0.809	0.896	0.942	nH-M	0.5-1.0	284.8
nH-M-6	0.547	0.775	0.742	0.94	nH-M	0.5-1.0	284.8
nH-M-6	0.547	0.832	0.731	0.956	nH-M	0.5-1.0	284.8
nH-M-6	0.547	0.706	0.594	0.909	nH-M	0.5-1.0	284.8
nH-M-6	0.55	0.866	0.721	0.965	nH-M	0.5-1.0	284.8
nH-M-6	0.551	0.829	0.702	0.945	nH-M	0.5-1.0	284.8
nH-M-6	0.551	0.804	0.636	0.954	nH-M	0.5-1.0	284.8
nH-M-6	0.554	0.708	0.637	0.913	nH-M	0.5-1.0	284.8
nH-M-6	0.555	0.82	0.924	0.95	nH-M	0.5-1.0	284.8
nH-M-6	0.556	0.858	0.957	0.95	nH-M	0.5-1.0	284.8
nH-M-6	0.557	0.875	0.945	0.952	nH-M	0.5-1.0	284.8
nH-M-6	0.557	0.804	0.672	0.954	nH-M	0.5-1.0	284.8
nH-M-6	0.558	0.805	0.781	0.93	nH-M	0.5-1.0	284.8
nH-M-6	0.559	0.846	0.794	0.955	nH-M	0.5-1.0	284.8
nH-M-6	0.562	0.783	0.674	0.944	nH-M	0.5-1.0	284.8
nH-M-6	0.562	0.849	0.823	0.946	nH-M	0.5-1.0	284.8
nH-M-6	0.563	0.788	0.768	0.934	nH-M	0.5-1.0	284.8
nH-M-6	0.564	0.839	0.772	0.945	nH-M	0.5-1.0	284.8
nH-M-6	0.564	0.826	0.753	0.954	nH-M	0.5-1.0	284.8
nH-M-6	0.567	0.653	0.525	0.901	nH-M	0.5-1.0	284.8
nH-M-6	0.567	0.821	0.658	0.955	nH-M	0.5-1.0	284.8
nH-M-6	0.567	0.825	0.888	0.955	nH-M	0.5-1.0	284.8
nH-M-6	0.568	0.828	0.87	0.931	nH-M	0.5-1.0	284.8
nH-M-6	0.569	0.864	0.864	0.958	nH-M	0.5-1.0	284.8
nH-M-6	0.569	0.803	0.707	0.949	nH-M	0.5-1.0	284.8
nH-M-6	0.569	0.867	0.811	0.962	nH-M	0.5-1.0	284.8
nH-M-6	0.57	0.712	0.899	0.905	nH-M	0.5-1.0	284.8
nH-M-6	0.57	0.781	0.648	0.951	nH-M	0.5-1.0	284.8
nH-M-6	0.57	0.815	0.82	0.952	nH-M	0.5-1.0	284.8
nH-M-6	0.571	0.83	0.812	0.942	nH-M	0.5-1.0	284.8
nH-M-6	0.573	0.816	0.721	0.942	nH-M	0.5-1.0	284.8
nH-M-6	0.574	0.827	0.88	0.939	nH-M	0.5-1.0	284.8
nH-M-6	0.574	0.855	0.8	0.955	nH-M	0.5-1.0	284.8
nH-M-6	0.574	0.799	0.72	0.949	nH-M	0.5-1.0	284.8
nH-M-6	0.575	0.821	0.822	0.945	nH-M	0.5-1.0	284.8
nH-M-6	0.576	0.839	0.711	0.962	nH-M	0.5-1.0	284.8
nH-M-6	0.577	0.836	0.931	0.946	nH-M	0.5-1.0	284.8
nH-M-6	0.577	0.825	0.77	0.948	nH-M	0.5-1.0	284.8
nH-M-6	0.578	0.863	0.801	0.965	nH-M	0.5-1.0	284.8
nH-M-6	0.579	0.802	0.848	0.938	nH-M	0.5-1.0	284.8
nH-M-6	0.58	0.823	0.766	0.948	nH-M	0.5-1.0	284.8
nH-M-6	0.58	0.815	0.864	0.944	nH-M	0.5-1.0	284.8
nH-M-6	0.58	0.801	0.747	0.952	nH-M	0.5-1.0	284.8
nH-M-6	0.58	0.762	0.76	0.939	nH-M	0.5-1.0	284.8
nH-M-6	0.581	0.81	0.846	0.936	nH-M	0.5-1.0	284.8
nH-M-6	0.582	0.806	0.824	0.96	nH-M	0.5-1.0	284.8
nH-M-6	0.584	0.838	0.782	0.943	nH-M	0.5-1.0	284.8
nH-M-6	0.585	0.819	0.839	0.944	nH-M	0.5-1.0	284.8
nH-M-6	0.585	0.836	0.769	0.96	nH-M	0.5-1.0	284.8
nH-M-6	0.586	0.782	0.789	0.947	nH-M	0.5-1.0	284.8
nH-M-6	0.588	0.878	0.823	0.956	nH-M	0.5-1.0	284.8
nH-M-6	0.588	0.866	0.876	0.961	nH-M	0.5-1.0	284.8
nH-M-6	0.588	0.856	0.742	0.95	nH-M	0.5-1.0	284.8
nH-M-6	0.589	0.72	0.64	0.942	nH-M	0.5-1.0	284.8
nH-M-6	0.591	0.77	0.7	0.934	nH-M	0.5-1.0	284.8
nH-M-6	0.591	0.748	0.614	0.919	nH-M	0.5-1.0	284.8
nH-M-6	0.592	0.816	0.851	0.951	nH-M	0.5-1.0	284.8
nH-M-6	0.593	0.81	0.675	0.947	nH-M	0.5-1.0	284.8
nH-M-6	0.593	0.739	0.572	0.944	nH-M	0.5-1.0	284.8
nH-M-6	0.597	0.703	0.685	0.925	nH-M	0.5-1.0	284.8
nH-M-6	0.597	0.772	0.904	0.934	nH-M	0.5-1.0	284.8
nH-M-6	0.598	0.758	0.644	0.939	nH-M	0.5-1.0	284.8
nH-M-6	0.598	0.81	0.903	0.943	nH-M	0.5-1.0	284.8
nH-M-6	0.598	0.796	0.737	0.939	nH-M	0.5-1.0	284.8
nH-M-6	0.598	0.802	0.676	0.954	nH-M	0.5-1.0	284.8
nH-M-6	0.6	0.773	0.736	0.936	nH-M	0.5-1.0	284.8
nH-M-6	0.6	0.842	0.728	0.963	nH-M	0.5-1.0	284.8
nH-M-6	0.602	0.87	0.826	0.965	nH-M	0.5-1.0	284.8
nH-M-6	0.603	0.794	0.763	0.938	nH-M	0.5-1.0	284.8
nH-M-6	0.604	0.818	0.828	0.945	nH-M	0.5-1.0	284.8
nH-M-6	0.604	0.851	0.889	0.956	nH-M	0.5-1.0	284.8
nH-M-6	0.604	0.816	0.893	0.949	nH-M	0.5-1.0	284.8
nH-M-6	0.604	0.814	0.919	0.942	nH-M	0.5-1.0	284.8
nH-M-6	0.605	0.841	0.785	0.955	nH-M	0.5-1.0	284.8
nH-M-6	0.605	0.843	0.865	0.953	nH-M	0.5-1.0	284.8
nH-M-6	0.607	0.861	0.787	0.959	nH-M	0.5-1.0	284.8
nH-M-6	0.608	0.764	0.852	0.933	nH-M	0.5-1.0	284.8
nH-M-6	0.61	0.845	0.934	0.95	nH-M	0.5-1.0	284.8
nH-M-6	0.61	0.703	0.589	0.93	nH-M	0.5-1.0	284.8
nH-M-6	0.613	0.822	0.671	0.956	nH-M	0.5-1.0	284.8
nH-M-6	0.613	0.79	0.951	0.946	nH-M	0.5-1.0	284.8
nH-M-6	0.613	0.864	0.908	0.952	nH-M	0.5-1.0	284.8
nH-M-6	0.614	0.855	0.955	0.948	nH-M	0.5-1.0	284.8
nH-M-6	0.614	0.761	0.656	0.944	nH-M	0.5-1.0	284.8
nH-M-6	0.615	0.843	0.863	0.939	nH-M	0.5-1.0	284.8
nH-M-6	0.616	0.847	0.862	0.964	nH-M	0.5-1.0	284.8
nH-M-6	0.62	0.791	0.602	0.955	nH-M	0.5-1.0	284.8
nH-M-6	0.621	0.837	0.781	0.951	nH-M	0.5-1.0	284.8
nH-M-6	0.621	0.81	0.871	0.952	nH-M	0.5-1.0	284.8
nH-M-6	0.622	0.86	0.884	0.958	nH-M	0.5-1.0	284.8
nH-M-6	0.622	0.794	0.895	0.931	nH-M	0.5-1.0	284.8
nH-M-6	0.622	0.811	0.65	0.958	nH-M	0.5-1.0	284.8
nH-M-6	0.623	0.761	0.701	0.949	nH-M	0.5-1.0	284.8
nH-M-6	0.626	0.853	0.776	0.957	nH-M	0.5-1.0	284.8
nH-M-6	0.626	0.836	0.838	0.952	nH-M	0.5-1.0	284.8
nH-M-6	0.626	0.49	0.85	0.879	nH-M	0.5-1.0	284.8
nH-M-6	0.626	0.697	0.885	0.914	nH-M	0.5-1.0	284.8
nH-M-6	0.627	0.753	0.758	0.933	nH-M	0.5-1.0	284.8
nH-M-6	0.627	0.826	0.749	0.951	nH-M	0.5-1.0	284.8
nH-M-6	0.628	0.787	0.76	0.948	nH-M	0.5-1.0	284.8
nH-M-6	0.63	0.815	0.737	0.953	nH-M	0.5-1.0	284.8
nH-M-6	0.631	0.804	0.672	0.949	nH-M	0.5-1.0	284.8
nH-M-6	0.631	0.856	0.742	0.955	nH-M	0.5-1.0	284.8
nH-M-6	0.632	0.818	0.696	0.962	nH-M	0.5-1.0	284.8
nH-M-6	0.634	0.776	0.921	0.938	nH-M	0.5-1.0	284.8
nH-M-6	0.634	0.833	0.782	0.959	nH-M	0.5-1.0	284.8
nH-M-6	0.635	0.799	0.897	0.935	nH-M	0.5-1.0	284.8
nH-M-6	0.636	0.816	0.655	0.958	nH-M	0.5-1.0	284.8
nH-M-6	0.641	0.853	0.929	0.953	nH-M	0.5-1.0	284.8
nH-M-6	0.641	0.732	0.599	0.942	nH-M	0.5-1.0	284.8
nH-M-6	0.641	0.894	0.957	0.965	nH-M	0.5-1.0	284.8
nH-M-6	0.642	0.764	0.897	0.93	nH-M	0.5-1.0	284.8
nH-M-6	0.642	0.843	0.76	0.955	nH-M	0.5-1.0	284.8
nH-M-6	0.643	0.745	0.621	0.937	nH-M	0.5-1.0	284.8
nH-M-6	0.645	0.834	0.78	0.96	nH-M	0.5-1.0	284.8
nH-M-6	0.646	0.843	0.865	0.947	nH-M	0.5-1.0	284.8
nH-M-6	0.646	0.817	0.87	0.951	nH-M	0.5-1.0	284.8
nH-M-6	0.647	0.835	0.843	0.958	nH-M	0.5-1.0	284.8
nH-M-6	0.647	0.807	0.638	0.958	nH-M	0.5-1.0	284.8
nH-M-6	0.649	0.752	0.562	0.942	nH-M	0.5-1.0	284.8
nH-M-6	0.651	0.879	0.937	0.961	nH-M	0.5-1.0	284.8
nH-M-6	0.651	0.69	0.645	0.921	nH-M	0.5-1.0	284.8
nH-M-6	0.651	0.736	0.603	0.915	nH-M	0.5-1.0	284.8
nH-M-6	0.652	0.83	0.745	0.947	nH-M	0.5-1.0	284.8
nH-M-6	0.654	0.741	0.53	0.949	nH-M	0.5-1.0	284.8
nH-M-6	0.655	0.75	0.573	0.939	nH-M	0.5-1.0	284.8
nH-M-6	0.656	0.776	0.724	0.948	nH-M	0.5-1.0	284.8
nH-M-6	0.657	0.826	0.941	0.927	nH-M	0.5-1.0	284.8
nH-M-6	0.658	0.764	0.849	0.933	nH-M	0.5-1.0	284.8
nH-M-6	0.659	0.808	0.694	0.948	nH-M	0.5-1.0	284.8
nH-M-6	0.659	0.732	0.56	0.948	nH-M	0.5-1.0	284.8
nH-M-6	0.659	0.787	0.704	0.949	nH-M	0.5-1.0	284.8
nH-M-6	0.661	0.814	0.695	0.957	nH-M	0.5-1.0	284.8
nH-M-6	0.663	0.81	0.792	0.958	nH-M	0.5-1.0	284.8
nH-M-6	0.664	0.817	0.705	0.961	nH-M	0.5-1.0	284.8
nH-M-6	0.668	0.828	0.754	0.957	nH-M	0.5-1.0	284.8
nH-M-6	0.669	0.809	0.716	0.951	nH-M	0.5-1.0	284.8
nH-M-6	0.67	0.837	0.751	0.946	nH-M	0.5-1.0	284.8
nH-M-6	0.67	0.823	0.743	0.949	nH-M	0.5-1.0	284.8
nH-M-6	0.674	0.667	0.643	0.923	nH-M	0.5-1.0	284.8
nH-M-6	0.675	0.734	0.632	0.955	nH-M	0.5-1.0	284.8
nH-M-6	0.676	0.798	0.623	0.968	nH-M	0.5-1.0	284.8
nH-M-6	0.676	0.774	0.654	0.952	nH-M	0.5-1.0	284.8
nH-M-6	0.676	0.781	0.742	0.94	nH-M	0.5-1.0	284.8
nH-M-6	0.677	0.606	0.442	0.931	nH-M	0.5-1.0	284.8
nH-M-6	0.678	0.81	0.705	0.962	nH-M	0.5-1.0	284.8
nH-M-6	0.679	0.836	0.783	0.956	nH-M	0.5-1.0	284.8
nH-M-6	0.68	0.817	0.96	0.95	nH-M	0.5-1.0	284.8
nH-M-6	0.685	0.808	0.66	0.966	nH-M	0.5-1.0	284.8
nH-M-6	0.686	0.792	0.702	0.954	nH-M	0.5-1.0	284.8
nH-M-6	0.687	0.823	0.891	0.954	nH-M	0.5-1.0	284.8
nH-M-6	0.688	0.814	0.687	0.951	nH-M	0.5-1.0	284.8
nH-M-6	0.688	0.845	0.753	0.963	nH-M	0.5-1.0	284.8
nH-M-6	0.69	0.858	0.82	0.963	nH-M	0.5-1.0	284.8
nH-M-6	0.69	0.799	0.705	0.959	nH-M	0.5-1.0	284.8
nH-M-6	0.691	0.842	0.91	0.95	nH-M	0.5-1.0	284.8
nH-M-6	0.692	0.857	0.836	0.958	nH-M	0.5-1.0	284.8
nH-M-6	0.693	0.817	0.801	0.941	nH-M	0.5-1.0	284.8
nH-M-6	0.693	0.851	0.973	0.945	nH-M	0.5-1.0	284.8
nH-M-6	0.693	0.792	0.677	0.956	nH-M	0.5-1.0	284.8
nH-M-6	0.694	0.826	0.957	0.948	nH-M	0.5-1.0	284.8
nH-M-6	0.695	0.852	0.742	0.958	nH-M	0.5-1.0	284.8
nH-M-6	0.695	0.84	0.865	0.947	nH-M	0.5-1.0	284.8
nH-M-6	0.696	0.818	0.717	0.96	nH-M	0.5-1.0	284.8
nH-M-6	0.696	0.7	0.508	0.95	nH-M	0.5-1.0	284.8
nH-M-6	0.697	0.845	0.859	0.955	nH-M	0.5-1.0	284.8
nH-M-6	0.698	0.793	0.837	0.953	nH-M	0.5-1.0	284.8
nH-M-6	0.698	0.839	0.829	0.957	nH-M	0.5-1.0	284.8
nH-M-6	0.698	0.823	0.727	0.956	nH-M	0.5-1.0	284.8
nH-M-6	0.7	0.741	0.636	0.936	nH-M	0.5-1.0	284.8
nH-M-6	0.7	0.864	0.875	0.959	nH-M	0.5-1.0	284.8
nH-M-6	0.701	0.804	0.715	0.949	nH-M	0.5-1.0	284.8
nH-M-6	0.701	0.793	0.655	0.953	nH-M	0.5-1.0	284.8
nH-M-6	0.701	0.844	0.735	0.961	nH-M	0.5-1.0	284.8
nH-M-6	0.702	0.851	0.782	0.967	nH-M	0.5-1.0	284.8
nH-M-6	0.702	0.741	0.757	0.943	nH-M	0.5-1.0	284.8
nH-M-6	0.707	0.868	0.727	0.97	nH-M	0.5-1.0	284.8
nH-M-6	0.707	0.875	0.961	0.952	nH-M	0.5-1.0	284.8
nH-M-6	0.707	0.787	0.619	0.954	nH-M	0.5-1.0	284.8
nH-M-6	0.707	0.741	0.684	0.934	nH-M	0.5-1.0	284.8
nH-M-6	0.708	0.753	0.672	0.938	nH-M	0.5-1.0	284.8
nH-M-6	0.708	0.77	0.782	0.937	nH-M	0.5-1.0	284.8
nH-M-6	0.708	0.79	0.819	0.942	nH-M	0.5-1.0	284.8
nH-M-6	0.712	0.758	0.769	0.945	nH-M	0.5-1.0	284.8
nH-M-6	0.712	0.812	0.938	0.946	nH-M	0.5-1.0	284.8
nH-M-6	0.715	0.807	0.815	0.954	nH-M	0.5-1.0	284.8
nH-M-6	0.715	0.856	0.86	0.951	nH-M	0.5-1.0	284.8
nH-M-6	0.716	0.709	0.596	0.928	nH-M	0.5-1.0	284.8
nH-M-6	0.716	0.755	0.81	0.91	nH-M	0.5-1.0	284.8
nH-M-6	0.716	0.764	0.786	0.922	nH-M	0.5-1.0	284.8
nH-M-6	0.718	0.771	0.754	0.944	nH-M	0.5-1.0	284.8
nH-M-6	0.718	0.83	0.841	0.945	nH-M	0.5-1.0	284.8
nH-M-6	0.719	0.781	0.832	0.946	nH-M	0.5-1.0	284.8
nH-M-6	0.72	0.786	0.66	0.967	nH-M	0.5-1.0	284.8
nH-M-6	0.721	0.76	0.589	0.958	nH-M	0.5-1.0	284.8
nH-M-6	0.723	0.771	0.672	0.945	nH-M	0.5-1.0	284.8
nH-M-6	0.723	0.744	0.71	0.936	nH-M	0.5-1.0	284.8
nH-M-6	0.725	0.858	0.789	0.961	nH-M	0.5-1.0	284.8
nH-M-6	0.726	0.827	0.882	0.948	nH-M	0.5-1.0	284.8
nH-M-6	0.726	0.777	0.581	0.96	nH-M	0.5-1.0	284.8
nH-M-6	0.727	0.838	0.899	0.956	nH-M	0.5-1.0	284.8
nH-M-6	0.729	0.752	0.675	0.927	nH-M	0.5-1.0	284.8
nH-M-6	0.729	0.822	0.705	0.962	nH-M	0.5-1.0	284.8
nH-M-6	0.731	0.763	0.745	0.931	nH-M	0.5-1.0	284.8
nH-M-6	0.732	0.706	0.628	0.947	nH-M	0.5-1.0	284.8
nH-M-6	0.733	0.811	0.774	0.946	nH-M	0.5-1.0	284.8
nH-M-6	0.733	0.723	0.818	0.934	nH-M	0.5-1.0	284.8
nH-M-6	0.733	0.782	0.872	0.954	nH-M	0.5-1.0	284.8
nH-M-6	0.734	0.804	0.953	0.933	nH-M	0.5-1.0	284.8
nH-M-6	0.735	0.808	0.795	0.956	nH-M	0.5-1.0	284.8
nH-M-6	0.737	0.796	0.613	0.956	nH-M	0.5-1.0	284.8
nH-M-6	0.739	0.718	0.786	0.902	nH-M	0.5-1.0	284.8
nH-M-6	0.741	0.732	0.565	0.933	nH-M	0.5-1.0	284.8
nH-M-6	0.741	0.83	0.872	0.951	nH-M	0.5-1.0	284.8
nH-M-6	0.742	0.75	0.758	0.912	nH-M	0.5-1.0	284.8
nH-M-6	0.742	0.85	0.811	0.959	nH-M	0.5-1.0	284.8
nH-M-6	0.743	0.715	0.717	0.94	nH-M	0.5-1.0	284.8
nH-M-6	0.743	0.748	0.721	0.934	nH-M	0.5-1.0	284.8
nH-M-6	0.743	0.78	0.789	0.953	nH-M	0.5-1.0	284.8
nH-M-6	0.744	0.586	0.619	0.872	nH-M	0.5-1.0	284.8
nH-M-6	0.744	0.746	0.52	0.953	nH-M	0.5-1.0	284.8
nH-M-6	0.745	0.825	0.771	0.955	nH-M	0.5-1.0	284.8
nH-M-6	0.745	0.861	0.838	0.962	nH-M	0.5-1.0	284.8
nH-M-6	0.746	0.863	0.831	0.962	nH-M	0.5-1.0	284.8
nH-M-6	0.746	0.745	0.563	0.953	nH-M	0.5-1.0	284.8
nH-M-6	0.747	0.778	0.746	0.941	nH-M	0.5-1.0	284.8
nH-M-6	0.747	0.683	0.857	0.943	nH-M	0.5-1.0	284.8
nH-M-6	0.747	0.832	0.823	0.959	nH-M	0.5-1.0	284.8
nH-M-6	0.749	0.823	0.845	0.949	nH-M	0.5-1.0	284.8
nH-M-6	0.751	0.817	0.883	0.93	nH-M	0.5-1.0	284.8
nH-M-6	0.752	0.787	0.819	0.931	nH-M	0.5-1.0	284.8
nH-M-6	0.756	0.808	0.738	0.953	nH-M	0.5-1.0	284.8
nH-M-6	0.757	0.791	0.658	0.945	nH-M	0.5-1.0	284.8
nH-M-6	0.758	0.808	0.841	0.945	nH-M	0.5-1.0	284.8
nH-M-6	0.759	0.837	0.788	0.965	nH-M	0.5-1.0	284.8
nH-M-6	0.759	0.796	0.75	0.956	nH-M	0.5-1.0	284.8
nH-M-6	0.761	0.766	0.602	0.952	nH-M	0.5-1.0	284.8
nH-M-6	0.764	0.844	0.893	0.958	nH-M	0.5-1.0	284.8
nH-M-6	0.765	0.789	0.812	0.941	nH-M	0.5-1.0	284.8
nH-M-6	0.769	0.832	0.852	0.955	nH-M	0.5-1.0	284.8
nH-M-6	0.77	0.789	0.757	0.946	nH-M	0.5-1.0	284.8
nH-M-6	0.77	0.829	0.864	0.945	nH-M	0.5-1.0	284.8
nH-M-6	0.772	0.789	0.697	0.957	nH-M	0.5-1.0	284.8
nH-M-6	0.772	0.797	0.903	0.935	nH-M	0.5-1.0	284.8
nH-M-6	0.776	0.723	0.794	0.9	nH-M	0.5-1.0	284.8
nH-M-6	0.776	0.803	0.868	0.953	nH-M	0.5-1.0	284.8
nH-M-6	0.777	0.844	0.754	0.962	nH-M	0.5-1.0	284.8
nH-M-6	0.777	0.847	0.777	0.962	nH-M	0.5-1.0	284.8
nH-M-6	0.779	0.816	0.795	0.953	nH-M	0.5-1.0	284.8
nH-M-6	0.78	0.848	0.813	0.963	nH-M	0.5-1.0	284.8
nH-M-6	0.78	0.798	0.786	0.933	nH-M	0.5-1.0	284.8
nH-M-6	0.781	0.803	0.861	0.947	nH-M	0.5-1.0	284.8
nH-M-6	0.781	0.826	0.915	0.945	nH-M	0.5-1.0	284.8
nH-M-6	0.781	0.747	0.612	0.929	nH-M	0.5-1.0	284.8
nH-M-6	0.783	0.808	0.656	0.952	nH-M	0.5-1.0	284.8
nH-M-6	0.783	0.814	0.743	0.952	nH-M	0.5-1.0	284.8
nH-M-6	0.784	0.831	0.767	0.953	nH-M	0.5-1.0	284.8
nH-M-6	0.786	0.84	0.973	0.945	nH-M	0.5-1.0	284.8
nH-M-6	0.787	0.761	0.803	0.943	nH-M	0.5-1.0	284.8
nH-M-6	0.789	0.818	0.826	0.964	nH-M	0.5-1.0	284.8
nH-M-6	0.791	0.807	0.832	0.947	nH-M	0.5-1.0	284.8
nH-M-6	0.791	0.867	0.956	0.957	nH-M	0.5-1.0	284.8
nH-M-6	0.792	0.728	0.586	0.953	nH-M	0.5-1.0	284.8
nH-M-6	0.794	0.732	0.685	0.957	nH-M	0.5-1.0	284.8
nH-M-6	0.794	0.83	0.893	0.953	nH-M	0.5-1.0	284.8
nH-M-6	0.795	0.849	0.787	0.96	nH-M	0.5-1.0	284.8
nH-M-6	0.796	0.79	0.653	0.956	nH-M	0.5-1.0	284.8
nH-M-6	0.797	0.826	0.676	0.966	nH-M	0.5-1.0	284.8
nH-M-6	0.797	0.765	0.684	0.954	nH-M	0.5-1.0	284.8
nH-M-6	0.798	0.767	0.704	0.94	nH-M	0.5-1.0	284.8
nH-M-6	0.799	0.817	0.763	0.953	nH-M	0.5-1.0	284.8
nH-M-6	0.8	0.856	0.957	0.964	nH-M	0.5-1.0	284.8
nH-M-6	0.801	0.83	0.806	0.952	nH-M	0.5-1.0	284.8
nH-M-6	0.802	0.766	0.798	0.948	nH-M	0.5-1.0	284.8
nH-M-6	0.804	0.815	0.769	0.957	nH-M	0.5-1.0	284.8
nH-M-6	0.806	0.778	0.658	0.947	nH-M	0.5-1.0	284.8
nH-M-6	0.806	0.846	0.9	0.964	nH-M	0.5-1.0	284.8
nH-M-6	0.807	0.718	0.719	0.947	nH-M	0.5-1.0	284.8
nH-M-6	0.808	0.792	0.664	0.951	nH-M	0.5-1.0	284.8
nH-M-6	0.808	0.811	0.712	0.963	nH-M	0.5-1.0	284.8
nH-M-6	0.809	0.841	0.84	0.956	nH-M	0.5-1.0	284.8
nH-M-6	0.811	0.808	0.735	0.957	nH-M	0.5-1.0	284.8
nH-M-6	0.811	0.788	0.825	0.945	nH-M	0.5-1.0	284.8
nH-M-6	0.811	0.79	0.691	0.95	nH-M	0.5-1.0	284.8
nH-M-6	0.812	0.86	0.722	0.974	nH-M	0.5-1.0	284.8
nH-M-6	0.814	0.825	0.79	0.962	nH-M	0.5-1.0	284.8
nH-M-6	0.815	0.81	0.888	0.954	nH-M	0.5-1.0	284.8
nH-M-6	0.817	0.769	0.607	0.951	nH-M	0.5-1.0	284.8
nH-M-6	0.818	0.757	0.62	0.952	nH-M	0.5-1.0	284.8
nH-M-6	0.82	0.865	0.83	0.964	nH-M	0.5-1.0	284.8
nH-M-6	0.821	0.82	0.705	0.96	nH-M	0.5-1.0	284.8
nH-M-6	0.822	0.805	0.657	0.95	nH-M	0.5-1.0	284.8
nH-M-6	0.825	0.769	0.682	0.942	nH-M	0.5-1.0	284.8
nH-M-6	0.826	0.787	0.671	0.949	nH-M	0.5-1.0	284.8
nH-M-6	0.826	0.74	0.751	0.932	nH-M	0.5-1.0	284.8
nH-M-6	0.827	0.85	0.891	0.965	nH-M	0.5-1.0	284.8
nH-M-6	0.828	0.716	0.78	0.923	nH-M	0.5-1.0	284.8
nH-M-6	0.828	0.849	0.813	0.962	nH-M	0.5-1.0	284.8
nH-M-6	0.829	0.782	0.858	0.943	nH-M	0.5-1.0	284.8
nH-M-6	0.829	0.738	0.686	0.948	nH-M	0.5-1.0	284.8
nH-M-6	0.829	0.787	0.938	0.937	nH-M	0.5-1.0	284.8
nH-M-6	0.83	0.788	0.719	0.965	nH-M	0.5-1.0	284.8
nH-M-6	0.833	0.713	0.569	0.948	nH-M	0.5-1.0	284.8
nH-M-6	0.835	0.84	0.858	0.958	nH-M	0.5-1.0	284.8
nH-M-6	0.836	0.702	0.536	0.956	nH-M	0.5-1.0	284.8
nH-M-6	0.836	0.798	0.664	0.964	nH-M	0.5-1.0	284.8
nH-M-6	0.838	0.762	0.834	0.953	nH-M	0.5-1.0	284.8
nH-M-6	0.839	0.836	0.752	0.97	nH-M	0.5-1.0	284.8
nH-M-6	0.84	0.832	0.851	0.951	nH-M	0.5-1.0	284.8
nH-M-6	0.84	0.774	0.895	0.955	nH-M	0.5-1.0	284.8
nH-M-6	0.843	0.824	0.713	0.964	nH-M	0.5-1.0	284.8
nH-M-6	0.843	0.684	0.466	0.955	nH-M	0.5-1.0	284.8
nH-M-6	0.844	0.796	0.752	0.955	nH-M	0.5-1.0	284.8
nH-M-6	0.845	0.759	0.866	0.93	nH-M	0.5-1.0	284.8
nH-M-6	0.846	0.858	0.861	0.966	nH-M	0.5-1.0	284.8
nH-M-6	0.846	0.784	0.765	0.952	nH-M	0.5-1.0	284.8
nH-M-6	0.849	0.718	0.552	0.956	nH-M	0.5-1.0	284.8
nH-M-6	0.85	0.81	0.811	0.954	nH-M	0.5-1.0	284.8
nH-M-6	0.85	0.823	0.847	0.961	nH-M	0.5-1.0	284.8
nH-M-6	0.851	0.851	0.906	0.956	nH-M	0.5-1.0	284.8
nH-M-6	0.853	0.868	0.85	0.969	nH-M	0.5-1.0	284.8
nH-M-6	0.853	0.751	0.75	0.928	nH-M	0.5-1.0	284.8
nH-M-6	0.854	0.821	0.795	0.957	nH-M	0.5-1.0	284.8
nH-M-6	0.856	0.811	0.864	0.96	nH-M	0.5-1.0	284.8
nH-M-6	0.857	0.744	0.681	0.951	nH-M	0.5-1.0	284.8
nH-M-6	0.858	0.793	0.641	0.957	nH-M	0.5-1.0	284.8
nH-M-6	0.858	0.703	0.474	0.958	nH-M	0.5-1.0	284.8
nH-M-6	0.86	0.799	0.783	0.947	nH-M	0.5-1.0	284.8
nH-M-6	0.86	0.809	0.704	0.965	nH-M	0.5-1.0	284.8
nH-M-6	0.862	0.806	0.724	0.968	nH-M	0.5-1.0	284.8
nH-M-6	0.865	0.8	0.783	0.959	nH-M	0.5-1.0	284.8
nH-M-6	0.867	0.808	0.73	0.957	nH-M	0.5-1.0	284.8
nH-M-6	0.869	0.795	0.885	0.953	nH-M	0.5-1.0	284.8
nH-M-6	0.876	0.81	0.85	0.948	nH-M	0.5-1.0	284.8
nH-M-6	0.88	0.724	0.537	0.959	nH-M	0.5-1.0	284.8
nH-M-6	0.88	0.824	0.92	0.951	nH-M	0.5-1.0	284.8
nH-M-6	0.881	0.812	0.839	0.956	nH-M	0.5-1.0	284.8
nH-M-6	0.882	0.795	0.926	0.941	nH-M	0.5-1.0	284.8
nH-M-6	0.883	0.811	0.739	0.962	nH-M	0.5-1.0	284.8
nH-M-6	0.883	0.808	0.964	0.95	nH-M	0.5-1.0	284.8
nH-M-6	0.886	0.83	0.874	0.958	nH-M	0.5-1.0	284.8
nH-M-6	0.888	0.799	0.776	0.945	nH-M	0.5-1.0	284.8
nH-M-6	0.888	0.849	0.841	0.962	nH-M	0.5-1.0	284.8
nH-M-6	0.889	0.788	0.726	0.968	nH-M	0.5-1.0	284.8
nH-M-6	0.891	0.852	0.918	0.968	nH-M	0.5-1.0	284.8
nH-M-6	0.891	0.805	0.792	0.96	nH-M	0.5-1.0	284.8
nH-M-6	0.892	0.796	0.78	0.938	nH-M	0.5-1.0	284.8
nH-M-6	0.892	0.789	0.866	0.938	nH-M	0.5-1.0	284.8
nH-M-6	0.893	0.784	0.622	0.969	nH-M	0.5-1.0	284.8
nH-M-6	0.895	0.763	0.669	0.948	nH-M	0.5-1.0	284.8
nH-M-6	0.896	0.748	0.708	0.928	nH-M	0.5-1.0	284.8
nH-M-6	0.896	0.863	0.865	0.963	nH-M	0.5-1.0	284.8
nH-M-6	0.897	0.774	0.714	0.947	nH-M	0.5-1.0	284.8
nH-M-6	0.897	0.809	0.724	0.96	nH-M	0.5-1.0	284.8
nH-M-6	0.898	0.722	0.684	0.947	nH-M	0.5-1.0	284.8
nH-M-6	0.901	0.752	0.83	0.909	nH-M	0.5-1.0	284.8
nH-M-6	0.902	0.818	0.828	0.951	nH-M	0.5-1.0	284.8
nH-M-6	0.903	0.828	0.905	0.958	nH-M	0.5-1.0	284.8
nH-M-6	0.904	0.812	0.669	0.97	nH-M	0.5-1.0	284.8
nH-M-6	0.904	0.841	0.733	0.965	nH-M	0.5-1.0	284.8
nH-M-6	0.904	0.735	0.612	0.941	nH-M	0.5-1.0	284.8
nH-M-6	0.905	0.815	0.85	0.954	nH-M	0.5-1.0	284.8
nH-M-6	0.907	0.73	0.606	0.949	nH-M	0.5-1.0	284.8
nH-M-6	0.908	0.767	0.81	0.955	nH-M	0.5-1.0	284.8
nH-M-6	0.909	0.763	0.815	0.947	nH-M	0.5-1.0	284.8
nH-M-6	0.909	0.773	0.691	0.933	nH-M	0.5-1.0	284.8
nH-M-6	0.91	0.797	0.723	0.962	nH-M	0.5-1.0	284.8
nH-M-6	0.91	0.749	0.878	0.931	nH-M	0.5-1.0	284.8
nH-M-6	0.911	0.746	0.928	0.938	nH-M	0.5-1.0	284.8
nH-M-6	0.911	0.795	0.711	0.953	nH-M	0.5-1.0	284.8
nH-M-6	0.912	0.791	0.975	0.937	nH-M	0.5-1.0	284.8
nH-M-6	0.913	0.762	0.719	0.947	nH-M	0.5-1.0	284.8
nH-M-6	0.913	0.755	0.64	0.953	nH-M	0.5-1.0	284.8
nH-M-6	0.914	0.751	0.756	0.93	nH-M	0.5-1.0	284.8
nH-M-6	0.914	0.785	0.815	0.949	nH-M	0.5-1.0	284.8
nH-M-6	0.915	0.735	0.622	0.95	nH-M	0.5-1.0	284.8
nH-M-6	0.917	0.714	0.833	0.936	nH-M	0.5-1.0	284.8
nH-M-6	0.918	0.823	0.916	0.959	nH-M	0.5-1.0	284.8
nH-M-6	0.921	0.789	0.804	0.943	nH-M	0.5-1.0	284.8
nH-M-6	0.923	0.807	0.701	0.961	nH-M	0.5-1.0	284.8
nH-M-6	0.923	0.832	0.768	0.971	nH-M	0.5-1.0	284.8
nH-M-6	0.925	0.74	0.657	0.936	nH-M	0.5-1.0	284.8
nH-M-6	0.928	0.75	0.727	0.949	nH-M	0.5-1.0	284.8
nH-M-6	0.93	0.726	0.635	0.954	nH-M	0.5-1.0	284.8
nH-M-6	0.931	0.82	0.776	0.958	nH-M	0.5-1.0	284.8
nH-M-6	0.933	0.742	0.692	0.939	nH-M	0.5-1.0	284.8
nH-M-6	0.935	0.52	0.749	0.882	nH-M	0.5-1.0	284.8
nH-M-6	0.937	0.85	0.835	0.969	nH-M	0.5-1.0	284.8
nH-M-6	0.94	0.767	0.8	0.925	nH-M	0.5-1.0	284.8
nH-M-6	0.942	0.823	0.832	0.958	nH-M	0.5-1.0	284.8
nH-M-6	0.943	0.747	0.738	0.943	nH-M	0.5-1.0	284.8
nH-M-6	0.945	0.81	0.729	0.958	nH-M	0.5-1.0	284.8
nH-M-6	0.946	0.829	0.847	0.961	nH-M	0.5-1.0	284.8
nH-M-6	0.946	0.801	0.8	0.958	nH-M	0.5-1.0	284.8
nH-M-6	0.947	0.806	0.732	0.953	nH-M	0.5-1.0	284.8
nH-M-6	0.947	0.789	0.874	0.955	nH-M	0.5-1.0	284.8
nH-M-6	0.948	0.776	0.754	0.954	nH-M	0.5-1.0	284.8
nH-M-6	0.949	0.808	0.733	0.955	nH-M	0.5-1.0	284.8
nH-M-6	0.951	0.741	0.604	0.948	nH-M	0.5-1.0	284.8
nH-M-6	0.951	0.758	0.815	0.936	nH-M	0.5-1.0	284.8
nH-M-6	0.952	0.832	0.784	0.96	nH-M	0.5-1.0	284.8
nH-M-6	0.953	0.794	0.664	0.953	nH-M	0.5-1.0	284.8
nH-M-6	0.953	0.825	0.794	0.962	nH-M	0.5-1.0	284.8
nH-M-6	0.954	0.84	0.895	0.967	nH-M	0.5-1.0	284.8
nH-M-6	0.958	0.839	0.857	0.956	nH-M	0.5-1.0	284.8
nH-M-6	0.959	0.84	0.889	0.966	nH-M	0.5-1.0	284.8
nH-M-6	0.961	0.717	0.521	0.947	nH-M	0.5-1.0	284.8
nH-M-6	0.961	0.754	0.768	0.933	nH-M	0.5-1.0	284.8
nH-M-6	0.962	0.826	0.845	0.959	nH-M	0.5-1.0	284.8
nH-M-6	0.965	0.843	0.974	0.965	nH-M	0.5-1.0	284.8
nH-M-6	0.966	0.792	0.824	0.957	nH-M	0.5-1.0	284.8
nH-M-6	0.967	0.779	0.773	0.955	nH-M	0.5-1.0	284.8
nH-M-6	0.968	0.812	0.786	0.965	nH-M	0.5-1.0	284.8
nH-M-6	0.97	0.79	0.602	0.966	nH-M	0.5-1.0	284.8
nH-M-6	0.971	0.699	0.578	0.941	nH-M	0.5-1.0	284.8
nH-M-6	0.974	0.824	0.86	0.963	nH-M	0.5-1.0	284.8
nH-M-6	0.975	0.646	0.531	0.926	nH-M	0.5-1.0	284.8
nH-M-6	0.976	0.825	0.833	0.963	nH-M	0.5-1.0	284.8
nH-M-6	0.98	0.842	0.777	0.968	nH-M	0.5-1.0	284.8
nH-M-6	0.98	0.841	0.904	0.96	nH-M	0.5-1.0	284.8
nH-M-6	0.981	0.811	0.835	0.953	nH-M	0.5-1.0	284.8
nH-M-6	0.983	0.699	0.467	0.968	nH-M	0.5-1.0	284.8
nH-M-6	0.984	0.809	0.726	0.958	nH-M	0.5-1.0	284.8
nH-M-6	0.987	0.762	0.813	0.947	nH-M	0.5-1.0	284.8
nH-M-6	0.988	0.842	0.874	0.96	nH-M	0.5-1.0	284.8
nH-M-6	0.989	0.777	0.723	0.942	nH-M	0.5-1.0	284.8
nH-M-6	0.99	0.821	0.783	0.96	nH-M	0.5-1.0	284.8
nH-M-6	0.991	0.788	0.688	0.962	nH-M	0.5-1.0	284.8
nH-M-6	0.994	0.765	0.847	0.958	nH-M	0.5-1.0	284.8
nH-M-6	0.997	0.736	0.585	0.962	nH-M	0.5-1.0	284.8
nH-M-6	0.997	0.822	0.811	0.954	nH-M	0.5-1.0	284.8
nH-M-6	0.998	0.808	0.78	0.968	nH-M	0.5-1.0	284.8
nH-M-6	1.002	0.813	0.8	0.956	nH-M	1.0-1.4	284.8
nH-M-6	1.002	0.828	0.776	0.957	nH-M	1.0-1.4	284.8
nH-M-6	1.002	0.814	0.738	0.968	nH-M	1.0-1.4	284.8
nH-M-6	1.003	0.818	0.684	0.965	nH-M	1.0-1.4	284.8
nH-M-6	1.003	0.814	0.825	0.955	nH-M	1.0-1.4	284.8
nH-M-6	1.004	0.785	0.709	0.951	nH-M	1.0-1.4	284.8
nH-M-6	1.005	0.754	0.728	0.958	nH-M	1.0-1.4	284.8
nH-M-6	1.013	0.849	0.874	0.962	nH-M	1.0-1.4	284.8
nH-M-6	1.015	0.714	0.631	0.916	nH-M	1.0-1.4	284.8
nH-M-6	1.02	0.78	0.765	0.956	nH-M	1.0-1.4	284.8
nH-M-6	1.024	0.861	0.892	0.963	nH-M	1.0-1.4	284.8
nH-M-6	1.025	0.786	0.822	0.957	nH-M	1.0-1.4	284.8
nH-M-6	1.028	0.759	0.647	0.951	nH-M	1.0-1.4	284.8
nH-M-6	1.029	0.812	0.659	0.963	nH-M	1.0-1.4	284.8
nH-M-6	1.032	0.771	0.559	0.961	nH-M	1.0-1.4	284.8
nH-M-6	1.039	0.791	0.912	0.943	nH-M	1.0-1.4	284.8
nH-M-6	1.041	0.782	0.76	0.95	nH-M	1.0-1.4	284.8
nH-M-6	1.044	0.817	0.852	0.964	nH-M	1.0-1.4	284.8
nH-M-6	1.046	0.79	0.783	0.949	nH-M	1.0-1.4	284.8
nH-M-6	1.05	0.795	0.815	0.959	nH-M	1.0-1.4	284.8
nH-M-6	1.05	0.783	0.757	0.964	nH-M	1.0-1.4	284.8
nH-M-6	1.05	0.827	0.74	0.968	nH-M	1.0-1.4	284.8
nH-M-6	1.051	0.85	0.905	0.96	nH-M	1.0-1.4	284.8
nH-M-6	1.052	0.797	0.838	0.953	nH-M	1.0-1.4	284.8
nH-M-6	1.053	0.783	0.747	0.948	nH-M	1.0-1.4	284.8
nH-M-6	1.061	0.779	0.843	0.95	nH-M	1.0-1.4	284.8
nH-M-6	1.064	0.803	0.847	0.954	nH-M	1.0-1.4	284.8
nH-M-6	1.068	0.792	0.775	0.96	nH-M	1.0-1.4	284.8
nH-M-6	1.07	0.858	0.799	0.968	nH-M	1.0-1.4	284.8
nH-M-6	1.071	0.7	0.572	0.951	nH-M	1.0-1.4	284.8
nH-M-6	1.072	0.787	0.688	0.952	nH-M	1.0-1.4	284.8
nH-M-6	1.075	0.836	0.88	0.958	nH-M	1.0-1.4	284.8
nH-M-6	1.077	0.849	0.872	0.969	nH-M	1.0-1.4	284.8
nH-M-6	1.077	0.809	0.865	0.953	nH-M	1.0-1.4	284.8
nH-M-6	1.078	0.72	0.553	0.956	nH-M	1.0-1.4	284.8
nH-M-6	1.082	0.683	0.531	0.944	nH-M	1.0-1.4	284.8
nH-M-6	1.083	0.797	0.64	0.971	nH-M	1.0-1.4	284.8
nH-M-6	1.085	0.752	0.61	0.965	nH-M	1.0-1.4	284.8
nH-M-6	1.088	0.802	0.82	0.966	nH-M	1.0-1.4	284.8
nH-M-6	1.088	0.825	0.739	0.963	nH-M	1.0-1.4	284.8
nH-M-6	1.089	0.799	0.7	0.97	nH-M	1.0-1.4	284.8
nH-M-6	1.093	0.728	0.761	0.959	nH-M	1.0-1.4	284.8
nH-M-6	1.094	0.798	0.731	0.957	nH-M	1.0-1.4	284.8
nH-M-6	1.095	0.803	0.748	0.954	nH-M	1.0-1.4	284.8
nH-M-6	1.097	0.817	0.699	0.961	nH-M	1.0-1.4	284.8
nH-M-6	1.099	0.778	0.696	0.946	nH-M	1.0-1.4	284.8
nH-M-6	1.109	0.812	0.916	0.952	nH-M	1.0-1.4	284.8
nH-M-6	1.113	0.815	0.872	0.948	nH-M	1.0-1.4	284.8
nH-M-6	1.114	0.79	0.686	0.971	nH-M	1.0-1.4	284.8
nH-M-6	1.115	0.761	0.621	0.947	nH-M	1.0-1.4	284.8
nH-M-6	1.117	0.84	0.82	0.972	nH-M	1.0-1.4	284.8
nH-M-6	1.117	0.713	0.598	0.939	nH-M	1.0-1.4	284.8
nH-M-6	1.118	0.809	0.899	0.957	nH-M	1.0-1.4	284.8
nH-M-6	1.12	0.629	0.513	0.905	nH-M	1.0-1.4	284.8
nH-M-6	1.12	0.767	0.748	0.952	nH-M	1.0-1.4	284.8
nH-M-6	1.122	0.787	0.835	0.949	nH-M	1.0-1.4	284.8
nH-M-6	1.122	0.825	0.847	0.957	nH-M	1.0-1.4	284.8
nH-M-6	1.123	0.798	0.746	0.959	nH-M	1.0-1.4	284.8
nH-M-6	1.123	0.846	0.967	0.965	nH-M	1.0-1.4	284.8
nH-M-6	1.123	0.829	0.791	0.965	nH-M	1.0-1.4	284.8
nH-M-6	1.123	0.821	0.668	0.973	nH-M	1.0-1.4	284.8
nH-M-6	1.124	0.795	0.615	0.968	nH-M	1.0-1.4	284.8
nH-M-6	1.124	0.795	0.865	0.965	nH-M	1.0-1.4	284.8
nH-M-6	1.124	0.678	0.521	0.92	nH-M	1.0-1.4	284.8
nH-M-6	1.125	0.794	0.786	0.961	nH-M	1.0-1.4	284.8
nH-M-6	1.127	0.837	0.691	0.969	nH-M	1.0-1.4	284.8
nH-M-6	1.128	0.784	0.712	0.959	nH-M	1.0-1.4	284.8
nH-M-6	1.132	0.828	0.715	0.971	nH-M	1.0-1.4	284.8
nH-M-6	1.133	0.872	0.926	0.97	nH-M	1.0-1.4	284.8
nH-M-6	1.134	0.778	0.687	0.967	nH-M	1.0-1.4	284.8
nH-M-6	1.135	0.818	0.836	0.954	nH-M	1.0-1.4	284.8
nH-M-6	1.139	0.847	0.855	0.965	nH-M	1.0-1.4	284.8
nH-M-6	1.14	0.81	0.867	0.953	nH-M	1.0-1.4	284.8
nH-M-6	1.142	0.779	0.846	0.954	nH-M	1.0-1.4	284.8
nH-M-6	1.143	0.803	0.824	0.96	nH-M	1.0-1.4	284.8
nH-M-6	1.144	0.856	0.961	0.969	nH-M	1.0-1.4	284.8
nH-M-6	1.146	0.782	0.875	0.952	nH-M	1.0-1.4	284.8
nH-M-6	1.147	0.804	0.797	0.962	nH-M	1.0-1.4	284.8
nH-M-6	1.148	0.743	0.563	0.953	nH-M	1.0-1.4	284.8
nH-M-6	1.149	0.809	0.803	0.962	nH-M	1.0-1.4	284.8
nH-M-6	1.15	0.833	0.828	0.966	nH-M	1.0-1.4	284.8
nH-M-6	1.151	0.747	0.709	0.944	nH-M	1.0-1.4	284.8
nH-M-6	1.151	0.707	0.633	0.924	nH-M	1.0-1.4	284.8
nH-M-6	1.152	0.802	0.779	0.961	nH-M	1.0-1.4	284.8
nH-M-6	1.16	0.804	0.767	0.961	nH-M	1.0-1.4	284.8
nH-M-6	1.16	0.657	0.462	0.961	nH-M	1.0-1.4	284.8
nH-M-6	1.164	0.786	0.777	0.961	nH-M	1.0-1.4	284.8
nH-M-6	1.164	0.785	0.658	0.971	nH-M	1.0-1.4	284.8
nH-M-6	1.164	0.831	0.87	0.962	nH-M	1.0-1.4	284.8
nH-M-6	1.165	0.804	0.715	0.967	nH-M	1.0-1.4	284.8
nH-M-6	1.166	0.802	0.723	0.965	nH-M	1.0-1.4	284.8
nH-M-6	1.166	0.84	0.922	0.959	nH-M	1.0-1.4	284.8
nH-M-6	1.169	0.744	0.895	0.942	nH-M	1.0-1.4	284.8
nH-M-6	1.169	0.635	0.8	0.888	nH-M	1.0-1.4	284.8
nH-M-6	1.171	0.754	0.522	0.97	nH-M	1.0-1.4	284.8
nH-M-6	1.174	0.838	0.9	0.967	nH-M	1.0-1.4	284.8
nH-M-6	1.176	0.757	0.608	0.958	nH-M	1.0-1.4	284.8
nH-M-6	1.176	0.797	0.672	0.965	nH-M	1.0-1.4	284.8
nH-M-6	1.18	0.872	0.963	0.973	nH-M	1.0-1.4	284.8
nH-M-6	1.183	0.723	0.666	0.938	nH-M	1.0-1.4	284.8
nH-M-6	1.183	0.867	0.845	0.972	nH-M	1.0-1.4	284.8
nH-M-6	1.183	0.837	0.803	0.968	nH-M	1.0-1.4	284.8
nH-M-6	1.185	0.808	0.829	0.948	nH-M	1.0-1.4	284.8
nH-M-6	1.187	0.816	0.786	0.968	nH-M	1.0-1.4	284.8
nH-M-6	1.187	0.777	0.694	0.955	nH-M	1.0-1.4	284.8
nH-M-6	1.188	0.805	0.839	0.958	nH-M	1.0-1.4	284.8
nH-M-6	1.189	0.858	0.903	0.973	nH-M	1.0-1.4	284.8
nH-M-6	1.189	0.709	0.733	0.96	nH-M	1.0-1.4	284.8
nH-M-6	1.19	0.832	0.915	0.964	nH-M	1.0-1.4	284.8
nH-M-6	1.191	0.767	0.713	0.946	nH-M	1.0-1.4	284.8
nH-M-6	1.192	0.792	0.821	0.96	nH-M	1.0-1.4	284.8
nH-M-6	1.197	0.799	0.728	0.959	nH-M	1.0-1.4	284.8
nH-M-6	1.201	0.784	0.805	0.943	nH-M	1.0-1.4	284.8
nH-M-6	1.205	0.787	0.646	0.966	nH-M	1.0-1.4	284.8
nH-M-6	1.206	0.828	0.929	0.967	nH-M	1.0-1.4	284.8
nH-M-6	1.207	0.808	0.856	0.958	nH-M	1.0-1.4	284.8
nH-M-6	1.209	0.807	0.894	0.962	nH-M	1.0-1.4	284.8
nH-M-6	1.209	0.752	0.849	0.946	nH-M	1.0-1.4	284.8
nH-M-6	1.211	0.628	0.832	0.942	nH-M	1.0-1.4	284.8
nH-M-6	1.211	0.842	0.885	0.96	nH-M	1.0-1.4	284.8
nH-M-6	1.212	0.766	0.682	0.95	nH-M	1.0-1.4	284.8
nH-M-6	1.217	0.769	0.623	0.946	nH-M	1.0-1.4	284.8
nH-M-6	1.218	0.798	0.822	0.949	nH-M	1.0-1.4	284.8
nH-M-6	1.218	0.807	0.621	0.972	nH-M	1.0-1.4	284.8
nH-M-6	1.218	0.801	0.863	0.956	nH-M	1.0-1.4	284.8
nH-M-6	1.218	0.795	0.78	0.951	nH-M	1.0-1.4	284.8
nH-M-6	1.223	0.718	0.638	0.944	nH-M	1.0-1.4	284.8
nH-M-6	1.223	0.808	0.704	0.956	nH-M	1.0-1.4	284.8
nH-M-6	1.224	0.824	0.942	0.96	nH-M	1.0-1.4	284.8
nH-M-6	1.227	0.869	0.871	0.97	nH-M	1.0-1.4	284.8
nH-M-6	1.228	0.761	0.691	0.953	nH-M	1.0-1.4	284.8
nH-M-6	1.233	0.735	0.626	0.948	nH-M	1.0-1.4	284.8
nH-M-6	1.236	0.815	0.843	0.96	nH-M	1.0-1.4	284.8
nH-M-6	1.237	0.801	0.807	0.959	nH-M	1.0-1.4	284.8
nH-M-6	1.237	0.697	0.578	0.941	nH-M	1.0-1.4	284.8
nH-M-6	1.242	0.76	0.607	0.966	nH-M	1.0-1.4	284.8
nH-M-6	1.243	0.886	0.908	0.977	nH-M	1.0-1.4	284.8
nH-M-6	1.244	0.821	0.812	0.963	nH-M	1.0-1.4	284.8
nH-M-6	1.246	0.843	0.951	0.961	nH-M	1.0-1.4	284.8
nH-M-6	1.251	0.778	0.741	0.956	nH-M	1.0-1.4	284.8
nH-M-6	1.251	0.748	0.737	0.962	nH-M	1.0-1.4	284.8
nH-M-6	1.256	0.801	0.765	0.963	nH-M	1.0-1.4	284.8
nH-M-6	1.259	0.815	0.656	0.973	nH-M	1.0-1.4	284.8
nH-M-6	1.262	0.81	0.753	0.964	nH-M	1.0-1.4	284.8
nH-M-6	1.264	0.764	0.762	0.944	nH-M	1.0-1.4	284.8
nH-M-6	1.269	0.718	0.593	0.942	nH-M	1.0-1.4	284.8
nH-M-6	1.269	0.778	0.751	0.954	nH-M	1.0-1.4	284.8
nH-M-6	1.27	0.742	0.546	0.967	nH-M	1.0-1.4	284.8
nH-M-6	1.273	0.827	0.891	0.961	nH-M	1.0-1.4	284.8
nH-M-6	1.273	0.727	0.569	0.959	nH-M	1.0-1.4	284.8
nH-M-6	1.275	0.771	0.633	0.967	nH-M	1.0-1.4	284.8
nH-M-6	1.275	0.835	0.948	0.963	nH-M	1.0-1.4	284.8
nH-M-6	1.278	0.824	0.959	0.972	nH-M	1.0-1.4	284.8
nH-M-6	1.278	0.789	0.738	0.954	nH-M	1.0-1.4	284.8
nH-M-6	1.278	0.797	0.749	0.965	nH-M	1.0-1.4	284.8
nH-M-6	1.279	0.773	0.773	0.937	nH-M	1.0-1.4	284.8
nH-M-6	1.28	0.682	0.614	0.927	nH-M	1.0-1.4	284.8
nH-M-6	1.282	0.82	0.937	0.953	nH-M	1.0-1.4	284.8
nH-M-6	1.288	0.745	0.654	0.945	nH-M	1.0-1.4	284.8
nH-M-6	1.289	0.802	0.81	0.963	nH-M	1.0-1.4	284.8
nH-M-6	1.29	0.824	0.744	0.97	nH-M	1.0-1.4	284.8
nH-M-6	1.292	0.759	0.615	0.961	nH-M	1.0-1.4	284.8
nH-M-6	1.293	0.769	0.843	0.944	nH-M	1.0-1.4	284.8
nH-M-6	1.293	0.781	0.81	0.954	nH-M	1.0-1.4	284.8
nH-M-6	1.294	0.828	0.759	0.966	nH-M	1.0-1.4	284.8
nH-M-6	1.297	0.807	0.71	0.968	nH-M	1.0-1.4	284.8
nH-M-6	1.298	0.791	0.647	0.977	nH-M	1.0-1.4	284.8
nH-M-6	1.3	0.81	0.734	0.953	nH-M	1.0-1.4	284.8
nH-M-6	1.3	0.779	0.779	0.946	nH-M	1.0-1.4	284.8
nH-M-6	1.301	0.809	0.805	0.957	nH-M	1.0-1.4	284.8
nH-M-6	1.303	0.838	0.767	0.968	nH-M	1.0-1.4	284.8
nH-M-6	1.314	0.786	0.909	0.943	nH-M	1.0-1.4	284.8
nH-M-6	1.318	0.633	0.604	0.904	nH-M	1.0-1.4	284.8
nH-M-6	1.32	0.771	0.697	0.95	nH-M	1.0-1.4	284.8
nH-M-6	1.32	0.823	0.791	0.972	nH-M	1.0-1.4	284.8
nH-M-6	1.322	0.802	0.707	0.972	nH-M	1.0-1.4	284.8
nH-M-6	1.324	0.864	0.877	0.976	nH-M	1.0-1.4	284.8
nH-M-6	1.324	0.83	0.852	0.958	nH-M	1.0-1.4	284.8
nH-M-6	1.328	0.765	0.768	0.956	nH-M	1.0-1.4	284.8
nH-M-6	1.332	0.743	0.685	0.928	nH-M	1.0-1.4	284.8
nH-M-6	1.334	0.862	0.886	0.973	nH-M	1.0-1.4	284.8
nH-M-6	1.334	0.731	0.562	0.952	nH-M	1.0-1.4	284.8
nH-M-6	1.336	0.79	0.787	0.959	nH-M	1.0-1.4	284.8
nH-M-6	1.34	0.757	0.838	0.938	nH-M	1.0-1.4	284.8
nH-M-6	1.342	0.798	0.654	0.959	nH-M	1.0-1.4	284.8
nH-M-6	1.343	0.735	0.67	0.956	nH-M	1.0-1.4	284.8
nH-M-6	1.35	0.808	0.916	0.954	nH-M	1.0-1.4	284.8
nH-M-6	1.351	0.774	0.604	0.959	nH-M	1.0-1.4	284.8
nH-M-6	1.351	0.797	0.812	0.963	nH-M	1.0-1.4	284.8
nH-M-6	1.352	0.82	0.865	0.966	nH-M	1.0-1.4	284.8
nH-M-6	1.353	0.81	0.78	0.965	nH-M	1.0-1.4	284.8
nH-M-6	1.354	0.75	0.802	0.945	nH-M	1.0-1.4	284.8
nH-M-6	1.356	0.816	0.729	0.972	nH-M	1.0-1.4	284.8
nH-M-6	1.357	0.815	0.856	0.957	nH-M	1.0-1.4	284.8
nH-M-6	1.357	0.776	0.731	0.966	nH-M	1.0-1.4	284.8
nH-M-6	1.361	0.77	0.968	0.938	nH-M	1.0-1.4	284.8
nH-M-6	1.362	0.811	0.869	0.963	nH-M	1.0-1.4	284.8
nH-M-6	1.366	0.791	0.781	0.971	nH-M	1.0-1.4	284.8
nH-M-6	1.368	0.793	0.706	0.963	nH-M	1.0-1.4	284.8
nH-M-6	1.368	0.722	0.576	0.954	nH-M	1.0-1.4	284.8
nH-M-6	1.369	0.744	0.769	0.959	nH-M	1.0-1.4	284.8
nH-M-6	1.371	0.747	0.763	0.958	nH-M	1.0-1.4	284.8
nH-M-6	1.374	0.786	0.68	0.961	nH-M	1.0-1.4	284.8
nH-M-6	1.377	0.738	0.576	0.961	nH-M	1.0-1.4	284.8
nH-M-6	1.379	0.836	0.827	0.968	nH-M	1.0-1.4	284.8
nH-M-6	1.383	0.72	0.606	0.955	nH-M	1.0-1.4	284.8
nH-M-6	1.386	0.736	0.867	0.941	nH-M	1.0-1.4	284.8
nH-M-6	1.389	0.761	0.67	0.961	nH-M	1.0-1.4	284.8
nH-M-6	1.391	0.763	0.749	0.944	nH-M	1.0-1.4	284.8
nH-M-6	1.393	0.819	0.727	0.975	nH-M	1.0-1.4	284.8
nH-M-6	1.393	0.712	0.546	0.937	nH-M	1.0-1.4	284.8
nH-M-6	1.394	0.819	0.672	0.977	nH-M	1.0-1.4	284.8
nH-M-6	1.395	0.806	0.72	0.966	nH-M	1.0-1.4	284.8
nH-M-6	1.397	0.81	0.716	0.979	nH-M	1.0-1.4	284.8
nH-M-6	1.399	0.841	0.895	0.97	nH-M	1.0-1.4	284.8
nH-M-6	1.401	0.728	0.621	0.953	nH-M	1.4-1.7	284.8
nH-M-6	1.401	0.769	0.657	0.964	nH-M	1.4-1.7	284.8
nH-M-6	1.402	0.766	0.805	0.941	nH-M	1.4-1.7	284.8
nH-M-6	1.412	0.802	0.754	0.961	nH-M	1.4-1.7	284.8
nH-M-6	1.413	0.796	0.771	0.968	nH-M	1.4-1.7	284.8
nH-M-6	1.415	0.742	0.534	0.972	nH-M	1.4-1.7	284.8
nH-M-6	1.42	0.787	0.776	0.966	nH-M	1.4-1.7	284.8
nH-M-6	1.427	0.756	0.582	0.961	nH-M	1.4-1.7	284.8
nH-M-6	1.429	0.805	0.686	0.975	nH-M	1.4-1.7	284.8
nH-M-6	1.429	0.845	0.78	0.978	nH-M	1.4-1.7	284.8
nH-M-6	1.435	0.743	0.725	0.953	nH-M	1.4-1.7	284.8
nH-M-6	1.438	0.77	0.866	0.955	nH-M	1.4-1.7	284.8
nH-M-6	1.439	0.823	0.868	0.97	nH-M	1.4-1.7	284.8
nH-M-6	1.442	0.763	0.626	0.963	nH-M	1.4-1.7	284.8
nH-M-6	1.443	0.789	0.642	0.968	nH-M	1.4-1.7	284.8
nH-M-6	1.444	0.753	0.576	0.955	nH-M	1.4-1.7	284.8
nH-M-6	1.448	0.863	0.899	0.979	nH-M	1.4-1.7	284.8
nH-M-6	1.448	0.797	0.929	0.947	nH-M	1.4-1.7	284.8
nH-M-6	1.448	0.798	0.961	0.956	nH-M	1.4-1.7	284.8
nH-M-6	1.452	0.753	0.803	0.944	nH-M	1.4-1.7	284.8
nH-M-6	1.453	0.763	0.949	0.942	nH-M	1.4-1.7	284.8
nH-M-6	1.454	0.739	0.61	0.956	nH-M	1.4-1.7	284.8
nH-M-6	1.465	0.823	0.813	0.972	nH-M	1.4-1.7	284.8
nH-M-6	1.467	0.824	0.787	0.97	nH-M	1.4-1.7	284.8
nH-M-6	1.473	0.816	0.804	0.96	nH-M	1.4-1.7	284.8
nH-M-6	1.479	0.762	0.713	0.962	nH-M	1.4-1.7	284.8
nH-M-6	1.481	0.785	0.674	0.972	nH-M	1.4-1.7	284.8
nH-M-6	1.481	0.707	0.647	0.947	nH-M	1.4-1.7	284.8
nH-M-6	1.483	0.831	0.845	0.969	nH-M	1.4-1.7	284.8
nH-M-6	1.484	0.768	0.762	0.97	nH-M	1.4-1.7	284.8
nH-M-6	1.49	0.812	0.931	0.964	nH-M	1.4-1.7	284.8
nH-M-6	1.492	0.772	0.761	0.954	nH-M	1.4-1.7	284.8
nH-M-6	1.493	0.789	0.665	0.979	nH-M	1.4-1.7	284.8
nH-M-6	1.495	0.79	0.85	0.945	nH-M	1.4-1.7	284.8
nH-M-6	1.495	0.743	0.656	0.943	nH-M	1.4-1.7	284.8
nH-M-6	1.495	0.767	0.616	0.953	nH-M	1.4-1.7	284.8
nH-M-6	1.496	0.798	0.742	0.958	nH-M	1.4-1.7	284.8
nH-M-6	1.498	0.715	0.647	0.948	nH-M	1.4-1.7	284.8
nH-M-6	1.502	0.799	0.76	0.968	nH-M	1.4-1.7	284.8
nH-M-6	1.502	0.809	0.679	0.966	nH-M	1.4-1.7	284.8
nH-M-6	1.502	0.695	0.472	0.959	nH-M	1.4-1.7	284.8
nH-M-6	1.503	0.733	0.68	0.95	nH-M	1.4-1.7	284.8
nH-M-6	1.503	0.729	0.589	0.951	nH-M	1.4-1.7	284.8
nH-M-6	1.505	0.676	0.854	0.917	nH-M	1.4-1.7	284.8
nH-M-6	1.505	0.727	0.814	0.934	nH-M	1.4-1.7	284.8
nH-M-6	1.515	0.726	0.667	0.963	nH-M	1.4-1.7	284.8
nH-M-6	1.516	0.792	0.848	0.963	nH-M	1.4-1.7	284.8
nH-M-6	1.516	0.841	0.834	0.976	nH-M	1.4-1.7	284.8
nH-M-6	1.518	0.776	0.77	0.975	nH-M	1.4-1.7	284.8
nH-M-6	1.52	0.847	0.797	0.971	nH-M	1.4-1.7	284.8
nH-M-6	1.526	0.791	0.868	0.956	nH-M	1.4-1.7	284.8
nH-M-6	1.527	0.808	0.962	0.963	nH-M	1.4-1.7	284.8
nH-M-6	1.528	0.759	0.641	0.967	nH-M	1.4-1.7	284.8
nH-M-6	1.536	0.838	0.803	0.976	nH-M	1.4-1.7	284.8
nH-M-6	1.538	0.743	0.606	0.965	nH-M	1.4-1.7	284.8
nH-M-6	1.541	0.788	0.813	0.964	nH-M	1.4-1.7	284.8
nH-M-6	1.542	0.803	0.759	0.971	nH-M	1.4-1.7	284.8
nH-M-6	1.543	0.773	0.66	0.963	nH-M	1.4-1.7	284.8
nH-M-6	1.544	0.777	0.878	0.966	nH-M	1.4-1.7	284.8
nH-M-6	1.545	0.757	0.777	0.968	nH-M	1.4-1.7	284.8
nH-M-6	1.549	0.774	0.755	0.96	nH-M	1.4-1.7	284.8
nH-M-6	1.552	0.779	0.743	0.974	nH-M	1.4-1.7	284.8
nH-M-6	1.554	0.807	0.751	0.971	nH-M	1.4-1.7	284.8
nH-M-6	1.559	0.759	0.787	0.949	nH-M	1.4-1.7	284.8
nH-M-6	1.561	0.849	0.793	0.976	nH-M	1.4-1.7	284.8
nH-M-6	1.563	0.75	0.583	0.968	nH-M	1.4-1.7	284.8
nH-M-6	1.566	0.781	0.832	0.953	nH-M	1.4-1.7	284.8
nH-M-6	1.567	0.839	0.787	0.97	nH-M	1.4-1.7	284.8
nH-M-6	1.569	0.815	0.896	0.968	nH-M	1.4-1.7	284.8
nH-M-6	1.574	0.701	0.702	0.937	nH-M	1.4-1.7	284.8
nH-M-6	1.578	0.775	0.696	0.964	nH-M	1.4-1.7	284.8
nH-M-6	1.581	0.8	0.706	0.969	nH-M	1.4-1.7	284.8
nH-M-6	1.586	0.788	0.726	0.955	nH-M	1.4-1.7	284.8
nH-M-6	1.592	0.784	0.669	0.972	nH-M	1.4-1.7	284.8
nH-M-6	1.604	0.85	0.931	0.973	nH-M	1.4-1.7	284.8
nH-M-6	1.606	0.781	0.64	0.977	nH-M	1.4-1.7	284.8
nH-M-6	1.608	0.824	0.945	0.965	nH-M	1.4-1.7	284.8
nH-M-6	1.609	0.727	0.672	0.95	nH-M	1.4-1.7	284.8
nH-M-6	1.61	0.793	0.928	0.961	nH-M	1.4-1.7	284.8
nH-M-6	1.61	0.783	0.851	0.96	nH-M	1.4-1.7	284.8
nH-M-6	1.613	0.851	0.918	0.967	nH-M	1.4-1.7	284.8
nH-M-6	1.616	0.78	0.742	0.946	nH-M	1.4-1.7	284.8
nH-M-6	1.618	0.828	0.842	0.967	nH-M	1.4-1.7	284.8
nH-M-6	1.62	0.821	0.67	0.975	nH-M	1.4-1.7	284.8
nH-M-6	1.62	0.736	0.813	0.948	nH-M	1.4-1.7	284.8
nH-M-6	1.622	0.77	0.802	0.948	nH-M	1.4-1.7	284.8
nH-M-6	1.626	0.833	0.782	0.969	nH-M	1.4-1.7	284.8
nH-M-6	1.629	0.835	0.747	0.975	nH-M	1.4-1.7	284.8
nH-M-6	1.634	0.675	0.568	0.91	nH-M	1.4-1.7	284.8
nH-M-6	1.638	0.787	0.805	0.961	nH-M	1.4-1.7	284.8
nH-M-6	1.638	0.764	0.61	0.97	nH-M	1.4-1.7	284.8
nH-M-6	1.642	0.754	0.653	0.968	nH-M	1.4-1.7	284.8
nH-M-6	1.646	0.819	0.83	0.975	nH-M	1.4-1.7	284.8
nH-M-6	1.653	0.799	0.809	0.973	nH-M	1.4-1.7	284.8
nH-M-6	1.654	0.761	0.764	0.951	nH-M	1.4-1.7	284.8
nH-M-6	1.662	0.805	0.731	0.975	nH-M	1.4-1.7	284.8
nH-M-6	1.667	0.811	0.833	0.97	nH-M	1.4-1.7	284.8
nH-M-6	1.669	0.822	0.927	0.975	nH-M	1.4-1.7	284.8
nH-M-6	1.675	0.824	0.938	0.965	nH-M	1.4-1.7	284.8
nH-M-6	1.686	0.849	0.83	0.975	nH-M	1.4-1.7	284.8
nH-M-6	1.698	0.764	0.967	0.948	nH-M	1.4-1.7	284.8
nH-M-6	1.698	0.731	0.787	0.958	nH-M	1.4-1.7	284.8
nH-M-6	1.708	0.791	0.734	0.96	nH-M	1.7-2.0	284.8
nH-M-6	1.711	0.756	0.609	0.959	nH-M	1.7-2.0	284.8
nH-M-6	1.713	0.687	0.498	0.964	nH-M	1.7-2.0	284.8
nH-M-6	1.716	0.818	0.805	0.962	nH-M	1.7-2.0	284.8
nH-M-6	1.717	0.807	0.78	0.978	nH-M	1.7-2.0	284.8
nH-M-6	1.718	0.771	0.74	0.955	nH-M	1.7-2.0	284.8
nH-M-6	1.719	0.855	0.871	0.976	nH-M	1.7-2.0	284.8
nH-M-6	1.72	0.766	0.811	0.964	nH-M	1.7-2.0	284.8
nH-M-6	1.72	0.831	0.917	0.962	nH-M	1.7-2.0	284.8
nH-M-6	1.723	0.732	0.589	0.942	nH-M	1.7-2.0	284.8
nH-M-6	1.728	0.743	0.711	0.936	nH-M	1.7-2.0	284.8
nH-M-6	1.739	0.855	0.88	0.975	nH-M	1.7-2.0	284.8
nH-M-6	1.74	0.796	0.79	0.976	nH-M	1.7-2.0	284.8
nH-M-6	1.743	0.758	0.914	0.947	nH-M	1.7-2.0	284.8
nH-M-6	1.744	0.808	0.699	0.977	nH-M	1.7-2.0	284.8
nH-M-6	1.76	0.777	0.688	0.962	nH-M	1.7-2.0	284.8
nH-M-6	1.773	0.811	0.801	0.959	nH-M	1.7-2.0	284.8
nH-M-6	1.785	0.809	0.782	0.964	nH-M	1.7-2.0	284.8
nH-M-6	1.788	0.827	0.789	0.97	nH-M	1.7-2.0	284.8
nH-M-6	1.789	0.755	0.686	0.95	nH-M	1.7-2.0	284.8
nH-M-6	1.796	0.803	0.859	0.966	nH-M	1.7-2.0	284.8
nH-M-6	1.821	0.766	0.891	0.946	nH-M	1.7-2.0	284.8
nH-M-6	1.832	0.797	0.662	0.971	nH-M	1.7-2.0	284.8
nH-M-6	1.854	0.798	0.929	0.953	nH-M	1.7-2.0	284.8
nH-M-6	1.881	0.816	0.782	0.971	nH-M	1.7-2.0	284.8
nH-M-6	1.886	0.706	0.724	0.948	nH-M	1.7-2.0	284.8
nH-M-6	1.888	0.788	0.819	0.953	nH-M	1.7-2.0	284.8
nH-M-6	1.909	0.762	0.836	0.951	nH-M	1.7-2.0	284.8
nH-M-6	1.915	0.756	0.657	0.958	nH-M	1.7-2.0	284.8
nH-M-6	1.922	0.754	0.676	0.96	nH-M	1.7-2.0	284.8
nH-M-6	1.924	0.813	0.762	0.974	nH-M	1.7-2.0	284.8
nH-M-6	1.964	0.803	0.873	0.96	nH-M	1.7-2.0	284.8
nH-M-6	1.964	0.816	0.78	0.968	nH-M	1.7-2.0	284.8
nH-M-6	1.974	0.737	0.583	0.963	nH-M	1.7-2.0	284.8
nH-M-6	1.981	0.794	0.624	0.971	nH-M	1.7-2.0	284.8
nH-M-6	1.99	0.791	0.665	0.984	nH-M	1.7-2.0	284.8
nH-M-6	2.003	0.694	0.885	0.929	nH-M	2.0-2.8	284.8
nH-M-6	2.006	0.818	0.853	0.968	nH-M	2.0-2.8	284.8
nH-M-6	2.022	0.822	0.828	0.976	nH-M	2.0-2.8	284.8
nH-M-6	2.024	0.794	0.83	0.971	nH-M	2.0-2.8	284.8
nH-M-6	2.024	0.79	0.867	0.968	nH-M	2.0-2.8	284.8
nH-M-6	2.046	0.779	0.671	0.969	nH-M	2.0-2.8	284.8
nH-M-6	2.048	0.781	0.605	0.975	nH-M	2.0-2.8	284.8
nH-M-6	2.061	0.807	0.64	0.968	nH-M	2.0-2.8	284.8
nH-M-6	2.069	0.661	0.479	0.949	nH-M	2.0-2.8	284.8
nH-M-6	2.079	0.819	0.915	0.98	nH-M	2.0-2.8	284.8
nH-M-6	2.097	0.808	0.872	0.976	nH-M	2.0-2.8	284.8
nH-M-6	2.117	0.739	0.672	0.959	nH-M	2.0-2.8	284.8
nH-M-6	2.126	0.83	0.854	0.967	nH-M	2.0-2.8	284.8
nH-M-6	2.126	0.82	0.8	0.965	nH-M	2.0-2.8	284.8
nH-M-6	2.127	0.77	0.651	0.969	nH-M	2.0-2.8	284.8
nH-M-6	2.131	0.828	0.871	0.972	nH-M	2.0-2.8	284.8
nH-M-6	2.141	0.797	0.65	0.973	nH-M	2.0-2.8	284.8
nH-M-6	2.169	0.727	0.824	0.951	nH-M	2.0-2.8	284.8
nH-M-6	2.177	0.854	0.833	0.976	nH-M	2.0-2.8	284.8
nH-M-6	2.184	0.737	0.655	0.948	nH-M	2.0-2.8	284.8
nH-M-6	2.202	0.806	0.699	0.97	nH-M	2.0-2.8	284.8
nH-M-6	2.224	0.785	0.755	0.967	nH-M	2.0-2.8	284.8
nH-M-6	2.239	0.796	0.903	0.966	nH-M	2.0-2.8	284.8
nH-M-6	2.241	0.787	0.876	0.949	nH-M	2.0-2.8	284.8
nH-M-6	2.241	0.75	0.935	0.955	nH-M	2.0-2.8	284.8
nH-M-6	2.269	0.75	0.74	0.957	nH-M	2.0-2.8	284.8
nH-M-6	2.332	0.825	0.818	0.975	nH-M	2.0-2.8	284.8
nH-M-6	2.348	0.777	0.741	0.964	nH-M	2.0-2.8	284.8
nH-M-6	2.37	0.803	0.873	0.963	nH-M	2.0-2.8	284.8
nH-M-6	2.37	0.762	0.769	0.972	nH-M	2.0-2.8	284.8
nH-M-6	2.396	0.77	0.795	0.962	nH-M	2.0-2.8	284.8
nH-M-6	2.4	0.814	0.854	0.968	nH-M	2.0-2.8	284.8
nH-M-6	2.44	0.765	0.833	0.954	nH-M	2.0-2.8	284.8
nH-M-6	2.442	0.804	0.765	0.972	nH-M	2.0-2.8	284.8
nH-M-6	2.45	0.842	0.898	0.978	nH-M	2.0-2.8	284.8
nH-M-6	2.489	0.729	0.986	0.917	nH-M	2.0-2.8	284.8
nH-M-6	2.584	0.819	0.869	0.979	nH-M	2.0-2.8	284.8
nH-M-6	2.622	0.74	0.895	0.944	nH-M	2.0-2.8	284.8
nH-M-6	2.632	0.759	0.599	0.963	nH-M	2.0-2.8	284.8
nH-M-6	2.727	0.808	0.743	0.976	nH-M	2.0-2.8	284.8
nH-M-6	2.765	0.838	0.981	0.978	nH-M	2.0-2.8	284.8
nH-M-6	3.299	0.621	0.675	0.92	nH-M	2.8-3.35	284.8
nH-M-6	3.376	0.812	0.787	0.976	nH-M	2.8-3.35	284.8
nH-M-6	3.59	0.792	0.959	0.969	nH-M	2.8-3.35	284.8
nH-M-6	3.597	0.802	0.827	0.959	nH-M	2.8-3.35	284.8
nH-M-6	3.615	0.721	0.634	0.944	nH-M	2.8-3.35	284.8
nH-M-7	0.347	0.535	0.353	0.835	nH-M	<0.5	281.2
nH-M-7	0.428	0.801	0.619	0.941	nH-M	<0.5	281.2
nH-M-7	0.433	0.805	0.681	0.939	nH-M	<0.5	281.2
nH-M-7	0.437	0.784	0.732	0.928	nH-M	<0.5	281.2
nH-M-7	0.45	0.74	0.69	0.934	nH-M	<0.5	281.2
nH-M-7	0.458	0.787	0.735	0.931	nH-M	<0.5	281.2
nH-M-7	0.473	0.793	0.672	0.951	nH-M	<0.5	281.2
nH-M-7	0.478	0.832	0.706	0.953	nH-M	<0.5	281.2
nH-M-7	0.486	0.876	0.809	0.948	nH-M	<0.5	281.2
nH-M-7	0.489	0.86	0.836	0.953	nH-M	<0.5	281.2
nH-M-7	0.492	0.677	0.551	0.931	nH-M	<0.5	281.2
nH-M-7	0.495	0.825	0.72	0.952	nH-M	<0.5	281.2
nH-M-7	0.513	0.827	0.859	0.955	nH-M	0.5-1.0	281.2
nH-M-7	0.522	0.793	0.622	0.956	nH-M	0.5-1.0	281.2
nH-M-7	0.534	0.834	0.67	0.963	nH-M	0.5-1.0	281.2
nH-M-7	0.55	0.843	0.905	0.934	nH-M	0.5-1.0	281.2
nH-M-7	0.559	0.852	0.821	0.951	nH-M	0.5-1.0	281.2
nH-M-7	0.564	0.805	0.852	0.924	nH-M	0.5-1.0	281.2
nH-M-7	0.583	0.673	0.475	0.925	nH-M	0.5-1.0	281.2
nH-M-7	0.583	0.823	0.881	0.943	nH-M	0.5-1.0	281.2
nH-M-7	0.599	0.83	0.795	0.95	nH-M	0.5-1.0	281.2
nH-M-7	0.602	0.742	0.671	0.917	nH-M	0.5-1.0	281.2
nH-M-7	0.616	0.831	0.784	0.955	nH-M	0.5-1.0	281.2
nH-M-7	0.626	0.86	0.861	0.953	nH-M	0.5-1.0	281.2
nH-M-7	0.652	0.81	0.63	0.966	nH-M	0.5-1.0	281.2
nH-M-7	0.658	0.738	0.847	0.933	nH-M	0.5-1.0	281.2
nH-M-7	0.675	0.793	0.814	0.926	nH-M	0.5-1.0	281.2
nH-M-7	0.718	0.838	0.901	0.947	nH-M	0.5-1.0	281.2
nH-M-7	0.734	0.837	0.853	0.957	nH-M	0.5-1.0	281.2
nH-M-7	0.75	0.848	0.852	0.959	nH-M	0.5-1.0	281.2
nH-M-7	0.757	0.873	0.82	0.97	nH-M	0.5-1.0	281.2
nH-M-7	0.771	0.736	0.667	0.924	nH-M	0.5-1.0	281.2
nH-M-7	0.795	0.809	0.742	0.953	nH-M	0.5-1.0	281.2
nH-M-7	0.813	0.745	0.648	0.942	nH-M	0.5-1.0	281.2
nH-M-7	0.814	0.859	0.884	0.968	nH-M	0.5-1.0	281.2
nH-M-7	0.814	0.776	0.793	0.948	nH-M	0.5-1.0	281.2
nH-M-7	0.83	0.709	0.71	0.924	nH-M	0.5-1.0	281.2
nH-M-7	0.873	0.79	0.851	0.946	nH-M	0.5-1.0	281.2
nH-M-7	0.918	0.75	0.651	0.935	nH-M	0.5-1.0	281.2
nH-M-7	0.943	0.811	0.888	0.956	nH-M	0.5-1.0	281.2
nH-M-7	1.005	0.81	0.671	0.97	nH-M	1.0-1.4	281.2
nH-M-7	1.067	0.779	0.828	0.964	nH-M	1.0-1.4	281.2
nH-M-7	1.078	0.832	0.888	0.95	nH-M	1.0-1.4	281.2
nH-M-7	1.096	0.82	0.705	0.971	nH-M	1.0-1.4	281.2
nH-M-7	1.232	0.793	0.7	0.962	nH-M	1.0-1.4	281.2
nH-M-7	1.371	0.782	0.753	0.961	nH-M	1.0-1.4	281.2
nH-M-7	1.408	0.773	0.951	0.95	nH-M	1.4-1.7	281.2
nH-M-7	1.411	0.812	0.897	0.964	nH-M	1.4-1.7	281.2
nH-M-7	1.508	0.778	0.679	0.965	nH-M	1.4-1.7	281.2
nH-M-7	1.576	0.815	0.88	0.96	nH-M	1.4-1.7	281.2
nH-M-7	1.605	0.848	0.785	0.981	nH-M	1.4-1.7	281.2
nH-M-7	1.627	0.702	0.53	0.959	nH-M	1.4-1.7	281.2
nH-M-7	1.643	0.756	0.685	0.962	nH-M	1.4-1.7	281.2
nH-M-7	1.708	0.634	0.459	0.94	nH-M	1.7-2.0	281.2
nH-M-7	1.718	0.8	0.749	0.969	nH-M	1.7-2.0	281.2
nH-M-7	1.732	0.716	0.649	0.952	nH-M	1.7-2.0	281.2
nH-M-7	1.786	0.781	0.684	0.96	nH-M	1.7-2.0	281.2
nH-M-7	1.79	0.811	0.969	0.975	nH-M	1.7-2.0	281.2
nH-M-7	1.838	0.779	0.683	0.96	nH-M	1.7-2.0	281.2
nH-M-7	1.841	0.734	0.648	0.939	nH-M	1.7-2.0	281.2
nH-M-7	1.885	0.797	0.748	0.963	nH-M	1.7-2.0	281.2
nH-M-7	1.903	0.797	0.703	0.972	nH-M	1.7-2.0	281.2
nH-M-7	1.922	0.851	0.828	0.981	nH-M	1.7-2.0	281.2
nH-M-7	1.931	0.789	0.754	0.974	nH-M	1.7-2.0	281.2
nH-M-7	1.957	0.8	0.85	0.977	nH-M	1.7-2.0	281.2
nH-M-7	1.965	0.821	0.836	0.96	nH-M	1.7-2.0	281.2
nH-M-7	1.967	0.791	0.718	0.97	nH-M	1.7-2.0	281.2
nH-M-7	1.969	0.771	0.797	0.972	nH-M	1.7-2.0	281.2
nH-M-7	1.996	0.772	0.621	0.958	nH-M	1.7-2.0	281.2
nH-M-7	2.102	0.83	0.748	0.977	nH-M	2.0-2.8	281.2
nH-M-7	2.157	0.707	0.683	0.925	nH-M	2.0-2.8	281.2
nH-M-7	2.196	0.743	0.93	0.948	nH-M	2.0-2.8	281.2
nH-M-7	2.201	0.791	0.694	0.973	nH-M	2.0-2.8	281.2
nH-M-7	2.289	0.793	0.773	0.966	nH-M	2.0-2.8	281.2
nH-M-7	2.302	0.771	0.909	0.97	nH-M	2.0-2.8	281.2
nH-M-7	2.311	0.811	0.839	0.967	nH-M	2.0-2.8	281.2
nH-M-7	2.315	0.75	0.644	0.956	nH-M	2.0-2.8	281.2
nH-M-7	2.316	0.805	0.887	0.967	nH-M	2.0-2.8	281.2
nH-M-7	2.404	0.832	0.827	0.981	nH-M	2.0-2.8	281.2
nH-M-7	2.406	0.787	0.726	0.975	nH-M	2.0-2.8	281.2
nH-M-7	2.43	0.765	0.698	0.963	nH-M	2.0-2.8	281.2
nH-M-7	2.432	0.786	0.634	0.98	nH-M	2.0-2.8	281.2
nH-M-7	2.442	0.811	0.753	0.98	nH-M	2.0-2.8	281.2
nH-M-7	2.446	0.813	0.84	0.971	nH-M	2.0-2.8	281.2
nH-M-7	2.462	0.782	0.636	0.975	nH-M	2.0-2.8	281.2
nH-M-7	2.468	0.787	0.72	0.98	nH-M	2.0-2.8	281.2
nH-M-7	2.47	0.822	0.898	0.973	nH-M	2.0-2.8	281.2
nH-M-7	2.479	0.812	0.728	0.98	nH-M	2.0-2.8	281.2
nH-M-7	2.488	0.831	0.85	0.974	nH-M	2.0-2.8	281.2
nH-M-7	2.527	0.683	0.489	0.951	nH-M	2.0-2.8	281.2
nH-M-7	2.527	0.732	0.6	0.969	nH-M	2.0-2.8	281.2
nH-M-7	2.658	0.764	0.811	0.962	nH-M	2.0-2.8	281.2
nH-M-7	2.68	0.744	0.669	0.957	nH-M	2.0-2.8	281.2
nH-M-7	2.762	0.802	0.809	0.968	nH-M	2.0-2.8	281.2
nH-M-7	2.781	0.785	0.644	0.975	nH-M	2.0-2.8	281.2
nH-M-7	2.786	0.59	0.567	0.895	nH-M	2.0-2.8	281.2
nH-M-7	2.815	0.768	0.73	0.963	nH-M	2.8-3.35	281.2
nH-M-7	2.857	0.816	0.78	0.972	nH-M	2.8-3.35	281.2
nH-M-7	2.873	0.792	0.784	0.975	nH-M	2.8-3.35	281.2
nH-M-7	2.883	0.822	0.868	0.978	nH-M	2.8-3.35	281.2
nH-M-7	2.884	0.817	0.676	0.986	nH-M	2.8-3.35	281.2
nH-M-7	2.908	0.755	0.805	0.958	nH-M	2.8-3.35	281.2
nH-M-7	2.912	0.744	0.548	0.969	nH-M	2.8-3.35	281.2
nH-M-7	2.95	0.748	0.733	0.957	nH-M	2.8-3.35	281.2
nH-M-7	2.963	0.812	0.89	0.98	nH-M	2.8-3.35	281.2
nH-M-7	2.996	0.71	0.738	0.937	nH-M	2.8-3.35	281.2
nH-M-7	3.018	0.813	0.861	0.974	nH-M	2.8-3.35	281.2
nH-M-7	3.04	0.799	0.825	0.981	nH-M	2.8-3.35	281.2
nH-M-7	3.047	0.767	0.787	0.971	nH-M	2.8-3.35	281.2
nH-M-7	3.167	0.774	0.608	0.98	nH-M	2.8-3.35	281.2
nH-M-7	3.183	0.823	0.821	0.976	nH-M	2.8-3.35	281.2
nH-M-7	3.184	0.763	0.858	0.942	nH-M	2.8-3.35	281.2
nH-M-7	3.185	0.807	0.826	0.975	nH-M	2.8-3.35	281.2
nH-M-7	3.206	0.845	0.925	0.98	nH-M	2.8-3.35	281.2
nH-M-7	3.233	0.782	0.857	0.961	nH-M	2.8-3.35	281.2
nH-M-7	3.248	0.79	0.724	0.975	nH-M	2.8-3.35	281.2
nH-M-7	3.27	0.762	0.687	0.97	nH-M	2.8-3.35	281.2
nH-M-7	3.359	0.821	0.857	0.982	nH-M	2.8-3.35	281.2
nH-M-7	3.596	0.806	0.809	0.973	nH-M	2.8-3.35	281.2
nH-M-7	3.782	0.71	0.906	0.953	nH-M	2.8-3.35	281.2
nH-M-8	0.57	0.851	0.844	0.958	nH-M	0.5-1.0	254.2
nH-M-8	0.608	0.813	0.691	0.953	nH-M	0.5-1.0	254.2
nH-M-8	0.757	0.821	0.819	0.963	nH-M	0.5-1.0	254.2
nH-M-8	0.882	0.812	0.757	0.964	nH-M	0.5-1.0	254.2
nH-M-8	1.001	0.815	0.918	0.96	nH-M	1.0-1.4	254.2
nH-M-8	1.064	0.688	0.654	0.925	nH-M	1.0-1.4	254.2
nH-M-8	1.366	0.656	0.548	0.928	nH-M	1.0-1.4	254.2
nH-M-8	1.433	0.717	0.648	0.948	nH-M	1.4-1.7	254.2
nH-M-8	1.564	0.769	0.636	0.961	nH-M	1.4-1.7	254.2
nH-M-8	1.568	0.736	0.609	0.957	nH-M	1.4-1.7	254.2
nH-M-8	1.782	0.795	0.807	0.955	nH-M	1.7-2.0	254.2
nH-M-8	1.965	0.748	0.547	0.975	nH-M	1.7-2.0	254.2
nH-M-8	2.022	0.725	0.811	0.96	nH-M	2.0-2.8	254.2
nH-M-8	2.079	0.778	0.623	0.963	nH-M	2.0-2.8	254.2
nH-M-8	2.246	0.699	0.573	0.941	nH-M	2.0-2.8	254.2
nH-M-8	2.277	0.749	0.82	0.953	nH-M	2.0-2.8	254.2
nH-M-8	2.281	0.742	0.604	0.968	nH-M	2.0-2.8	254.2
nH-M-8	2.293	0.711	0.554	0.959	nH-M	2.0-2.8	254.2
nH-M-8	2.317	0.806	0.773	0.971	nH-M	2.0-2.8	254.2
nH-M-8	2.33	0.778	0.762	0.977	nH-M	2.0-2.8	254.2
nH-M-8	2.354	0.678	0.547	0.94	nH-M	2.0-2.8	254.2
nH-M-8	2.483	0.708	0.773	0.934	nH-M	2.0-2.8	254.2
nH-M-8	2.724	0.77	0.852	0.962	nH-M	2.0-2.8	254.2
nH-M-8	2.822	0.703	0.671	0.959	nH-M	2.8-3.35	254.2
nH-M-8	3.005	0.745	0.701	0.943	nH-M	2.8-3.35	254.2
nH-M-8	3.011	0.68	0.601	0.935	nH-M	2.8-3.35	254.2
nH-M-8	3.065	0.825	0.951	0.974	nH-M	2.8-3.35	254.2
nH-M-8	3.169	0.809	0.823	0.976	nH-M	2.8-3.35	254.2
nH-M-8	3.323	0.786	0.86	0.967	nH-M	2.8-3.35	254.2
nH-M-8	3.325	0.677	0.619	0.942	nH-M	2.8-3.35	254.2
nH-M-9	0.691	0.657	0.41	0.955	nH-M	0.5-1.0	282.3
nH-M-9	0.725	0.709	0.754	0.92	nH-M	0.5-1.0	282.3
nH-M-9	0.869	0.778	0.732	0.951	nH-M	0.5-1.0	282.3
nH-M-9	0.873	0.816	0.872	0.955	nH-M	0.5-1.0	282.3
nH-M-9	0.977	0.778	0.75	0.965	nH-M	0.5-1.0	282.3
nH-M-9	1.008	0.716	0.563	0.948	nH-M	1.0-1.4	282.3
nH-M-9	1.031	0.816	0.798	0.955	nH-M	1.0-1.4	282.3
nH-M-9	1.056	0.813	0.868	0.953	nH-M	1.0-1.4	282.3
nH-M-9	1.373	0.796	0.658	0.967	nH-M	1.0-1.4	282.3
nH-M-9	1.472	0.768	0.708	0.957	nH-M	1.4-1.7	282.3
nH-M-9	1.49	0.784	0.731	0.959	nH-M	1.4-1.7	282.3
nH-M-9	1.545	0.741	0.684	0.924	nH-M	1.4-1.7	282.3
nH-M-9	1.604	0.79	0.84	0.965	nH-M	1.4-1.7	282.3
nH-M-9	1.624	0.809	0.678	0.973	nH-M	1.4-1.7	282.3
nH-M-9	1.662	0.801	0.786	0.962	nH-M	1.4-1.7	282.3
nH-M-9	1.767	0.779	0.636	0.976	nH-M	1.7-2.0	282.3
nH-M-9	1.779	0.632	0.476	0.936	nH-M	1.7-2.0	282.3
nH-M-9	1.842	0.825	0.759	0.973	nH-M	1.7-2.0	282.3
nH-M-9	1.927	0.786	0.833	0.961	nH-M	1.7-2.0	282.3
nH-M-9	1.985	0.676	0.606	0.96	nH-M	1.7-2.0	282.3
nH-M-9	2.125	0.828	0.834	0.977	nH-M	2.0-2.8	282.3
nH-M-9	2.151	0.804	0.786	0.973	nH-M	2.0-2.8	282.3
nH-M-9	2.22	0.776	0.669	0.955	nH-M	2.0-2.8	282.3
nH-M-9	2.293	0.81	0.74	0.98	nH-M	2.0-2.8	282.3
nH-M-9	2.351	0.701	0.652	0.938	nH-M	2.0-2.8	282.3
nH-M-9	2.366	0.768	0.724	0.964	nH-M	2.0-2.8	282.3
nH-M-9	2.423	0.762	0.601	0.972	nH-M	2.0-2.8	282.3
nH-M-9	2.486	0.764	0.666	0.977	nH-M	2.0-2.8	282.3
nH-M-9	2.538	0.779	0.756	0.975	nH-M	2.0-2.8	282.3
nH-M-9	2.6	0.802	0.77	0.973	nH-M	2.0-2.8	282.3
nH-M-9	2.624	0.8	0.754	0.967	nH-M	2.0-2.8	282.3
nH-M-9	2.64	0.765	0.676	0.958	nH-M	2.0-2.8	282.3
nH-M-9	2.909	0.819	0.759	0.977	nH-M	2.8-3.35	282.3
nH-M-9	3.057	0.789	0.649	0.983	nH-M	2.8-3.35	282.3
nH-M-9	3.171	0.832	0.74	0.982	nH-M	2.8-3.35	282.3
nH-M-9	3.252	0.701	0.887	0.938	nH-M	2.8-3.35	282.3
nH-M-10	0.487	0.743	0.667	0.917	nH-M	<0.5	257.4
nH-M-10	2.004	0.728	0.563	0.957	nH-M	2.0-2.8	257.4
nH-M-10	2.223	0.802	0.787	0.96	nH-M	2.0-2.8	257.4
nH-M-10	2.263	0.796	0.684	0.97	nH-M	2.0-2.8	257.4
nH-M-10	2.414	0.846	0.832	0.984	nH-M	2.0-2.8	257.4
nH-M-10	2.939	0.81	0.759	0.976	nH-M	2.8-3.35	257.4
nH-M-10	2.96	0.796	0.981	0.969	nH-M	2.8-3.35	257.4
nH-M-10	2.967	0.796	0.755	0.982	nH-M	2.8-3.35	257.4
nH-M-10	3.164	0.837	0.763	0.982	nH-M	2.8-3.35	257.4
nH-M-10	3.218	0.783	0.703	0.968	nH-M	2.8-3.35	257.4
nH-M-11	0.503	0.71	0.602	0.945	nH-M	0.5-1.0	249.5
nH-M-11	0.598	0.802	0.753	0.942	nH-M	0.5-1.0	249.5
nH-M-11	0.651	0.756	0.681	0.937	nH-M	0.5-1.0	249.5
nH-M-11	0.731	0.631	0.652	0.897	nH-M	0.5-1.0	249.5
nH-M-11	1.008	0.752	0.706	0.938	nH-M	1.0-1.4	249.5
nH-M-11	1.008	0.775	0.899	0.945	nH-M	1.0-1.4	249.5
nH-M-11	1.275	0.834	0.82	0.976	nH-M	1.0-1.4	249.5
nH-M-11	1.311	0.673	0.799	0.936	nH-M	1.0-1.4	249.5
nH-M-11	1.366	0.813	0.738	0.966	nH-M	1.0-1.4	249.5
nH-M-11	1.394	0.779	0.594	0.981	nH-M	1.0-1.4	249.5
nH-M-11	1.405	0.782	0.676	0.972	nH-M	1.4-1.7	249.5
nH-M-11	1.583	0.742	0.743	0.932	nH-M	1.4-1.7	249.5
nH-M-11	1.641	0.772	0.644	0.964	nH-M	1.4-1.7	249.5
nH-M-11	1.674	0.783	0.878	0.958	nH-M	1.4-1.7	249.5
nH-M-11	1.674	0.848	0.883	0.975	nH-M	1.4-1.7	249.5
nH-M-11	1.704	0.803	0.687	0.977	nH-M	1.7-2.0	249.5
nH-M-11	1.751	0.772	0.658	0.965	nH-M	1.7-2.0	249.5
nH-M-11	1.751	0.834	0.772	0.971	nH-M	1.7-2.0	249.5
nH-M-11	1.793	0.767	0.699	0.956	nH-M	1.7-2.0	249.5
nH-M-11	1.912	0.817	0.904	0.966	nH-M	1.7-2.0	249.5
nH-M-11	1.927	0.779	0.854	0.967	nH-M	1.7-2.0	249.5
nH-M-11	1.977	0.805	0.825	0.979	nH-M	1.7-2.0	249.5
nH-M-11	2.006	0.791	0.959	0.959	nH-M	2.0-2.8	249.5
nH-M-11	2.016	0.824	0.873	0.967	nH-M	2.0-2.8	249.5
nH-M-11	2.02	0.728	0.664	0.934	nH-M	2.0-2.8	249.5
nH-M-11	2.046	0.833	0.898	0.981	nH-M	2.0-2.8	249.5
nH-M-11	2.112	0.766	0.737	0.956	nH-M	2.0-2.8	249.5
nH-M-11	2.244	0.833	0.802	0.98	nH-M	2.0-2.8	249.5
nH-M-11	2.317	0.794	0.815	0.965	nH-M	2.0-2.8	249.5
nH-M-11	2.319	0.829	0.749	0.98	nH-M	2.0-2.8	249.5
nH-M-11	2.331	0.816	0.802	0.978	nH-M	2.0-2.8	249.5
nH-M-11	2.35	0.807	0.699	0.977	nH-M	2.0-2.8	249.5
nH-M-11	2.441	0.809	0.974	0.969	nH-M	2.0-2.8	249.5
nH-M-11	2.531	0.754	0.813	0.963	nH-M	2.0-2.8	249.5
nH-M-11	2.649	0.772	0.836	0.965	nH-M	2.0-2.8	249.5
nH-M-11	2.924	0.788	0.829	0.96	nH-M	2.8-3.35	249.5
nH-M-11	2.935	0.807	0.813	0.975	nH-M	2.8-3.35	249.5
nH-M-11	2.961	0.823	0.872	0.976	nH-M	2.8-3.35	249.5
nH-M-11	3.112	0.781	0.95	0.959	nH-M	2.8-3.35	249.5
nH-M-11	3.478	0.775	0.772	0.968	nH-M	2.8-3.35	249.5
nH-M-13	0.406	0.765	0.602	0.939	nH-M	<0.5	190.1
nH-M-13	0.478	0.846	0.837	0.952	nH-M	<0.5	190.1
nH-M-13	0.485	0.822	0.862	0.932	nH-M	<0.5	190.1
nH-M-13	0.516	0.812	0.883	0.946	nH-M	0.5-1.0	190.1
nH-M-13	0.517	0.805	0.687	0.955	nH-M	0.5-1.0	190.1
nH-M-13	0.532	0.884	0.828	0.96	nH-M	0.5-1.0	190.1
nH-M-13	0.568	0.839	0.733	0.951	nH-M	0.5-1.0	190.1
nH-M-13	0.612	0.79	0.754	0.949	nH-M	0.5-1.0	190.1
nH-M-13	0.751	0.817	0.826	0.964	nH-M	0.5-1.0	190.1
nH-M-13	0.799	0.615	0.51	0.903	nH-M	0.5-1.0	190.1
nH-M-13	0.924	0.818	0.775	0.949	nH-M	0.5-1.0	190.1
nH-M-13	0.948	0.741	0.807	0.93	nH-M	0.5-1.0	190.1
nH-M-13	1.117	0.79	0.752	0.964	nH-M	1.0-1.4	190.1
nH-M-13	1.118	0.703	0.656	0.945	nH-M	1.0-1.4	190.1
nH-M-13	1.131	0.738	0.924	0.934	nH-M	1.0-1.4	190.1
nH-M-13	1.227	0.78	0.664	0.96	nH-M	1.0-1.4	190.1
nH-M-13	1.242	0.786	0.842	0.956	nH-M	1.0-1.4	190.1
nH-M-13	1.286	0.838	0.802	0.977	nH-M	1.0-1.4	190.1
nH-M-13	1.31	0.542	0.391	0.903	nH-M	1.0-1.4	190.1
nH-M-13	1.331	0.755	0.852	0.929	nH-M	1.0-1.4	190.1
nH-M-13	1.361	0.82	0.888	0.964	nH-M	1.0-1.4	190.1
nH-M-13	1.499	0.602	0.401	0.962	nH-M	1.4-1.7	190.1
nH-M-13	1.559	0.719	0.646	0.94	nH-M	1.4-1.7	190.1
nH-M-13	1.574	0.769	0.841	0.942	nH-M	1.4-1.7	190.1
nH-M-13	1.576	0.698	0.6	0.961	nH-M	1.4-1.7	190.1
nH-M-13	1.78	0.705	0.705	0.96	nH-M	1.7-2.0	190.1
nH-M-13	1.86	0.725	0.651	0.949	nH-M	1.7-2.0	190.1
nH-M-13	1.969	0.643	0.794	0.893	nH-M	1.7-2.0	190.1
nH-M-13	2.011	0.785	0.714	0.965	nH-M	2.0-2.8	190.1
nH-M-13	2.019	0.8	0.735	0.958	nH-M	2.0-2.8	190.1
nH-M-13	2.061	0.579	0.518	0.928	nH-M	2.0-2.8	190.1
nH-M-13	2.101	0.795	0.736	0.97	nH-M	2.0-2.8	190.1
nH-M-13	2.138	0.798	0.803	0.965	nH-M	2.0-2.8	190.1
nH-M-13	2.194	0.749	0.67	0.964	nH-M	2.0-2.8	190.1
nH-M-13	2.346	0.767	0.643	0.981	nH-M	2.0-2.8	190.1
nH-M-13	2.382	0.769	0.86	0.963	nH-M	2.0-2.8	190.1
nH-M-13	2.433	0.808	0.874	0.972	nH-M	2.0-2.8	190.1
nH-M-13	2.529	0.734	0.572	0.971	nH-M	2.0-2.8	190.1
nH-M-13	2.556	0.732	0.558	0.973	nH-M	2.0-2.8	190.1
nH-M-13	2.56	0.789	0.817	0.975	nH-M	2.0-2.8	190.1
nH-M-13	2.563	0.762	0.84	0.956	nH-M	2.0-2.8	190.1
nH-M-13	2.571	0.758	0.812	0.97	nH-M	2.0-2.8	190.1
nH-M-13	2.579	0.797	0.892	0.971	nH-M	2.0-2.8	190.1
nH-M-13	2.671	0.778	0.907	0.975	nH-M	2.0-2.8	190.1
nH-M-13	2.736	0.761	0.661	0.973	nH-M	2.0-2.8	190.1
nH-M-13	2.78	0.826	0.811	0.978	nH-M	2.0-2.8	190.1
nH-M-13	2.781	0.782	0.736	0.972	nH-M	2.0-2.8	190.1
nH-M-13	2.787	0.82	0.795	0.983	nH-M	2.0-2.8	190.1
nH-M-13	2.789	0.79	0.617	0.985	nH-M	2.0-2.8	190.1
nH-M-13	2.79	0.828	0.963	0.975	nH-M	2.0-2.8	190.1
nH-M-13	2.856	0.796	0.716	0.975	nH-M	2.8-3.35	190.1
nH-M-13	2.877	0.751	0.682	0.967	nH-M	2.8-3.35	190.1
nH-M-13	2.935	0.747	0.636	0.966	nH-M	2.8-3.35	190.1
nH-M-13	2.941	0.8	0.727	0.983	nH-M	2.8-3.35	190.1
nH-M-13	2.948	0.751	0.832	0.953	nH-M	2.8-3.35	190.1
nH-M-13	2.969	0.814	0.7	0.986	nH-M	2.8-3.35	190.1
nH-M-13	3.038	0.844	0.771	0.986	nH-M	2.8-3.35	190.1
nH-M-13	3.075	0.794	0.692	0.961	nH-M	2.8-3.35	190.1
nH-M-13	3.262	0.78	0.91	0.967	nH-M	2.8-3.35	190.1
nH-M-13	3.296	0.745	0.692	0.964	nH-M	2.8-3.35	190.1
nH-M-13	3.312	0.768	0.931	0.968	nH-M	2.8-3.35	190.1
nH-M-13	3.313	0.769	0.731	0.963	nH-M	2.8-3.35	190.1
nH-M-13	3.364	0.733	0.909	0.941	nH-M	2.8-3.35	190.1
nH-M-13	3.632	0.731	0.776	0.944	nH-M	2.8-3.35	190.1
nH-M-15	0.842	0.784	0.663	0.966	nH-M	0.5-1.0	233.3
nH-M-15	0.851	0.791	0.702	0.968	nH-M	0.5-1.0	233.3
nH-M-15	0.971	0.787	0.83	0.948	nH-M	0.5-1.0	233.3
nH-M-15	0.999	0.802	0.758	0.954	nH-M	0.5-1.0	233.3
nH-M-15	1.176	0.803	0.738	0.964	nH-M	1.0-1.4	233.3
nH-M-15	1.195	0.772	0.765	0.947	nH-M	1.0-1.4	233.3
nH-M-15	1.404	0.76	0.762	0.966	nH-M	1.4-1.7	233.3
nH-M-15	1.449	0.681	0.664	0.942	nH-M	1.4-1.7	233.3
nH-M-15	1.519	0.749	0.607	0.949	nH-M	1.4-1.7	233.3
nH-M-15	1.829	0.697	0.71	0.967	nH-M	1.7-2.0	233.3
nH-M-15	1.985	0.689	0.752	0.956	nH-M	1.7-2.0	233.3
nH-M-15	2.075	0.722	0.619	0.96	nH-M	2.0-2.8	233.3
nH-M-15	2.11	0.769	0.728	0.956	nH-M	2.0-2.8	233.3
nH-M-15	2.163	0.688	0.829	0.925	nH-M	2.0-2.8	233.3
nH-M-15	2.453	0.755	0.794	0.971	nH-M	2.0-2.8	233.3
nH-M-15	2.517	0.771	0.687	0.955	nH-M	2.0-2.8	233.3
nH-M-15	2.536	0.803	0.874	0.969	nH-M	2.0-2.8	233.3
nH-M-15	2.563	0.648	0.488	0.945	nH-M	2.0-2.8	233.3
nH-M-15	2.576	0.779	0.741	0.965	nH-M	2.0-2.8	233.3
nH-M-15	2.674	0.781	0.823	0.976	nH-M	2.0-2.8	233.3
nH-M-15	2.725	0.819	0.699	0.98	nH-M	2.0-2.8	233.3
nH-M-15	2.827	0.682	0.894	0.915	nH-M	2.8-3.35	233.3
nH-M-15	2.862	0.734	0.556	0.975	nH-M	2.8-3.35	233.3
nH-M-15	2.902	0.778	0.842	0.971	nH-M	2.8-3.35	233.3
nH-M-15	2.918	0.78	0.757	0.968	nH-M	2.8-3.35	233.3
nH-M-15	2.991	0.8	0.647	0.976	nH-M	2.8-3.35	233.3
nH-M-15	3.004	0.803	0.939	0.973	nH-M	2.8-3.35	233.3
nH-M-15	3.016	0.786	0.758	0.97	nH-M	2.8-3.35	233.3
nH-M-15	3.068	0.751	0.603	0.968	nH-M	2.8-3.35	233.3
nH-M-15	3.074	0.829	0.802	0.976	nH-M	2.8-3.35	233.3
nH-M-15	3.233	0.743	0.678	0.969	nH-M	2.8-3.35	233.3
nH-M-15	3.273	0.77	0.727	0.961	nH-M	2.8-3.35	233.3
nH-M-15	3.275	0.763	0.661	0.975	nH-M	2.8-3.35	233.3
nH-M-15	3.363	0.808	0.89	0.991	nH-M	2.8-3.35	233.3
nH-M-15	3.435	0.832	0.714	0.987	nH-M	2.8-3.35	233.3
nH-M-15	3.506	0.763	0.659	0.968	nH-M	2.8-3.35	233.3
nH-M-15	3.54	0.82	0.913	0.986	nH-M	2.8-3.35	233.3
nH-M-15	3.609	0.783	0.819	0.974	nH-M	2.8-3.35	233.3
nH-M-15	3.699	0.822	0.844	0.977	nH-M	2.8-3.35	233.3
nH-M-15	3.721	0.785	0.707	0.976	nH-M	2.8-3.35	233.3
nH-M-15	3.966	0.777	0.76	0.978	nH-M	2.8-3.35	233.3
nH-M-15	3.975	0.863	0.804	0.992	nH-M	2.8-3.35	233.3
nH-M-16	0.368	0.573	0.38	0.915	nH-M	<0.5	250.2
nH-M-16	0.388	0.607	0.586	0.939	nH-M	<0.5	250.2
nH-M-16	0.397	0.77	0.589	0.917	nH-M	<0.5	250.2
nH-M-16	0.414	0.726	0.517	0.955	nH-M	<0.5	250.2
nH-M-16	0.424	0.772	0.64	0.937	nH-M	<0.5	250.2
nH-M-16	0.435	0.761	0.57	0.948	nH-M	<0.5	250.2
nH-M-16	0.441	0.664	0.484	0.915	nH-M	<0.5	250.2
nH-M-16	0.447	0.834	0.723	0.95	nH-M	<0.5	250.2
nH-M-16	0.45	0.81	0.762	0.936	nH-M	<0.5	250.2
nH-M-16	0.455	0.82	0.812	0.951	nH-M	<0.5	250.2
nH-M-16	0.462	0.821	0.769	0.95	nH-M	<0.5	250.2
nH-M-16	0.469	0.845	0.785	0.952	nH-M	<0.5	250.2
nH-M-16	0.469	0.734	0.628	0.954	nH-M	<0.5	250.2
nH-M-16	0.472	0.832	0.774	0.957	nH-M	<0.5	250.2
nH-M-16	0.474	0.727	0.742	0.926	nH-M	<0.5	250.2
nH-M-16	0.475	0.806	0.758	0.945	nH-M	<0.5	250.2
nH-M-16	0.478	0.734	0.797	0.918	nH-M	<0.5	250.2
nH-M-16	0.479	0.81	0.881	0.95	nH-M	<0.5	250.2
nH-M-16	0.479	0.701	0.847	0.891	nH-M	<0.5	250.2
nH-M-16	0.493	0.72	0.709	0.91	nH-M	<0.5	250.2
nH-M-16	0.496	0.769	0.875	0.92	nH-M	<0.5	250.2
nH-M-16	0.496	0.835	0.862	0.948	nH-M	<0.5	250.2
nH-M-16	0.498	0.841	0.765	0.959	nH-M	<0.5	250.2
nH-M-16	0.501	0.658	0.481	0.884	nH-M	0.5-1.0	250.2
nH-M-16	0.502	0.804	0.665	0.957	nH-M	0.5-1.0	250.2
nH-M-16	0.507	0.781	0.595	0.96	nH-M	0.5-1.0	250.2
nH-M-16	0.515	0.848	0.916	0.949	nH-M	0.5-1.0	250.2
nH-M-16	0.516	0.777	0.68	0.938	nH-M	0.5-1.0	250.2
nH-M-16	0.517	0.758	0.974	0.92	nH-M	0.5-1.0	250.2
nH-M-16	0.521	0.786	0.644	0.965	nH-M	0.5-1.0	250.2
nH-M-16	0.521	0.835	0.751	0.956	nH-M	0.5-1.0	250.2
nH-M-16	0.524	0.728	0.723	0.924	nH-M	0.5-1.0	250.2
nH-M-16	0.528	0.844	0.849	0.95	nH-M	0.5-1.0	250.2
nH-M-16	0.528	0.733	0.75	0.903	nH-M	0.5-1.0	250.2
nH-M-16	0.534	0.779	0.761	0.935	nH-M	0.5-1.0	250.2
nH-M-16	0.539	0.777	0.779	0.945	nH-M	0.5-1.0	250.2
nH-M-16	0.543	0.798	0.658	0.938	nH-M	0.5-1.0	250.2
nH-M-16	0.543	0.697	0.763	0.914	nH-M	0.5-1.0	250.2
nH-M-16	0.547	0.829	0.881	0.941	nH-M	0.5-1.0	250.2
nH-M-16	0.547	0.823	0.74	0.953	nH-M	0.5-1.0	250.2
nH-M-16	0.548	0.816	0.914	0.941	nH-M	0.5-1.0	250.2
nH-M-16	0.548	0.857	0.788	0.959	nH-M	0.5-1.0	250.2
nH-M-16	0.552	0.817	0.816	0.951	nH-M	0.5-1.0	250.2
nH-M-16	0.562	0.851	0.895	0.95	nH-M	0.5-1.0	250.2
nH-M-16	0.567	0.785	0.599	0.953	nH-M	0.5-1.0	250.2
nH-M-16	0.572	0.783	0.715	0.944	nH-M	0.5-1.0	250.2
nH-M-16	0.579	0.707	0.762	0.919	nH-M	0.5-1.0	250.2
nH-M-16	0.584	0.688	0.445	0.964	nH-M	0.5-1.0	250.2
nH-M-16	0.592	0.824	0.95	0.949	nH-M	0.5-1.0	250.2
nH-M-16	0.595	0.828	0.849	0.96	nH-M	0.5-1.0	250.2
nH-M-16	0.599	0.756	0.574	0.967	nH-M	0.5-1.0	250.2
nH-M-16	0.601	0.774	0.587	0.958	nH-M	0.5-1.0	250.2
nH-M-16	0.606	0.862	0.95	0.959	nH-M	0.5-1.0	250.2
nH-M-16	0.608	0.761	0.889	0.945	nH-M	0.5-1.0	250.2
nH-M-16	0.619	0.792	0.744	0.944	nH-M	0.5-1.0	250.2
nH-M-16	0.627	0.753	0.754	0.95	nH-M	0.5-1.0	250.2
nH-M-16	0.629	0.727	0.667	0.944	nH-M	0.5-1.0	250.2
nH-M-16	0.631	0.783	0.773	0.943	nH-M	0.5-1.0	250.2
nH-M-16	0.635	0.673	0.945	0.912	nH-M	0.5-1.0	250.2
nH-M-16	0.643	0.762	0.741	0.944	nH-M	0.5-1.0	250.2
nH-M-16	0.643	0.781	0.705	0.949	nH-M	0.5-1.0	250.2
nH-M-16	0.647	0.8	0.768	0.953	nH-M	0.5-1.0	250.2
nH-M-16	0.648	0.816	0.722	0.955	nH-M	0.5-1.0	250.2
nH-M-16	0.654	0.768	0.804	0.959	nH-M	0.5-1.0	250.2
nH-M-16	0.654	0.803	0.754	0.937	nH-M	0.5-1.0	250.2
nH-M-16	0.655	0.822	0.847	0.954	nH-M	0.5-1.0	250.2
nH-M-16	0.656	0.603	0.448	0.95	nH-M	0.5-1.0	250.2
nH-M-16	0.656	0.787	0.717	0.963	nH-M	0.5-1.0	250.2
nH-M-16	0.667	0.803	0.815	0.944	nH-M	0.5-1.0	250.2
nH-M-16	0.67	0.759	0.554	0.962	nH-M	0.5-1.0	250.2
nH-M-16	0.671	0.835	0.889	0.953	nH-M	0.5-1.0	250.2
nH-M-16	0.678	0.822	0.794	0.953	nH-M	0.5-1.0	250.2
nH-M-16	0.701	0.801	0.819	0.952	nH-M	0.5-1.0	250.2
nH-M-16	0.706	0.644	0.548	0.901	nH-M	0.5-1.0	250.2
nH-M-16	0.71	0.837	0.853	0.953	nH-M	0.5-1.0	250.2
nH-M-16	0.727	0.762	0.578	0.97	nH-M	0.5-1.0	250.2
nH-M-16	0.731	0.533	0.765	0.88	nH-M	0.5-1.0	250.2
nH-M-16	0.737	0.828	0.871	0.956	nH-M	0.5-1.0	250.2
nH-M-16	0.74	0.639	0.817	0.905	nH-M	0.5-1.0	250.2
nH-M-16	0.748	0.753	0.657	0.951	nH-M	0.5-1.0	250.2
nH-M-16	0.754	0.806	0.828	0.955	nH-M	0.5-1.0	250.2
nH-M-16	0.756	0.811	0.856	0.961	nH-M	0.5-1.0	250.2
nH-M-16	0.758	0.812	0.709	0.961	nH-M	0.5-1.0	250.2
nH-M-16	0.763	0.768	0.775	0.925	nH-M	0.5-1.0	250.2
nH-M-16	0.773	0.744	0.916	0.926	nH-M	0.5-1.0	250.2
nH-M-16	0.778	0.718	0.633	0.929	nH-M	0.5-1.0	250.2
nH-M-16	0.794	0.728	0.699	0.947	nH-M	0.5-1.0	250.2
nH-M-16	0.798	0.743	0.58	0.956	nH-M	0.5-1.0	250.2
nH-M-16	0.799	0.709	0.684	0.922	nH-M	0.5-1.0	250.2
nH-M-16	0.808	0.826	0.791	0.958	nH-M	0.5-1.0	250.2
nH-M-16	0.81	0.73	0.559	0.95	nH-M	0.5-1.0	250.2
nH-M-16	0.812	0.761	0.705	0.961	nH-M	0.5-1.0	250.2
nH-M-16	0.814	0.722	0.669	0.922	nH-M	0.5-1.0	250.2
nH-M-16	0.822	0.81	0.703	0.959	nH-M	0.5-1.0	250.2
nH-M-16	0.828	0.796	0.787	0.953	nH-M	0.5-1.0	250.2
nH-M-16	0.829	0.766	0.573	0.961	nH-M	0.5-1.0	250.2
nH-M-16	0.83	0.762	0.864	0.946	nH-M	0.5-1.0	250.2
nH-M-16	0.832	0.824	0.789	0.956	nH-M	0.5-1.0	250.2
nH-M-16	0.842	0.772	0.689	0.953	nH-M	0.5-1.0	250.2
nH-M-16	0.847	0.805	0.748	0.966	nH-M	0.5-1.0	250.2
nH-M-16	0.849	0.799	0.733	0.953	nH-M	0.5-1.0	250.2
nH-M-16	0.853	0.77	0.773	0.945	nH-M	0.5-1.0	250.2
nH-M-16	0.855	0.764	0.781	0.954	nH-M	0.5-1.0	250.2
nH-M-16	0.857	0.828	0.838	0.962	nH-M	0.5-1.0	250.2
nH-M-16	0.867	0.79	0.774	0.953	nH-M	0.5-1.0	250.2
nH-M-16	0.873	0.725	0.569	0.953	nH-M	0.5-1.0	250.2
nH-M-16	0.876	0.688	0.746	0.913	nH-M	0.5-1.0	250.2
nH-M-16	0.902	0.782	0.867	0.937	nH-M	0.5-1.0	250.2
nH-M-16	0.907	0.723	0.942	0.936	nH-M	0.5-1.0	250.2
nH-M-16	0.923	0.79	0.675	0.967	nH-M	0.5-1.0	250.2
nH-M-16	0.924	0.752	0.796	0.937	nH-M	0.5-1.0	250.2
nH-M-16	0.954	0.773	0.67	0.953	nH-M	0.5-1.0	250.2
nH-M-16	0.957	0.797	0.716	0.952	nH-M	0.5-1.0	250.2
nH-M-16	0.96	0.671	0.883	0.892	nH-M	0.5-1.0	250.2
nH-M-16	0.965	0.782	0.85	0.942	nH-M	0.5-1.0	250.2
nH-M-16	0.994	0.842	0.914	0.963	nH-M	0.5-1.0	250.2
nH-M-16	1.004	0.777	0.623	0.966	nH-M	1.0-1.4	250.2
nH-M-16	1.036	0.748	0.651	0.944	nH-M	1.0-1.4	250.2
nH-M-16	1.037	0.667	0.935	0.913	nH-M	1.0-1.4	250.2
nH-M-16	1.044	0.75	0.839	0.931	nH-M	1.0-1.4	250.2
nH-M-16	1.063	0.763	0.726	0.931	nH-M	1.0-1.4	250.2
nH-M-16	1.074	0.794	0.692	0.971	nH-M	1.0-1.4	250.2
nH-M-16	1.075	0.817	0.827	0.967	nH-M	1.0-1.4	250.2
nH-M-16	1.087	0.685	0.739	0.932	nH-M	1.0-1.4	250.2
nH-M-16	1.094	0.756	0.72	0.946	nH-M	1.0-1.4	250.2
nH-M-16	1.095	0.849	0.831	0.97	nH-M	1.0-1.4	250.2
nH-M-16	1.099	0.734	0.618	0.952	nH-M	1.0-1.4	250.2
nH-M-16	1.11	0.831	0.713	0.971	nH-M	1.0-1.4	250.2
nH-M-16	1.112	0.79	0.667	0.97	nH-M	1.0-1.4	250.2
nH-M-16	1.126	0.818	0.655	0.976	nH-M	1.0-1.4	250.2
nH-M-16	1.131	0.842	0.84	0.97	nH-M	1.0-1.4	250.2
nH-M-16	1.155	0.768	0.786	0.949	nH-M	1.0-1.4	250.2
nH-M-16	1.164	0.757	0.81	0.943	nH-M	1.0-1.4	250.2
nH-M-16	1.165	0.746	0.654	0.941	nH-M	1.0-1.4	250.2
nH-M-16	1.167	0.779	0.734	0.971	nH-M	1.0-1.4	250.2
nH-M-16	1.175	0.824	0.891	0.966	nH-M	1.0-1.4	250.2
nH-M-16	1.185	0.754	0.715	0.938	nH-M	1.0-1.4	250.2
nH-M-16	1.186	0.81	0.69	0.965	nH-M	1.0-1.4	250.2
nH-M-16	1.192	0.772	0.584	0.961	nH-M	1.0-1.4	250.2
nH-M-16	1.196	0.78	0.673	0.948	nH-M	1.0-1.4	250.2
nH-M-16	1.201	0.77	0.837	0.953	nH-M	1.0-1.4	250.2
nH-M-16	1.201	0.836	0.765	0.977	nH-M	1.0-1.4	250.2
nH-M-16	1.205	0.658	0.779	0.928	nH-M	1.0-1.4	250.2
nH-M-16	1.209	0.773	0.825	0.962	nH-M	1.0-1.4	250.2
nH-M-16	1.212	0.816	0.75	0.969	nH-M	1.0-1.4	250.2
nH-M-16	1.216	0.815	0.847	0.95	nH-M	1.0-1.4	250.2
nH-M-16	1.227	0.797	0.803	0.95	nH-M	1.0-1.4	250.2
nH-M-16	1.228	0.828	0.907	0.973	nH-M	1.0-1.4	250.2
nH-M-16	1.237	0.789	0.701	0.965	nH-M	1.0-1.4	250.2
nH-M-16	1.245	0.77	0.771	0.962	nH-M	1.0-1.4	250.2
nH-M-16	1.247	0.74	0.589	0.97	nH-M	1.0-1.4	250.2
nH-M-16	1.26	0.791	0.798	0.965	nH-M	1.0-1.4	250.2
nH-M-16	1.26	0.761	0.749	0.956	nH-M	1.0-1.4	250.2
nH-M-16	1.271	0.844	0.748	0.976	nH-M	1.0-1.4	250.2
nH-M-16	1.273	0.815	0.826	0.968	nH-M	1.0-1.4	250.2
nH-M-16	1.287	0.692	0.522	0.949	nH-M	1.0-1.4	250.2
nH-M-16	1.291	0.685	0.47	0.962	nH-M	1.0-1.4	250.2
nH-M-16	1.308	0.84	0.976	0.966	nH-M	1.0-1.4	250.2
nH-M-16	1.315	0.744	0.641	0.958	nH-M	1.0-1.4	250.2
nH-M-16	1.321	0.702	0.51	0.956	nH-M	1.0-1.4	250.2
nH-M-16	1.323	0.8	0.692	0.963	nH-M	1.0-1.4	250.2
nH-M-16	1.327	0.804	0.79	0.966	nH-M	1.0-1.4	250.2
nH-M-16	1.336	0.795	0.678	0.972	nH-M	1.0-1.4	250.2
nH-M-16	1.338	0.778	0.616	0.961	nH-M	1.0-1.4	250.2
nH-M-16	1.352	0.761	0.757	0.934	nH-M	1.0-1.4	250.2
nH-M-16	1.354	0.574	0.54	0.913	nH-M	1.0-1.4	250.2
nH-M-16	1.354	0.784	0.841	0.966	nH-M	1.0-1.4	250.2
nH-M-16	1.365	0.778	0.801	0.948	nH-M	1.0-1.4	250.2
nH-M-16	1.388	0.79	0.802	0.964	nH-M	1.0-1.4	250.2
nH-M-16	1.411	0.812	0.779	0.967	nH-M	1.4-1.7	250.2
nH-M-16	1.412	0.735	0.881	0.955	nH-M	1.4-1.7	250.2
nH-M-16	1.414	0.759	0.681	0.955	nH-M	1.4-1.7	250.2
nH-M-16	1.417	0.675	0.838	0.954	nH-M	1.4-1.7	250.2
nH-M-16	1.428	0.726	0.637	0.946	nH-M	1.4-1.7	250.2
nH-M-16	1.45	0.802	0.849	0.95	nH-M	1.4-1.7	250.2
nH-M-16	1.459	0.801	0.714	0.969	nH-M	1.4-1.7	250.2
nH-M-16	1.46	0.772	0.607	0.969	nH-M	1.4-1.7	250.2
nH-M-16	1.462	0.785	0.9	0.959	nH-M	1.4-1.7	250.2
nH-M-16	1.463	0.814	0.769	0.968	nH-M	1.4-1.7	250.2
nH-M-16	1.464	0.797	0.669	0.973	nH-M	1.4-1.7	250.2
nH-M-16	1.465	0.786	0.797	0.965	nH-M	1.4-1.7	250.2
nH-M-16	1.469	0.839	0.785	0.975	nH-M	1.4-1.7	250.2
nH-M-16	1.477	0.812	0.867	0.959	nH-M	1.4-1.7	250.2
nH-M-16	1.484	0.788	0.72	0.965	nH-M	1.4-1.7	250.2
nH-M-16	1.485	0.802	0.806	0.964	nH-M	1.4-1.7	250.2
nH-M-16	1.499	0.669	0.622	0.951	nH-M	1.4-1.7	250.2
nH-M-16	1.503	0.769	0.705	0.969	nH-M	1.4-1.7	250.2
nH-M-16	1.521	0.803	0.836	0.955	nH-M	1.4-1.7	250.2
nH-M-16	1.533	0.672	0.674	0.902	nH-M	1.4-1.7	250.2
nH-M-16	1.54	0.739	0.821	0.955	nH-M	1.4-1.7	250.2
nH-M-16	1.556	0.704	0.69	0.932	nH-M	1.4-1.7	250.2
nH-M-16	1.561	0.786	0.81	0.956	nH-M	1.4-1.7	250.2
nH-M-16	1.564	0.71	0.617	0.959	nH-M	1.4-1.7	250.2
nH-M-16	1.564	0.792	0.887	0.951	nH-M	1.4-1.7	250.2
nH-M-16	1.575	0.728	0.543	0.973	nH-M	1.4-1.7	250.2
nH-M-16	1.58	0.788	0.83	0.965	nH-M	1.4-1.7	250.2
nH-M-16	1.582	0.79	0.788	0.973	nH-M	1.4-1.7	250.2
nH-M-16	1.583	0.792	0.815	0.972	nH-M	1.4-1.7	250.2
nH-M-16	1.585	0.804	0.675	0.973	nH-M	1.4-1.7	250.2
nH-M-16	1.589	0.696	0.508	0.961	nH-M	1.4-1.7	250.2
nH-M-16	1.601	0.726	0.605	0.941	nH-M	1.4-1.7	250.2
nH-M-16	1.62	0.764	0.727	0.969	nH-M	1.4-1.7	250.2
nH-M-16	1.623	0.823	0.844	0.972	nH-M	1.4-1.7	250.2
nH-M-16	1.623	0.788	0.702	0.977	nH-M	1.4-1.7	250.2
nH-M-16	1.625	0.776	0.703	0.972	nH-M	1.4-1.7	250.2
nH-M-16	1.626	0.837	0.758	0.975	nH-M	1.4-1.7	250.2
nH-M-16	1.627	0.676	0.516	0.921	nH-M	1.4-1.7	250.2
nH-M-16	1.642	0.804	0.783	0.963	nH-M	1.4-1.7	250.2
nH-M-16	1.648	0.816	0.721	0.967	nH-M	1.4-1.7	250.2
nH-M-16	1.655	0.697	0.511	0.934	nH-M	1.4-1.7	250.2
nH-M-16	1.656	0.843	0.92	0.971	nH-M	1.4-1.7	250.2
nH-M-16	1.666	0.819	0.757	0.977	nH-M	1.4-1.7	250.2
nH-M-16	1.675	0.806	0.754	0.974	nH-M	1.4-1.7	250.2
nH-M-16	1.678	0.838	0.79	0.979	nH-M	1.4-1.7	250.2
nH-M-16	1.681	0.794	0.874	0.96	nH-M	1.4-1.7	250.2
nH-M-16	1.695	0.716	0.564	0.969	nH-M	1.4-1.7	250.2
nH-M-16	1.697	0.78	0.631	0.982	nH-M	1.4-1.7	250.2
nH-M-16	1.713	0.745	0.742	0.954	nH-M	1.7-2.0	250.2
nH-M-16	1.713	0.806	0.908	0.973	nH-M	1.7-2.0	250.2
nH-M-16	1.718	0.742	0.71	0.952	nH-M	1.7-2.0	250.2
nH-M-16	1.722	0.805	0.716	0.971	nH-M	1.7-2.0	250.2
nH-M-16	1.74	0.726	0.765	0.938	nH-M	1.7-2.0	250.2
nH-M-16	1.746	0.795	0.702	0.963	nH-M	1.7-2.0	250.2
nH-M-16	1.746	0.752	0.623	0.961	nH-M	1.7-2.0	250.2
nH-M-16	1.748	0.803	0.94	0.966	nH-M	1.7-2.0	250.2
nH-M-16	1.777	0.869	0.983	0.979	nH-M	1.7-2.0	250.2
nH-M-16	1.778	0.792	0.727	0.962	nH-M	1.7-2.0	250.2
nH-M-16	1.781	0.77	0.656	0.969	nH-M	1.7-2.0	250.2
nH-M-16	1.791	0.813	0.758	0.963	nH-M	1.7-2.0	250.2
nH-M-16	1.792	0.797	0.89	0.968	nH-M	1.7-2.0	250.2
nH-M-16	1.794	0.831	0.807	0.973	nH-M	1.7-2.0	250.2
nH-M-16	1.798	0.784	0.904	0.955	nH-M	1.7-2.0	250.2
nH-M-16	1.812	0.78	0.825	0.952	nH-M	1.7-2.0	250.2
nH-M-16	1.823	0.503	0.794	0.939	nH-M	1.7-2.0	250.2
nH-M-16	1.823	0.795	0.83	0.966	nH-M	1.7-2.0	250.2
[truncated: 5,449 more rows]
