# Supplementary material for: Effects of diet and gizzard muscularity on grit use in domestic chickens
Source: PeerJ. 2020 Nov 12;8:e10277. doi: 10.7717/peerj.10277 (PMC7666813; doi:10.7717/peerj.10277)
Supplement: Supplemental Information 4 [file peerj-08-10277-s004.csv]

Individual	Group	Body mass	Gizzard mass	Amount of grit in gizzard
nH-M-1	nH-M	336.16	10.49	1.88
nH-M-2	nH-M	171.4	5.68	0.1
nH-M-3	nH-M	190.8	7.22	0.05
nH-M-4	nH-M	291.6	8.23	1.68
nH-M-5	nH-M	273.5	7.57	0
nH-M-6	nH-M	284.8	9.11	2.23
nH-M-7	nH-M	281.2	8.88	1.54
nH-M-8	nH-M	254.2	7.67	0.44
nH-M-9	nH-M	282.3	9.15	0.5
nH-M-10	nH-M	257.4	9.9	0.2
nH-M-11	nH-M	249.5	6.6	0.45
nH-M-13	nH-M	190.1	7.8	1.04
nH-M-15	nH-M	233.3	8.28	1.11
nH-M-16	nH-M	250.2	8.39	2.08
nH-M-17	nH-M	218.2	8.1	0.48
H-M-2	H-M	179.6	7.28	0.82
H-M-3	H-M	150.4	6.45	1.43
H-M-4	H-M	138.4	6.75	1.34
H-M-5	H-M	200.34	10.17	1.11
H-M-7	H-M	186.1	9	1.09
H-M-8	H-M	111.8	5.38	0.08
H-M-9	H-M	171.7	9.75	1.15
H-M-11	H-M	146.7	9.17	1.62
H-M-12	H-M	154.6	8.43	2.01
H-M-13	H-M	118.1	6.45	0.54
H-M-16	H-M	140.4	8.11	1.23
H-M-17	H-M	142.7	7.42	1
nH-lM-1	nH-lM	305.7	7.9	0.3
nH-lM-2	nH-lM	177.3	6.74	0.95
nH-lM-3	nH-lM	152.3	4.38	0.74
nH-lM-4	nH-lM	183.2	4.55	0.21
nH-lM-5	nH-lM	300.9	7.96	0.11
nH-lM-6	nH-lM	112.7	3.26	0
nH-lM-7	nH-lM	289.5	7.17	1.95
nH-lM-8	nH-lM	274.5	7.59	0.69
nH-lM-9	nH-lM	244.2	7.05	0.92
nH-lM-10	nH-lM	267.6	7.24	0.06
nH-lM-11	nH-lM	235.1	8.97	1.89
nH-lM-13	nH-lM	208.7	7.63	0.9
nH-lM-14	nH-lM	180.5	5.55	0.06
nH-lM-15	nH-lM	248.9	6.9	1.25
nH-lM-16	nH-lM	191.5	6.95	1.42
nH-lM-17	nH-lM	230	6.33	1.04
H-lM-1	H-lM	162.34	6.81	0.82
H-lM-2	H-lM	141.4	5.14	0.88
H-lM-3	H-lM	223.6	9.37	1.3
H-lM-4	H-lM	256.5	8.71	1.22
H-lM-5	H-lM	202.3	9.51	0.85
H-lM-6	H-lM	212	9.24	1.17
H-lM-7	H-lM	187.4	8.26	1
H-lM-8	H-lM	216.8	9.34	1.3
H-lM-9	H-lM	172.4	6.51	1.58
H-lM-10	H-lM	156.7	7.46	2.08
H-lM-11	H-lM	162.2	7	1.82
H-lM-12	H-lM	166.2	5.99	0.32
H-lM-13	H-lM	131.5	5.59	1.1
H-lM-15	H-lM	168.6	6.25	2.13
H-lM-17	H-lM	181.1	7.79	2
