# Supplementary material for: Effects of diet and gizzard muscularity on grit use in domestic chickens
Source: PeerJ. 2020 Nov 12;8:e10277. doi: 10.7717/peerj.10277 (PMC7666813; doi:10.7717/peerj.10277)
Supplement: Supplemental Information 5 [file peerj-08-10277-s005.csv]

Group	Minor axis	Circularity	Roundness	Solidity	Grit size
nH-M	0.519	0.774	0.623	0.947	0.5-1.0
nH-M	0.542	0.73	0.549	0.933	0.5-1.0
nH-M	0.543	0.746	0.675	0.921	0.5-1.0
nH-M	0.545	0.839	0.827	0.944	0.5-1.0
nH-M	0.55	0.75	0.683	0.945	0.5-1.0
nH-M	0.567	0.689	0.563	0.933	0.5-1.0
nH-M	0.574	0.738	0.579	0.947	0.5-1.0
nH-M	0.576	0.729	0.691	0.928	0.5-1.0
nH-M	0.576	0.847	0.763	0.96	0.5-1.0
nH-M	0.577	0.657	0.447	0.912	0.5-1.0
nH-M	0.579	0.804	0.706	0.952	0.5-1.0
nH-M	0.58	0.819	0.809	0.947	0.5-1.0
nH-M	0.592	0.879	0.91	0.953	0.5-1.0
nH-M	0.595	0.789	0.792	0.944	0.5-1.0
nH-M	0.597	0.787	0.648	0.951	0.5-1.0
nH-M	0.6	0.798	0.703	0.95	0.5-1.0
nH-M	0.602	0.76	0.754	0.923	0.5-1.0
nH-M	0.607	0.815	0.912	0.945	0.5-1.0
nH-M	0.61	0.803	0.787	0.942	0.5-1.0
nH-M	0.613	0.791	0.877	0.935	0.5-1.0
nH-M	0.614	0.75	0.656	0.913	0.5-1.0
nH-M	0.617	0.87	0.867	0.955	0.5-1.0
nH-M	0.618	0.755	0.908	0.945	0.5-1.0
nH-M	0.62	0.836	0.795	0.95	0.5-1.0
nH-M	0.62	0.743	0.824	0.916	0.5-1.0
nH-M	0.62	0.822	0.905	0.94	0.5-1.0
nH-M	0.626	0.795	0.692	0.946	0.5-1.0
nH-M	0.628	0.819	0.706	0.953	0.5-1.0
nH-M	0.628	0.761	0.679	0.943	0.5-1.0
nH-M	0.638	0.704	0.895	0.915	0.5-1.0
nH-M	0.644	0.794	0.733	0.94	0.5-1.0
nH-M	0.645	0.838	0.752	0.96	0.5-1.0
nH-M	0.65	0.85	0.899	0.962	0.5-1.0
nH-M	0.652	0.745	0.748	0.925	0.5-1.0
nH-M	0.652	0.79	0.821	0.911	0.5-1.0
nH-M	0.652	0.804	0.661	0.96	0.5-1.0
nH-M	0.665	0.779	0.717	0.949	0.5-1.0
nH-M	0.666	0.702	0.555	0.941	0.5-1.0
nH-M	0.667	0.847	0.801	0.955	0.5-1.0
nH-M	0.669	0.797	0.704	0.954	0.5-1.0
nH-M	0.669	0.812	0.652	0.968	0.5-1.0
nH-M	0.67	0.823	0.79	0.956	0.5-1.0
nH-M	0.671	0.839	0.77	0.953	0.5-1.0
nH-M	0.674	0.713	0.696	0.92	0.5-1.0
nH-M	0.674	0.814	0.725	0.962	0.5-1.0
nH-M	0.674	0.864	0.873	0.968	0.5-1.0
nH-M	0.683	0.777	0.6	0.966	0.5-1.0
nH-M	0.683	0.664	0.521	0.929	0.5-1.0
nH-M	0.686	0.834	0.813	0.959	0.5-1.0
nH-M	0.687	0.742	0.637	0.936	0.5-1.0
nH-M	0.687	0.547	0.688	0.881	0.5-1.0
nH-M	0.688	0.814	0.75	0.957	0.5-1.0
nH-M	0.691	0.772	0.691	0.947	0.5-1.0
nH-M	0.692	0.766	0.693	0.945	0.5-1.0
nH-M	0.696	0.81	0.739	0.954	0.5-1.0
nH-M	0.697	0.805	0.824	0.937	0.5-1.0
nH-M	0.697	0.826	0.694	0.964	0.5-1.0
nH-M	0.7	0.856	0.818	0.962	0.5-1.0
nH-M	0.701	0.822	0.784	0.946	0.5-1.0
nH-M	0.706	0.818	0.712	0.96	0.5-1.0
nH-M	0.709	0.705	0.515	0.926	0.5-1.0
nH-M	0.709	0.752	0.525	0.961	0.5-1.0
nH-M	0.719	0.7	0.516	0.932	0.5-1.0
nH-M	0.723	0.797	0.753	0.95	0.5-1.0
nH-M	0.729	0.813	0.773	0.957	0.5-1.0
nH-M	0.73	0.801	0.729	0.95	0.5-1.0
nH-M	0.731	0.797	0.831	0.956	0.5-1.0
nH-M	0.734	0.775	0.743	0.941	0.5-1.0
nH-M	0.736	0.792	0.868	0.948	0.5-1.0
nH-M	0.74	0.803	0.837	0.932	0.5-1.0
nH-M	0.744	0.821	0.933	0.942	0.5-1.0
nH-M	0.746	0.707	0.546	0.95	0.5-1.0
nH-M	0.747	0.675	0.556	0.919	0.5-1.0
nH-M	0.751	0.744	0.898	0.906	0.5-1.0
nH-M	0.752	0.854	0.953	0.956	0.5-1.0
nH-M	0.76	0.784	0.634	0.943	0.5-1.0
nH-M	0.763	0.828	0.822	0.964	0.5-1.0
nH-M	0.765	0.801	0.769	0.953	0.5-1.0
nH-M	0.766	0.795	0.894	0.947	0.5-1.0
nH-M	0.77	0.697	0.606	0.907	0.5-1.0
nH-M	0.771	0.797	0.941	0.958	0.5-1.0
nH-M	0.78	0.799	0.946	0.931	0.5-1.0
nH-M	0.781	0.771	0.96	0.925	0.5-1.0
nH-M	0.781	0.811	0.791	0.949	0.5-1.0
nH-M	0.783	0.71	0.599	0.942	0.5-1.0
nH-M	0.784	0.801	0.849	0.94	0.5-1.0
nH-M	0.784	0.822	0.774	0.966	0.5-1.0
nH-M	0.785	0.75	0.786	0.937	0.5-1.0
nH-M	0.785	0.759	0.685	0.935	0.5-1.0
nH-M	0.79	0.808	0.664	0.956	0.5-1.0
nH-M	0.792	0.713	0.56	0.941	0.5-1.0
nH-M	0.796	0.752	0.598	0.953	0.5-1.0
nH-M	0.805	0.763	0.68	0.932	0.5-1.0
nH-M	0.807	0.843	0.785	0.966	0.5-1.0
nH-M	0.808	0.768	0.617	0.957	0.5-1.0
nH-M	0.808	0.8	0.791	0.943	0.5-1.0
nH-M	0.818	0.74	0.68	0.961	0.5-1.0
nH-M	0.821	0.752	0.555	0.954	0.5-1.0
nH-M	0.825	0.793	0.674	0.955	0.5-1.0
nH-M	0.836	0.754	0.911	0.949	0.5-1.0
nH-M	0.84	0.83	0.778	0.959	0.5-1.0
nH-M	0.84	0.756	0.796	0.945	0.5-1.0
nH-M	0.842	0.839	0.782	0.969	0.5-1.0
nH-M	0.844	0.83	0.785	0.958	0.5-1.0
nH-M	0.848	0.833	0.886	0.951	0.5-1.0
nH-M	0.849	0.781	0.755	0.955	0.5-1.0
nH-M	0.853	0.821	0.833	0.948	0.5-1.0
nH-M	0.856	0.843	0.757	0.964	0.5-1.0
nH-M	0.866	0.763	0.831	0.945	0.5-1.0
nH-M	0.87	0.762	0.576	0.955	0.5-1.0
nH-M	0.874	0.802	0.628	0.962	0.5-1.0
nH-M	0.878	0.795	0.754	0.946	0.5-1.0
nH-M	0.879	0.714	0.923	0.924	0.5-1.0
nH-M	0.879	0.842	0.811	0.968	0.5-1.0
nH-M	0.885	0.826	0.805	0.958	0.5-1.0
nH-M	0.887	0.828	0.801	0.972	0.5-1.0
nH-M	0.89	0.654	0.516	0.938	0.5-1.0
nH-M	0.891	0.729	0.784	0.918	0.5-1.0
nH-M	0.892	0.756	0.752	0.937	0.5-1.0
nH-M	0.892	0.78	0.58	0.976	0.5-1.0
nH-M	0.898	0.647	0.509	0.91	0.5-1.0
nH-M	0.9	0.772	0.681	0.963	0.5-1.0
nH-M	0.902	0.823	0.788	0.962	0.5-1.0
nH-M	0.902	0.836	0.91	0.958	0.5-1.0
nH-M	0.904	0.805	0.826	0.957	0.5-1.0
nH-M	0.922	0.631	0.491	0.914	0.5-1.0
nH-M	0.938	0.765	0.84	0.953	0.5-1.0
nH-M	0.943	0.722	0.665	0.95	0.5-1.0
nH-M	0.946	0.675	0.703	0.909	0.5-1.0
nH-M	0.954	0.802	0.685	0.964	0.5-1.0
nH-M	0.959	0.771	0.607	0.951	0.5-1.0
nH-M	0.981	0.643	0.814	0.893	0.5-1.0
nH-M	0.982	0.739	0.733	0.952	0.5-1.0
nH-M	0.984	0.794	0.785	0.966	0.5-1.0
nH-M	1	0.707	0.528	0.949	1.0-1.4
nH-M	1.007	0.803	0.826	0.961	1.0-1.4
nH-M	1.007	0.78	0.668	0.953	1.0-1.4
nH-M	1.008	0.714	0.77	0.929	1.0-1.4
nH-M	1.024	0.754	0.628	0.941	1.0-1.4
nH-M	1.025	0.866	0.96	0.968	1.0-1.4
nH-M	1.025	0.812	0.773	0.958	1.0-1.4
nH-M	1.025	0.792	0.739	0.952	1.0-1.4
nH-M	1.03	0.783	0.64	0.964	1.0-1.4
nH-M	1.033	0.777	0.628	0.949	1.0-1.4
nH-M	1.034	0.81	0.756	0.962	1.0-1.4
nH-M	1.041	0.767	0.771	0.945	1.0-1.4
nH-M	1.06	0.757	0.852	0.939	1.0-1.4
nH-M	1.076	0.809	0.858	0.956	1.0-1.4
nH-M	1.089	0.785	0.858	0.947	1.0-1.4
nH-M	1.089	0.833	0.755	0.972	1.0-1.4
nH-M	1.103	0.696	0.731	0.917	1.0-1.4
nH-M	1.105	0.784	0.804	0.943	1.0-1.4
nH-M	1.129	0.741	0.832	0.96	1.0-1.4
nH-M	1.131	0.758	0.64	0.944	1.0-1.4
nH-M	1.138	0.829	0.817	0.964	1.0-1.4
nH-M	1.152	0.777	0.602	0.968	1.0-1.4
nH-M	1.154	0.754	0.653	0.94	1.0-1.4
nH-M	1.154	0.814	0.808	0.967	1.0-1.4
nH-M	1.16	0.829	0.81	0.966	1.0-1.4
nH-M	1.164	0.717	0.601	0.96	1.0-1.4
nH-M	1.165	0.767	0.721	0.954	1.0-1.4
nH-M	1.166	0.816	0.657	0.977	1.0-1.4
nH-M	1.167	0.623	0.6	0.888	1.0-1.4
nH-M	1.173	0.777	0.723	0.95	1.0-1.4
nH-M	1.175	0.767	0.781	0.926	1.0-1.4
nH-M	1.18	0.786	0.716	0.955	1.0-1.4
nH-M	1.188	0.779	0.707	0.95	1.0-1.4
nH-M	1.198	0.815	0.788	0.972	1.0-1.4
nH-M	1.219	0.799	0.801	0.964	1.0-1.4
nH-M	1.225	0.785	0.909	0.95	1.0-1.4
nH-M	1.226	0.802	0.798	0.957	1.0-1.4
nH-M	1.235	0.694	0.541	0.944	1.0-1.4
nH-M	1.25	0.79	0.809	0.968	1.0-1.4
nH-M	1.25	0.756	0.679	0.956	1.0-1.4
nH-M	1.252	0.819	0.982	0.959	1.0-1.4
nH-M	1.259	0.842	0.741	0.975	1.0-1.4
nH-M	1.272	0.759	0.755	0.946	1.0-1.4
nH-M	1.279	0.792	0.867	0.956	1.0-1.4
nH-M	1.281	0.804	0.834	0.965	1.0-1.4
nH-M	1.281	0.821	0.867	0.957	1.0-1.4
nH-M	1.293	0.743	0.757	0.958	1.0-1.4
nH-M	1.297	0.794	0.79	0.955	1.0-1.4
nH-M	1.303	0.821	0.815	0.964	1.0-1.4
nH-M	1.314	0.762	0.874	0.955	1.0-1.4
nH-M	1.318	0.777	0.833	0.967	1.0-1.4
nH-M	1.323	0.851	0.89	0.969	1.0-1.4
nH-M	1.335	0.677	0.645	0.958	1.0-1.4
nH-M	1.338	0.695	0.625	0.932	1.0-1.4
nH-M	1.345	0.827	0.817	0.964	1.0-1.4
nH-M	1.349	0.756	0.641	0.948	1.0-1.4
nH-M	1.372	0.805	0.904	0.967	1.0-1.4
nH-M	1.38	0.704	0.658	0.949	1.0-1.4
nH-M	1.385	0.768	0.729	0.956	1.0-1.4
nH-M	1.387	0.811	0.736	0.966	1.0-1.4
nH-M	1.399	0.749	0.659	0.971	1.0-1.4
nH-M	1.403	0.77	0.784	0.956	1.4-1.7
nH-M	1.418	0.809	0.717	0.977	1.4-1.7
nH-M	1.441	0.752	0.662	0.968	1.4-1.7
nH-M	1.45	0.779	0.769	0.962	1.4-1.7
nH-M	1.458	0.659	0.43	0.965	1.4-1.7
nH-M	1.464	0.825	0.873	0.976	1.4-1.7
nH-M	1.468	0.84	0.874	0.964	1.4-1.7
nH-M	1.469	0.708	0.531	0.95	1.4-1.7
nH-M	1.47	0.764	0.724	0.936	1.4-1.7
nH-M	1.473	0.674	0.47	0.947	1.4-1.7
nH-M	1.488	0.766	0.827	0.952	1.4-1.7
nH-M	1.495	0.721	0.629	0.94	1.4-1.7
nH-M	1.496	0.79	0.858	0.955	1.4-1.7
nH-M	1.507	0.807	0.893	0.971	1.4-1.7
nH-M	1.514	0.824	0.931	0.967	1.4-1.7
nH-M	1.522	0.757	0.795	0.943	1.4-1.7
nH-M	1.524	0.761	0.844	0.939	1.4-1.7
nH-M	1.536	0.768	0.783	0.957	1.4-1.7
nH-M	1.541	0.804	0.69	0.97	1.4-1.7
nH-M	1.549	0.829	0.805	0.972	1.4-1.7
nH-M	1.555	0.787	0.767	0.961	1.4-1.7
nH-M	1.557	0.82	0.892	0.962	1.4-1.7
nH-M	1.574	0.832	0.874	0.97	1.4-1.7
nH-M	1.595	0.804	0.821	0.968	1.4-1.7
nH-M	1.614	0.82	0.819	0.977	1.4-1.7
nH-M	1.623	0.788	0.738	0.965	1.4-1.7
nH-M	1.641	0.818	0.85	0.965	1.4-1.7
nH-M	1.644	0.802	0.877	0.96	1.4-1.7
nH-M	1.645	0.749	0.664	0.966	1.4-1.7
nH-M	1.653	0.82	0.94	0.96	1.4-1.7
nH-M	1.656	0.801	0.847	0.954	1.4-1.7
nH-M	1.666	0.71	0.791	0.946	1.4-1.7
nH-M	1.67	0.792	0.68	0.967	1.4-1.7
nH-M	1.681	0.775	0.936	0.95	1.4-1.7
nH-M	1.682	0.667	0.576	0.907	1.4-1.7
nH-M	1.69	0.854	0.839	0.982	1.4-1.7
nH-M	1.717	0.776	0.735	0.967	1.7-2.0
nH-M	1.748	0.797	0.771	0.97	1.7-2.0
nH-M	1.753	0.794	0.925	0.947	1.7-2.0
nH-M	1.762	0.759	0.788	0.954	1.7-2.0
nH-M	1.762	0.791	0.808	0.967	1.7-2.0
nH-M	1.766	0.755	0.643	0.951	1.7-2.0
nH-M	1.788	0.717	0.78	0.926	1.7-2.0
nH-M	1.79	0.808	0.889	0.965	1.7-2.0
nH-M	1.798	0.775	0.83	0.968	1.7-2.0
nH-M	1.812	0.781	0.89	0.96	1.7-2.0
nH-M	1.813	0.82	0.922	0.97	1.7-2.0
nH-M	1.816	0.668	0.704	0.886	1.7-2.0
nH-M	1.858	0.737	0.722	0.946	1.7-2.0
nH-M	1.876	0.826	0.919	0.968	1.7-2.0
nH-M	1.878	0.792	0.858	0.978	1.7-2.0
nH-M	1.879	0.71	0.575	0.944	1.7-2.0
nH-M	1.888	0.778	0.83	0.956	1.7-2.0
nH-M	1.903	0.815	0.943	0.972	1.7-2.0
nH-M	1.906	0.725	0.796	0.953	1.7-2.0
nH-M	1.911	0.789	0.709	0.971	1.7-2.0
nH-M	2.038	0.787	0.873	0.956	2.0-2.8
nH-M	2.069	0.786	0.79	0.968	2.0-2.8
nH-M	2.072	0.803	0.809	0.961	2.0-2.8
nH-M	2.085	0.778	0.64	0.971	2.0-2.8
nH-M	2.137	0.803	0.836	0.967	2.0-2.8
nH-M	2.166	0.795	0.776	0.965	2.0-2.8
nH-M	2.207	0.728	0.671	0.948	2.0-2.8
nH-M	2.242	0.784	0.719	0.962	2.0-2.8
nH-M	2.243	0.777	0.858	0.957	2.0-2.8
nH-M	2.282	0.708	0.633	0.943	2.0-2.8
nH-M	2.295	0.734	0.764	0.96	2.0-2.8
nH-M	2.349	0.808	0.941	0.96	2.0-2.8
nH-M	2.353	0.804	0.837	0.97	2.0-2.8
nH-M	2.395	0.741	0.768	0.946	2.0-2.8
nH-M	2.472	0.705	0.667	0.944	2.0-2.8
nH-M	2.617	0.828	0.793	0.97	2.0-2.8
nH-M	2.898	0.73	0.581	0.944	2.8-3.35
nH-M	3.1	0.773	0.934	0.954	2.8-3.35
H-M	0.513	0.808	0.61	0.965	0.5-1.0
H-M	0.513	0.791	0.662	0.951	0.5-1.0
H-M	0.539	0.764	0.822	0.912	0.5-1.0
H-M	0.552	0.78	0.65	0.955	0.5-1.0
H-M	0.559	0.781	0.684	0.946	0.5-1.0
H-M	0.565	0.804	0.893	0.932	0.5-1.0
H-M	0.566	0.765	0.715	0.938	0.5-1.0
H-M	0.573	0.812	0.854	0.948	0.5-1.0
H-M	0.585	0.753	0.865	0.94	0.5-1.0
H-M	0.595	0.792	0.82	0.951	0.5-1.0
H-M	0.604	0.857	0.768	0.962	0.5-1.0
H-M	0.605	0.781	0.612	0.945	0.5-1.0
H-M	0.605	0.818	0.808	0.948	0.5-1.0
H-M	0.607	0.837	0.808	0.957	0.5-1.0
H-M	0.607	0.809	0.851	0.948	0.5-1.0
H-M	0.61	0.801	0.694	0.956	0.5-1.0
H-M	0.612	0.706	0.541	0.917	0.5-1.0
H-M	0.613	0.827	0.756	0.96	0.5-1.0
H-M	0.615	0.84	0.72	0.96	0.5-1.0
H-M	0.624	0.811	0.717	0.96	0.5-1.0
H-M	0.632	0.712	0.826	0.923	0.5-1.0
H-M	0.632	0.609	0.662	0.878	0.5-1.0
H-M	0.635	0.824	0.712	0.965	0.5-1.0
H-M	0.64	0.786	0.791	0.93	0.5-1.0
H-M	0.641	0.807	0.831	0.95	0.5-1.0
H-M	0.643	0.804	0.753	0.952	0.5-1.0
H-M	0.664	0.788	0.785	0.943	0.5-1.0
H-M	0.664	0.79	0.666	0.954	0.5-1.0
H-M	0.669	0.765	0.672	0.946	0.5-1.0
H-M	0.698	0.813	0.768	0.957	0.5-1.0
H-M	0.708	0.758	0.757	0.933	0.5-1.0
H-M	0.709	0.807	0.735	0.959	0.5-1.0
H-M	0.72	0.853	0.949	0.959	0.5-1.0
H-M	0.722	0.817	0.819	0.96	0.5-1.0
H-M	0.722	0.798	0.831	0.953	0.5-1.0
H-M	0.736	0.864	0.845	0.961	0.5-1.0
H-M	0.746	0.792	0.791	0.957	0.5-1.0
H-M	0.752	0.836	0.84	0.962	0.5-1.0
H-M	0.759	0.78	0.686	0.955	0.5-1.0
H-M	0.766	0.671	0.53	0.958	0.5-1.0
H-M	0.766	0.777	0.673	0.947	0.5-1.0
H-M	0.769	0.609	0.631	0.908	0.5-1.0
H-M	0.769	0.849	0.823	0.966	0.5-1.0
H-M	0.772	0.764	0.864	0.945	0.5-1.0
H-M	0.778	0.709	0.575	0.94	0.5-1.0
H-M	0.786	0.674	0.609	0.944	0.5-1.0
H-M	0.789	0.837	0.872	0.964	0.5-1.0
H-M	0.8	0.859	0.966	0.965	0.5-1.0
H-M	0.802	0.832	0.749	0.964	0.5-1.0
H-M	0.802	0.795	0.957	0.949	0.5-1.0
H-M	0.803	0.835	0.883	0.964	0.5-1.0
H-M	0.804	0.764	0.741	0.945	0.5-1.0
H-M	0.805	0.766	0.628	0.956	0.5-1.0
H-M	0.805	0.779	0.707	0.945	0.5-1.0
H-M	0.836	0.851	0.927	0.958	0.5-1.0
H-M	0.839	0.821	0.892	0.959	0.5-1.0
H-M	0.843	0.735	0.741	0.931	0.5-1.0
H-M	0.844	0.761	0.817	0.948	0.5-1.0
H-M	0.877	0.834	0.879	0.964	0.5-1.0
H-M	0.884	0.785	0.764	0.937	0.5-1.0
H-M	0.904	0.69	0.537	0.946	0.5-1.0
H-M	0.905	0.794	0.739	0.968	0.5-1.0
H-M	0.926	0.788	0.841	0.958	0.5-1.0
H-M	0.956	0.832	0.811	0.965	0.5-1.0
H-M	0.98	0.747	0.622	0.961	0.5-1.0
H-M	1.056	0.739	0.824	0.923	1.0-1.4
H-M	1.06	0.817	0.919	0.963	1.0-1.4
H-M	1.097	0.822	0.884	0.963	1.0-1.4
H-M	1.107	0.729	0.703	0.939	1.0-1.4
H-M	1.123	0.745	0.75	0.943	1.0-1.4
H-M	1.143	0.779	0.733	0.968	1.0-1.4
H-M	1.149	0.692	0.866	0.946	1.0-1.4
H-M	1.213	0.733	0.627	0.953	1.0-1.4
H-M	1.246	0.783	0.711	0.965	1.0-1.4
H-M	1.27	0.78	0.667	0.964	1.0-1.4
H-M	1.293	0.801	0.767	0.964	1.0-1.4
H-M	1.471	0.793	0.76	0.956	1.4-1.7
H-M	1.477	0.769	0.918	0.96	1.4-1.7
H-M	1.558	0.8	0.714	0.971	1.4-1.7
H-M	1.677	0.79	0.692	0.962	1.4-1.7
H-M	1.724	0.782	0.778	0.97	1.7-2.0
H-M	1.825	0.786	0.697	0.973	1.7-2.0
H-M	1.829	0.772	0.723	0.969	1.7-2.0
H-M	1.867	0.779	0.786	0.97	1.7-2.0
H-M	1.995	0.73	0.743	0.966	1.7-2.0
H-M	2.057	0.776	0.861	0.968	2.0-2.8
H-M	2.287	0.757	0.666	0.974	2.0-2.8
H-M	2.304	0.794	0.821	0.981	2.0-2.8
H-M	2.338	0.8	0.781	0.984	2.0-2.8
H-M	2.348	0.789	0.859	0.964	2.0-2.8
H-M	2.874	0.799	0.86	0.978	2.8-3.35
nH-lM	0.538	0.679	0.557	0.922	0.5-1.0
nH-lM	0.554	0.745	0.614	0.95	0.5-1.0
nH-lM	0.564	0.768	0.671	0.933	0.5-1.0
nH-lM	0.565	0.751	0.611	0.934	0.5-1.0
nH-lM	0.567	0.801	0.668	0.962	0.5-1.0
nH-lM	0.58	0.815	0.923	0.937	0.5-1.0
nH-lM	0.583	0.674	0.555	0.918	0.5-1.0
nH-lM	0.584	0.762	0.736	0.936	0.5-1.0
nH-lM	0.591	0.796	0.772	0.954	0.5-1.0
nH-lM	0.592	0.803	0.758	0.953	0.5-1.0
nH-lM	0.602	0.677	0.697	0.928	0.5-1.0
nH-lM	0.604	0.832	0.739	0.964	0.5-1.0
nH-lM	0.605	0.635	0.389	0.944	0.5-1.0
nH-lM	0.607	0.875	0.839	0.968	0.5-1.0
nH-lM	0.612	0.768	0.768	0.949	0.5-1.0
nH-lM	0.616	0.788	0.906	0.949	0.5-1.0
nH-lM	0.625	0.779	0.66	0.952	0.5-1.0
nH-lM	0.625	0.871	0.877	0.967	0.5-1.0
nH-lM	0.628	0.798	0.747	0.94	0.5-1.0
nH-lM	0.632	0.7	0.67	0.932	0.5-1.0
nH-lM	0.645	0.784	0.94	0.945	0.5-1.0
nH-lM	0.65	0.819	0.866	0.957	0.5-1.0
nH-lM	0.655	0.774	0.778	0.948	0.5-1.0
nH-lM	0.655	0.751	0.74	0.94	0.5-1.0
nH-lM	0.669	0.823	0.794	0.947	0.5-1.0
nH-lM	0.671	0.769	0.742	0.943	0.5-1.0
nH-lM	0.672	0.692	0.599	0.921	0.5-1.0
nH-lM	0.673	0.746	0.793	0.927	0.5-1.0
nH-lM	0.674	0.729	0.954	0.927	0.5-1.0
nH-lM	0.68	0.746	0.843	0.934	0.5-1.0
nH-lM	0.687	0.774	0.721	0.942	0.5-1.0
nH-lM	0.69	0.718	0.577	0.923	0.5-1.0
nH-lM	0.694	0.646	0.394	0.954	0.5-1.0
nH-lM	0.699	0.8	0.649	0.956	0.5-1.0
nH-lM	0.7	0.794	0.789	0.949	0.5-1.0
nH-lM	0.703	0.719	0.551	0.94	0.5-1.0
nH-lM	0.704	0.798	0.891	0.93	0.5-1.0
nH-lM	0.707	0.865	0.856	0.966	0.5-1.0
nH-lM	0.708	0.818	0.852	0.948	0.5-1.0
nH-lM	0.713	0.794	0.786	0.941	0.5-1.0
nH-lM	0.716	0.835	0.861	0.961	0.5-1.0
nH-lM	0.718	0.8	0.875	0.952	0.5-1.0
nH-lM	0.719	0.744	0.648	0.943	0.5-1.0
nH-lM	0.719	0.745	0.861	0.919	0.5-1.0
nH-lM	0.719	0.794	0.754	0.954	0.5-1.0
nH-lM	0.722	0.683	0.88	0.901	0.5-1.0
nH-lM	0.724	0.773	0.673	0.951	0.5-1.0
nH-lM	0.724	0.704	0.569	0.938	0.5-1.0
nH-lM	0.728	0.719	0.78	0.92	0.5-1.0
nH-lM	0.731	0.803	0.717	0.954	0.5-1.0
nH-lM	0.732	0.731	0.687	0.93	0.5-1.0
nH-lM	0.733	0.842	0.709	0.969	0.5-1.0
nH-lM	0.733	0.846	0.904	0.956	0.5-1.0
nH-lM	0.738	0.849	0.929	0.96	0.5-1.0
nH-lM	0.741	0.793	0.708	0.941	0.5-1.0
nH-lM	0.744	0.662	0.707	0.909	0.5-1.0
nH-lM	0.747	0.83	0.791	0.961	0.5-1.0
nH-lM	0.758	0.688	0.769	0.909	0.5-1.0
nH-lM	0.766	0.819	0.799	0.962	0.5-1.0
nH-lM	0.767	0.74	0.64	0.932	0.5-1.0
nH-lM	0.768	0.822	0.869	0.956	0.5-1.0
nH-lM	0.768	0.798	0.92	0.958	0.5-1.0
nH-lM	0.774	0.736	0.696	0.91	0.5-1.0
nH-lM	0.776	0.803	0.707	0.955	0.5-1.0
nH-lM	0.776	0.751	0.715	0.937	0.5-1.0
nH-lM	0.787	0.727	0.628	0.947	0.5-1.0
nH-lM	0.79	0.7	0.726	0.908	0.5-1.0
nH-lM	0.798	0.711	0.893	0.916	0.5-1.0
nH-lM	0.81	0.793	0.723	0.953	0.5-1.0
nH-lM	0.818	0.746	0.686	0.945	0.5-1.0
nH-lM	0.818	0.845	0.845	0.97	0.5-1.0
nH-lM	0.819	0.764	0.663	0.949	0.5-1.0
nH-lM	0.822	0.794	0.975	0.953	0.5-1.0
nH-lM	0.826	0.777	0.926	0.944	0.5-1.0
nH-lM	0.828	0.79	0.829	0.95	0.5-1.0
nH-lM	0.836	0.814	0.872	0.953	0.5-1.0
nH-lM	0.847	0.752	0.775	0.932	0.5-1.0
nH-lM	0.849	0.759	0.736	0.949	0.5-1.0
nH-lM	0.853	0.733	0.525	0.95	0.5-1.0
nH-lM	0.857	0.804	0.754	0.954	0.5-1.0
nH-lM	0.861	0.819	0.776	0.952	0.5-1.0
nH-lM	0.861	0.762	0.826	0.944	0.5-1.0
nH-lM	0.865	0.742	0.623	0.952	0.5-1.0
nH-lM	0.87	0.849	0.903	0.957	0.5-1.0
nH-lM	0.877	0.804	0.907	0.947	0.5-1.0
nH-lM	0.881	0.818	0.899	0.95	0.5-1.0
nH-lM	0.883	0.75	0.855	0.927	0.5-1.0
nH-lM	0.886	0.736	0.592	0.951	0.5-1.0
nH-lM	0.887	0.828	0.939	0.959	0.5-1.0
nH-lM	0.89	0.83	0.798	0.964	0.5-1.0
nH-lM	0.89	0.748	0.576	0.959	0.5-1.0
nH-lM	0.893	0.809	0.8	0.959	0.5-1.0
nH-lM	0.92	0.824	0.921	0.96	0.5-1.0
nH-lM	0.92	0.774	0.818	0.93	0.5-1.0
nH-lM	0.942	0.783	0.672	0.957	0.5-1.0
nH-lM	0.948	0.828	0.959	0.952	0.5-1.0
nH-lM	0.949	0.643	0.415	0.948	0.5-1.0
nH-lM	0.951	0.804	0.777	0.966	0.5-1.0
nH-lM	0.955	0.757	0.7	0.948	0.5-1.0
nH-lM	0.956	0.651	0.67	0.94	0.5-1.0
nH-lM	0.962	0.799	0.837	0.949	0.5-1.0
nH-lM	0.971	0.723	0.927	0.945	0.5-1.0
nH-lM	0.973	0.821	0.726	0.97	0.5-1.0
nH-lM	0.974	0.746	0.748	0.939	0.5-1.0
nH-lM	0.979	0.643	0.4	0.962	0.5-1.0
nH-lM	0.984	0.822	0.916	0.962	0.5-1.0
nH-lM	0.99	0.735	0.597	0.942	0.5-1.0
nH-lM	1.002	0.832	0.814	0.966	1.0-1.4
nH-lM	1.006	0.765	0.688	0.957	1.0-1.4
nH-lM	1.014	0.751	0.657	0.954	1.0-1.4
nH-lM	1.015	0.806	0.968	0.958	1.0-1.4
nH-lM	1.016	0.695	0.89	0.9	1.0-1.4
nH-lM	1.022	0.752	0.753	0.936	1.0-1.4
nH-lM	1.032	0.796	0.675	0.969	1.0-1.4
nH-lM	1.039	0.794	0.671	0.968	1.0-1.4
nH-lM	1.046	0.701	0.56	0.959	1.0-1.4
nH-lM	1.046	0.751	0.872	0.957	1.0-1.4
nH-lM	1.051	0.82	0.871	0.964	1.0-1.4
nH-lM	1.055	0.726	0.906	0.934	1.0-1.4
nH-lM	1.063	0.791	0.926	0.958	1.0-1.4
nH-lM	1.065	0.849	0.926	0.97	1.0-1.4
nH-lM	1.066	0.791	0.793	0.959	1.0-1.4
nH-lM	1.084	0.798	0.873	0.955	1.0-1.4
nH-lM	1.085	0.817	0.887	0.955	1.0-1.4
nH-lM	1.104	0.805	0.887	0.951	1.0-1.4
nH-lM	1.129	0.702	0.747	0.939	1.0-1.4
nH-lM	1.136	0.815	0.845	0.962	1.0-1.4
nH-lM	1.14	0.836	0.904	0.969	1.0-1.4
nH-lM	1.145	0.799	0.72	0.96	1.0-1.4
nH-lM	1.147	0.755	0.715	0.938	1.0-1.4
nH-lM	1.149	0.753	0.768	0.937	1.0-1.4
nH-lM	1.15	0.763	0.794	0.952	1.0-1.4
nH-lM	1.152	0.831	0.934	0.961	1.0-1.4
nH-lM	1.163	0.832	0.87	0.972	1.0-1.4
nH-lM	1.168	0.753	0.812	0.946	1.0-1.4
nH-lM	1.177	0.699	0.605	0.937	1.0-1.4
nH-lM	1.177	0.718	0.853	0.925	1.0-1.4
nH-lM	1.178	0.696	0.748	0.931	1.0-1.4
nH-lM	1.178	0.745	0.659	0.955	1.0-1.4
nH-lM	1.178	0.759	0.751	0.938	1.0-1.4
nH-lM	1.179	0.81	0.966	0.957	1.0-1.4
nH-lM	1.179	0.778	0.94	0.943	1.0-1.4
nH-lM	1.18	0.808	0.933	0.949	1.0-1.4
nH-lM	1.181	0.796	0.723	0.972	1.0-1.4
nH-lM	1.189	0.809	0.891	0.96	1.0-1.4
nH-lM	1.198	0.809	0.71	0.967	1.0-1.4
nH-lM	1.203	0.77	0.799	0.956	1.0-1.4
nH-lM	1.205	0.71	0.588	0.932	1.0-1.4
nH-lM	1.206	0.84	0.79	0.971	1.0-1.4
nH-lM	1.207	0.698	0.681	0.928	1.0-1.4
nH-lM	1.208	0.806	0.694	0.959	1.0-1.4
nH-lM	1.214	0.816	0.922	0.957	1.0-1.4
nH-lM	1.218	0.78	0.774	0.947	1.0-1.4
nH-lM	1.219	0.753	0.66	0.948	1.0-1.4
nH-lM	1.229	0.819	0.779	0.959	1.0-1.4
nH-lM	1.229	0.758	0.685	0.935	1.0-1.4
nH-lM	1.233	0.841	0.964	0.968	1.0-1.4
nH-lM	1.234	0.781	0.645	0.966	1.0-1.4
nH-lM	1.236	0.737	0.586	0.953	1.0-1.4
nH-lM	1.239	0.812	0.817	0.961	1.0-1.4
nH-lM	1.244	0.72	0.616	0.944	1.0-1.4
nH-lM	1.249	0.749	0.843	0.94	1.0-1.4
nH-lM	1.254	0.734	0.658	0.95	1.0-1.4
nH-lM	1.266	0.814	0.689	0.976	1.0-1.4
nH-lM	1.266	0.795	0.956	0.953	1.0-1.4
nH-lM	1.272	0.734	0.755	0.946	1.0-1.4
nH-lM	1.279	0.807	0.797	0.968	1.0-1.4
nH-lM	1.28	0.772	0.726	0.962	1.0-1.4
nH-lM	1.28	0.775	0.698	0.951	1.0-1.4
nH-lM	1.286	0.746	0.743	0.945	1.0-1.4
nH-lM	1.297	0.821	0.708	0.972	1.0-1.4
nH-lM	1.301	0.733	0.799	0.96	1.0-1.4
nH-lM	1.302	0.639	0.402	0.96	1.0-1.4
nH-lM	1.304	0.815	0.879	0.964	1.0-1.4
nH-lM	1.305	0.776	0.705	0.957	1.0-1.4
nH-lM	1.31	0.735	0.822	0.958	1.0-1.4
nH-lM	1.31	0.714	0.649	0.96	1.0-1.4
nH-lM	1.312	0.792	0.797	0.942	1.0-1.4
nH-lM	1.314	0.714	0.643	0.932	1.0-1.4
nH-lM	1.33	0.775	0.735	0.951	1.0-1.4
nH-lM	1.339	0.771	0.831	0.966	1.0-1.4
nH-lM	1.343	0.79	0.794	0.955	1.0-1.4
nH-lM	1.344	0.718	0.643	0.939	1.0-1.4
nH-lM	1.344	0.794	0.714	0.977	1.0-1.4
nH-lM	1.348	0.795	0.782	0.959	1.0-1.4
nH-lM	1.348	0.764	0.791	0.941	1.0-1.4
nH-lM	1.352	0.784	0.986	0.952	1.0-1.4
nH-lM	1.362	0.776	0.734	0.966	1.0-1.4
nH-lM	1.37	0.775	0.642	0.964	1.0-1.4
nH-lM	1.37	0.763	0.769	0.96	1.0-1.4
nH-lM	1.372	0.701	0.728	0.935	1.0-1.4
nH-lM	1.384	0.796	0.723	0.963	1.0-1.4
nH-lM	1.388	0.827	0.782	0.965	1.0-1.4
nH-lM	1.388	0.701	0.692	0.925	1.0-1.4
nH-lM	1.399	0.783	0.579	0.975	1.0-1.4
nH-lM	1.402	0.81	0.769	0.963	1.4-1.7
nH-lM	1.407	0.811	0.814	0.96	1.4-1.7
nH-lM	1.425	0.868	0.867	0.968	1.4-1.7
nH-lM	1.426	0.764	0.604	0.967	1.4-1.7
nH-lM	1.43	0.781	0.723	0.963	1.4-1.7
nH-lM	1.432	0.758	0.602	0.968	1.4-1.7
nH-lM	1.44	0.809	0.738	0.969	1.4-1.7
nH-lM	1.445	0.708	0.74	0.927	1.4-1.7
nH-lM	1.455	0.747	0.604	0.959	1.4-1.7
nH-lM	1.46	0.731	0.618	0.95	1.4-1.7
nH-lM	1.464	0.751	0.667	0.964	1.4-1.7
nH-lM	1.467	0.826	0.861	0.964	1.4-1.7
nH-lM	1.469	0.822	0.697	0.973	1.4-1.7
nH-lM	1.47	0.855	0.862	0.978	1.4-1.7
nH-lM	1.471	0.737	0.829	0.929	1.4-1.7
nH-lM	1.482	0.815	0.8	0.962	1.4-1.7
nH-lM	1.485	0.749	0.807	0.948	1.4-1.7
nH-lM	1.492	0.773	0.842	0.957	1.4-1.7
nH-lM	1.501	0.738	0.59	0.964	1.4-1.7
nH-lM	1.508	0.747	0.776	0.953	1.4-1.7
nH-lM	1.515	0.785	0.828	0.96	1.4-1.7
nH-lM	1.52	0.815	0.847	0.962	1.4-1.7
nH-lM	1.524	0.689	0.67	0.906	1.4-1.7
nH-lM	1.533	0.806	0.745	0.97	1.4-1.7
nH-lM	1.537	0.775	0.916	0.957	1.4-1.7
nH-lM	1.552	0.759	0.747	0.952	1.4-1.7
nH-lM	1.559	0.769	0.746	0.967	1.4-1.7
nH-lM	1.563	0.782	0.794	0.955	1.4-1.7
nH-lM	1.571	0.781	0.772	0.977	1.4-1.7
nH-lM	1.585	0.77	0.733	0.965	1.4-1.7
nH-lM	1.593	0.735	0.718	0.938	1.4-1.7
nH-lM	1.602	0.766	0.631	0.975	1.4-1.7
nH-lM	1.606	0.804	0.713	0.967	1.4-1.7
nH-lM	1.607	0.692	0.515	0.945	1.4-1.7
nH-lM	1.621	0.742	0.657	0.946	1.4-1.7
nH-lM	1.623	0.796	0.849	0.972	1.4-1.7
nH-lM	1.629	0.791	0.792	0.96	1.4-1.7
nH-lM	1.638	0.766	0.648	0.962	1.4-1.7
nH-lM	1.649	0.702	0.508	0.969	1.4-1.7
nH-lM	1.66	0.785	0.807	0.968	1.4-1.7
nH-lM	1.673	0.771	0.705	0.954	1.4-1.7
nH-lM	1.675	0.783	0.969	0.966	1.4-1.7
nH-lM	1.683	0.774	0.76	0.965	1.4-1.7
nH-lM	1.725	0.856	0.91	0.983	1.7-2.0
nH-lM	1.731	0.838	0.888	0.972	1.7-2.0
nH-lM	1.737	0.749	0.747	0.955	1.7-2.0
nH-lM	1.737	0.756	0.844	0.947	1.7-2.0
nH-lM	1.749	0.776	0.684	0.958	1.7-2.0
nH-lM	1.757	0.755	0.599	0.971	1.7-2.0
nH-lM	1.759	0.778	0.69	0.965	1.7-2.0
nH-lM	1.761	0.742	0.743	0.957	1.7-2.0
nH-lM	1.768	0.832	0.905	0.97	1.7-2.0
nH-lM	1.775	0.758	0.686	0.956	1.7-2.0
nH-lM	1.782	0.672	0.494	0.947	1.7-2.0
nH-lM	1.787	0.733	0.948	0.945	1.7-2.0
nH-lM	1.799	0.794	0.688	0.957	1.7-2.0
nH-lM	1.801	0.762	0.852	0.966	1.7-2.0
nH-lM	1.817	0.818	0.804	0.978	1.7-2.0
nH-lM	1.822	0.803	0.889	0.957	1.7-2.0
nH-lM	1.829	0.82	0.85	0.965	1.7-2.0
nH-lM	1.837	0.806	0.918	0.961	1.7-2.0
nH-lM	1.862	0.805	0.792	0.966	1.7-2.0
nH-lM	1.863	0.789	0.874	0.962	1.7-2.0
nH-lM	1.88	0.848	0.951	0.974	1.7-2.0
nH-lM	1.939	0.702	0.693	0.934	1.7-2.0
nH-lM	1.943	0.754	0.644	0.968	1.7-2.0
nH-lM	1.972	0.818	0.786	0.978	1.7-2.0
nH-lM	2.005	0.781	0.619	0.97	2.0-2.8
nH-lM	2.013	0.826	0.929	0.968	2.0-2.8
nH-lM	2.029	0.776	0.701	0.968	2.0-2.8
nH-lM	2.03	0.802	0.818	0.966	2.0-2.8
nH-lM	2.083	0.807	0.784	0.966	2.0-2.8
nH-lM	2.102	0.869	0.832	0.985	2.0-2.8
nH-lM	2.129	0.808	0.825	0.965	2.0-2.8
nH-lM	2.133	0.821	0.893	0.977	2.0-2.8
nH-lM	2.158	0.796	0.731	0.968	2.0-2.8
nH-lM	2.16	0.736	0.645	0.956	2.0-2.8
nH-lM	2.162	0.736	0.78	0.942	2.0-2.8
nH-lM	2.166	0.787	0.794	0.967	2.0-2.8
nH-lM	2.269	0.843	0.847	0.983	2.0-2.8
nH-lM	2.335	0.777	0.867	0.951	2.0-2.8
nH-lM	2.504	0.818	0.807	0.974	2.0-2.8
nH-lM	2.512	0.766	0.758	0.944	2.0-2.8
nH-lM	2.52	0.817	0.788	0.975	2.0-2.8
nH-lM	2.559	0.698	0.661	0.951	2.0-2.8
nH-lM	2.586	0.798	0.642	0.978	2.0-2.8
nH-lM	2.596	0.784	0.757	0.96	2.0-2.8
nH-lM	2.639	0.741	0.744	0.949	2.0-2.8
nH-lM	2.675	0.772	0.738	0.968	2.0-2.8
nH-lM	2.706	0.819	0.794	0.978	2.0-2.8
nH-lM	2.711	0.784	0.907	0.976	2.0-2.8
nH-lM	2.824	0.77	0.701	0.961	2.8-3.35
nH-lM	2.971	0.761	0.885	0.962	2.8-3.35
nH-lM	3.006	0.777	0.719	0.974	2.8-3.35
nH-lM	3.114	0.798	0.778	0.974	2.8-3.35
nH-lM	3.144	0.787	0.945	0.968	2.8-3.35
nH-lM	3.626	0.787	0.832	0.963	2.8-3.35
H-lM	0.513	0.722	0.538	0.945	0.5-1.0
H-lM	0.548	0.765	0.748	0.924	0.5-1.0
H-lM	0.556	0.793	0.732	0.955	0.5-1.0
H-lM	0.559	0.814	0.873	0.94	0.5-1.0
H-lM	0.609	0.682	0.705	0.906	0.5-1.0
H-lM	0.615	0.792	0.816	0.946	0.5-1.0
H-lM	0.617	0.722	0.683	0.931	0.5-1.0
H-lM	0.618	0.809	0.705	0.954	0.5-1.0
H-lM	0.621	0.821	0.828	0.944	0.5-1.0
H-lM	0.629	0.689	0.902	0.878	0.5-1.0
H-lM	0.63	0.773	0.666	0.944	0.5-1.0
H-lM	0.643	0.812	0.738	0.952	0.5-1.0
H-lM	0.656	0.729	0.727	0.932	0.5-1.0
H-lM	0.666	0.728	0.557	0.936	0.5-1.0
H-lM	0.692	0.824	0.882	0.958	0.5-1.0
H-lM	0.694	0.853	0.951	0.962	0.5-1.0
H-lM	0.7	0.806	0.789	0.957	0.5-1.0
H-lM	0.719	0.792	0.825	0.935	0.5-1.0
H-lM	0.738	0.819	0.693	0.962	0.5-1.0
H-lM	0.744	0.82	0.918	0.949	0.5-1.0
H-lM	0.751	0.796	0.675	0.946	0.5-1.0
H-lM	0.751	0.607	0.562	0.901	0.5-1.0
H-lM	0.756	0.705	0.604	0.933	0.5-1.0
H-lM	0.761	0.765	0.808	0.929	0.5-1.0
H-lM	0.78	0.759	0.551	0.969	0.5-1.0
H-lM	0.792	0.735	0.569	0.955	0.5-1.0
H-lM	0.798	0.878	0.878	0.968	0.5-1.0
H-lM	0.815	0.82	0.907	0.952	0.5-1.0
H-lM	0.861	0.682	0.788	0.914	0.5-1.0
H-lM	0.884	0.834	0.63	0.976	0.5-1.0
H-lM	0.972	0.819	0.771	0.953	0.5-1.0
H-lM	0.988	0.668	0.786	0.919	0.5-1.0
H-lM	1.005	0.848	0.73	0.971	1.0-1.4
H-lM	1.061	0.697	0.954	0.921	1.0-1.4
H-lM	1.062	0.79	0.681	0.962	1.0-1.4
H-lM	1.07	0.756	0.594	0.949	1.0-1.4
H-lM	1.078	0.687	0.582	0.938	1.0-1.4
H-lM	1.1	0.803	0.935	0.958	1.0-1.4
H-lM	1.181	0.739	0.61	0.951	1.0-1.4
H-lM	1.255	0.774	0.752	0.959	1.0-1.4
H-lM	1.327	0.783	0.729	0.961	1.0-1.4
H-lM	1.364	0.805	0.869	0.965	1.0-1.4
H-lM	1.374	0.771	0.883	0.938	1.0-1.4
H-lM	1.399	0.819	0.843	0.961	1.0-1.4
H-lM	1.399	0.781	0.856	0.96	1.0-1.4
H-lM	1.407	0.751	0.73	0.947	1.4-1.7
H-lM	1.472	0.847	0.976	0.975	1.4-1.7
H-lM	1.49	0.774	0.747	0.96	1.4-1.7
H-lM	1.524	0.745	0.819	0.929	1.4-1.7
H-lM	1.744	0.817	0.728	0.97	1.7-2.0
H-lM	1.888	0.787	0.884	0.973	1.7-2.0
H-lM	2.059	0.802	0.813	0.975	2.0-2.8
