# Supplementary material for: Effects of diet and gizzard muscularity on grit use in domestic chickens
Source: PeerJ. 2020 Nov 12;8:e10277. doi: 10.7717/peerj.10277 (PMC7666813; doi:10.7717/peerj.10277)
Supplement: Supplemental Information 6 [file peerj-08-10277-s006.csv]

Individual	Minor axis	Circularity	Roundness	Solidity	Group	Type	Grit size	Amount ingested/size class	Amount of grit in gizzard	Amount of excreted grit	Gizzard mass	Body mass
NA	0.605	0.635	0.389	0.944	nH-lM	Excreted	0.5-1.0	NA	0.82	NA	6.81	162.34
NA	0.694	0.646	0.394	0.954	nH-lM	Excreted	0.5-1.0	NA	0.82	NA	6.81	162.34
NA	0.979	0.643	0.4	0.962	nH-lM	Excreted	0.5-1.0	NA	0.82	NA	6.81	162.34
NA	1.302	0.639	0.402	0.96	nH-lM	Excreted	1.0-1.4	NA	0.82	NA	6.81	162.34
NA	0.949	0.643	0.415	0.948	nH-lM	Excreted	0.5-1.0	NA	0.82	NA	6.81	162.34
NA	1.458	0.659	0.43	0.965	nH-M	Excreted	1.4-1.7	NA	0.82	NA	6.81	162.34
NA	0.577	0.657	0.447	0.912	nH-M	Excreted	0.5-1.0	NA	0.82	NA	6.81	162.34
NA	1.473	0.674	0.47	0.947	nH-M	Excreted	1.4-1.7	NA	0.82	NA	6.81	162.34
NA	0.922	0.631	0.491	0.914	nH-M	Excreted	0.5-1.0	NA	0.82	NA	6.81	162.34
NA	1.782	0.672	0.494	0.947	nH-lM	Excreted	1.7-2.0	NA	0.82	NA	6.81	162.34
NA	1.649	0.702	0.508	0.969	nH-lM	Excreted	1.4-1.7	NA	0.82	NA	6.81	162.34
NA	0.898	0.647	0.509	0.91	nH-M	Excreted	0.5-1.0	NA	0.82	NA	6.81	162.34
NA	1.607	0.692	0.515	0.945	nH-lM	Excreted	1.4-1.7	NA	0.82	NA	6.81	162.34
NA	0.709	0.705	0.515	0.926	nH-M	Excreted	0.5-1.0	NA	0.82	NA	6.81	162.34
NA	0.89	0.654	0.516	0.938	nH-M	Excreted	0.5-1.0	NA	0.82	NA	6.81	162.34
NA	0.719	0.7	0.516	0.932	nH-M	Excreted	0.5-1.0	NA	0.82	NA	6.81	162.34
NA	0.683	0.664	0.521	0.929	nH-M	Excreted	0.5-1.0	NA	0.82	NA	6.81	162.34
NA	0.853	0.733	0.525	0.95	nH-lM	Excreted	0.5-1.0	NA	0.82	NA	6.81	162.34
NA	0.709	0.752	0.525	0.961	nH-M	Excreted	0.5-1.0	NA	0.82	NA	6.81	162.34
NA	1	0.707	0.528	0.949	nH-M	Excreted	1.0-1.4	NA	0.82	NA	6.81	162.34
NA	0.766	0.671	0.53	0.958	H-M	Excreted	0.5-1.0	NA	0.82	NA	6.81	162.34
NA	1.469	0.708	0.531	0.95	nH-M	Excreted	1.4-1.7	NA	0.82	NA	6.81	162.34
NA	0.904	0.69	0.537	0.946	H-M	Excreted	0.5-1.0	NA	0.82	NA	6.81	162.34
NA	0.513	0.722	0.538	0.945	H-lM	Excreted	0.5-1.0	NA	0.82	NA	6.81	162.34
NA	1.235	0.694	0.541	0.944	nH-M	Excreted	1.0-1.4	NA	0.82	NA	6.81	162.34
NA	0.612	0.706	0.541	0.917	H-M	Excreted	0.5-1.0	NA	0.82	NA	6.81	162.34
NA	0.746	0.707	0.546	0.95	nH-M	Excreted	0.5-1.0	NA	0.82	NA	6.81	162.34
NA	0.542	0.73	0.549	0.933	nH-M	Excreted	0.5-1.0	NA	0.82	NA	6.81	162.34
NA	0.703	0.719	0.551	0.94	nH-lM	Excreted	0.5-1.0	NA	0.82	NA	6.81	162.34
NA	0.78	0.759	0.551	0.969	H-lM	Excreted	0.5-1.0	NA	0.82	NA	6.81	162.34
NA	0.583	0.674	0.555	0.918	nH-lM	Excreted	0.5-1.0	NA	0.82	NA	6.81	162.34
NA	0.666	0.702	0.555	0.941	nH-M	Excreted	0.5-1.0	NA	0.82	NA	6.81	162.34
NA	0.821	0.752	0.555	0.954	nH-M	Excreted	0.5-1.0	NA	0.82	NA	6.81	162.34
NA	0.747	0.675	0.556	0.919	nH-M	Excreted	0.5-1.0	NA	0.82	NA	6.81	162.34
NA	0.538	0.679	0.557	0.922	nH-lM	Excreted	0.5-1.0	NA	0.82	NA	6.81	162.34
NA	0.666	0.728	0.557	0.936	H-lM	Excreted	0.5-1.0	NA	0.82	NA	6.81	162.34
NA	1.046	0.701	0.56	0.959	nH-lM	Excreted	1.0-1.4	NA	0.82	NA	6.81	162.34
NA	0.792	0.713	0.56	0.941	nH-M	Excreted	0.5-1.0	NA	0.82	NA	6.81	162.34
NA	0.751	0.607	0.562	0.901	H-lM	Excreted	0.5-1.0	NA	0.82	NA	6.81	162.34
NA	0.567	0.689	0.563	0.933	nH-M	Excreted	0.5-1.0	NA	0.82	NA	6.81	162.34
NA	0.724	0.704	0.569	0.938	nH-lM	Excreted	0.5-1.0	NA	0.82	NA	6.81	162.34
NA	0.792	0.735	0.569	0.955	H-lM	Excreted	0.5-1.0	NA	0.82	NA	6.81	162.34
NA	0.778	0.709	0.575	0.94	H-M	Excreted	0.5-1.0	NA	0.82	NA	6.81	162.34
NA	1.879	0.71	0.575	0.944	nH-M	Excreted	1.7-2.0	NA	0.82	NA	6.81	162.34
NA	1.682	0.667	0.576	0.907	nH-M	Excreted	1.4-1.7	NA	0.82	NA	6.81	162.34
NA	0.89	0.748	0.576	0.959	nH-lM	Excreted	0.5-1.0	NA	0.82	NA	6.81	162.34
NA	0.87	0.762	0.576	0.955	nH-M	Excreted	0.5-1.0	NA	0.82	NA	6.81	162.34
NA	0.69	0.718	0.577	0.923	nH-lM	Excreted	0.5-1.0	NA	0.82	NA	6.81	162.34
NA	0.574	0.738	0.579	0.947	nH-M	Excreted	0.5-1.0	NA	0.82	NA	6.81	162.34
NA	1.399	0.783	0.579	0.975	nH-lM	Excreted	1.0-1.4	NA	0.82	NA	6.81	162.34
NA	0.892	0.78	0.58	0.976	nH-M	Excreted	0.5-1.0	NA	0.82	NA	6.81	162.34
NA	2.898	0.73	0.581	0.944	nH-M	Excreted	2.8-3.35	NA	0.82	NA	6.81	162.34
NA	1.078	0.687	0.582	0.938	H-lM	Excreted	1.0-1.4	NA	0.82	NA	6.81	162.34
NA	1.236	0.737	0.586	0.953	nH-lM	Excreted	1.0-1.4	NA	0.82	NA	6.81	162.34
NA	1.205	0.71	0.588	0.932	nH-lM	Excreted	1.0-1.4	NA	0.82	NA	6.81	162.34
NA	1.501	0.738	0.59	0.964	nH-lM	Excreted	1.4-1.7	NA	2.08	NA	7.46	156.7
NA	0.886	0.736	0.592	0.951	nH-lM	Excreted	0.5-1.0	NA	2.08	NA	7.46	156.7
NA	1.07	0.756	0.594	0.949	H-lM	Excreted	1.0-1.4	NA	2.08	NA	7.46	156.7
NA	0.99	0.735	0.597	0.942	nH-lM	Excreted	0.5-1.0	NA	2.08	NA	7.46	156.7
NA	0.796	0.752	0.598	0.953	nH-M	Excreted	0.5-1.0	NA	2.08	NA	7.46	156.7
NA	0.672	0.692	0.599	0.921	nH-lM	Excreted	0.5-1.0	NA	2.08	NA	7.46	156.7
NA	0.783	0.71	0.599	0.942	nH-M	Excreted	0.5-1.0	NA	2.08	NA	7.46	156.7
NA	1.757	0.755	0.599	0.971	nH-lM	Excreted	1.7-2.0	NA	2.08	NA	7.46	156.7
NA	1.167	0.623	0.6	0.888	nH-M	Excreted	1.0-1.4	NA	2.08	NA	7.46	156.7
NA	0.683	0.777	0.6	0.966	nH-M	Excreted	0.5-1.0	NA	2.08	NA	7.46	156.7
NA	1.164	0.717	0.601	0.96	nH-M	Excreted	1.0-1.4	NA	2.08	NA	7.46	156.7
NA	1.432	0.758	0.602	0.968	nH-lM	Excreted	1.4-1.7	NA	2.08	NA	7.46	156.7
NA	1.152	0.777	0.602	0.968	nH-M	Excreted	1.0-1.4	NA	2.08	NA	7.46	156.7
NA	0.756	0.705	0.604	0.933	H-lM	Excreted	0.5-1.0	NA	2.08	NA	7.46	156.7
NA	1.455	0.747	0.604	0.959	nH-lM	Excreted	1.4-1.7	NA	2.08	NA	7.46	156.7
NA	1.426	0.764	0.604	0.967	nH-lM	Excreted	1.4-1.7	NA	2.08	NA	7.46	156.7
NA	1.177	0.699	0.605	0.937	nH-lM	Excreted	1.0-1.4	NA	2.08	NA	7.46	156.7
NA	0.77	0.697	0.606	0.907	nH-M	Excreted	0.5-1.0	NA	2.08	NA	7.46	156.7
NA	0.959	0.771	0.607	0.951	nH-M	Excreted	0.5-1.0	NA	2.08	NA	7.46	156.7
NA	0.786	0.674	0.609	0.944	H-M	Excreted	0.5-1.0	NA	2.08	NA	7.46	156.7
NA	1.181	0.739	0.61	0.951	H-lM	Excreted	1.0-1.4	NA	2.08	NA	7.46	156.7
NA	0.513	0.808	0.61	0.965	H-M	Excreted	0.5-1.0	NA	2.08	NA	7.46	156.7
NA	0.565	0.751	0.611	0.934	nH-lM	Excreted	0.5-1.0	NA	2.08	NA	7.46	156.7
NA	0.605	0.781	0.612	0.945	H-M	Excreted	0.5-1.0	NA	2.08	NA	7.46	156.7
NA	0.554	0.745	0.614	0.95	nH-lM	Excreted	0.5-1.0	NA	2.08	NA	7.46	156.7
NA	1.244	0.72	0.616	0.944	nH-lM	Excreted	1.0-1.4	NA	2.08	NA	7.46	156.7
NA	0.808	0.768	0.617	0.957	nH-M	Excreted	0.5-1.0	NA	2.08	NA	7.46	156.7
NA	1.46	0.731	0.618	0.95	nH-lM	Excreted	1.4-1.7	NA	2.08	NA	7.46	156.7
NA	2.005	0.781	0.619	0.97	nH-lM	Excreted	2.0-2.8	NA	2.08	NA	7.46	156.7
NA	0.98	0.747	0.622	0.961	H-M	Excreted	0.5-1.0	NA	2.08	NA	7.46	156.7
NA	0.865	0.742	0.623	0.952	nH-lM	Excreted	0.5-1.0	NA	2.08	NA	7.46	156.7
NA	0.519	0.774	0.623	0.947	nH-M	Excreted	0.5-1.0	NA	2.08	NA	7.46	156.7
NA	1.338	0.695	0.625	0.932	nH-M	Excreted	1.0-1.4	NA	2.08	NA	7.46	156.7
NA	1.213	0.733	0.627	0.953	H-M	Excreted	1.0-1.4	NA	2.08	NA	7.46	156.7
NA	0.787	0.727	0.628	0.947	nH-lM	Excreted	0.5-1.0	NA	2.08	NA	7.46	156.7
NA	1.024	0.754	0.628	0.941	nH-M	Excreted	1.0-1.4	NA	2.08	NA	7.46	156.7
NA	0.805	0.766	0.628	0.956	H-M	Excreted	0.5-1.0	NA	2.08	NA	7.46	156.7
NA	1.033	0.777	0.628	0.949	nH-M	Excreted	1.0-1.4	NA	2.08	NA	7.46	156.7
NA	0.874	0.802	0.628	0.962	nH-M	Excreted	0.5-1.0	NA	2.08	NA	7.46	156.7
NA	1.495	0.721	0.629	0.94	nH-M	Excreted	1.4-1.7	NA	2.08	NA	7.46	156.7
NA	0.884	0.834	0.63	0.976	H-lM	Excreted	0.5-1.0	NA	2.08	NA	7.46	156.7
NA	0.769	0.609	0.631	0.908	H-M	Excreted	0.5-1.0	NA	2.08	NA	7.46	156.7
NA	1.602	0.766	0.631	0.975	nH-lM	Excreted	1.4-1.7	NA	2.08	NA	7.46	156.7
NA	2.282	0.708	0.633	0.943	nH-M	Excreted	2.0-2.8	NA	2.08	NA	7.46	156.7
NA	0.76	0.784	0.634	0.943	nH-M	Excreted	0.5-1.0	NA	2.08	NA	7.46	156.7
NA	0.687	0.742	0.637	0.936	nH-M	Excreted	0.5-1.0	NA	2.08	NA	7.46	156.7
NA	0.767	0.74	0.64	0.932	nH-lM	Excreted	0.5-1.0	NA	2.08	NA	7.46	156.7
NA	1.131	0.758	0.64	0.944	nH-M	Excreted	1.0-1.4	NA	2.08	NA	7.46	156.7
NA	2.085	0.778	0.64	0.971	nH-M	Excreted	2.0-2.8	NA	2.08	NA	7.46	156.7
NA	1.03	0.783	0.64	0.964	nH-M	Excreted	1.0-1.4	NA	2.08	NA	7.46	156.7
NA	1.349	0.756	0.641	0.948	nH-M	Excreted	1.0-1.4	NA	2.08	NA	7.46	156.7
NA	1.37	0.775	0.642	0.964	nH-lM	Excreted	1.0-1.4	NA	2.08	NA	7.46	156.7
NA	2.586	0.798	0.642	0.978	nH-lM	Excreted	2.0-2.8	NA	2.08	NA	7.46	156.7
NA	1.314	0.714	0.643	0.932	nH-lM	Excreted	1.0-1.4	NA	2.08	NA	7.46	156.7
NA	1.344	0.718	0.643	0.939	nH-lM	Excreted	1.0-1.4	NA	2.08	NA	7.46	156.7
NA	1.766	0.755	0.643	0.951	nH-M	Excreted	1.7-2.0	NA	2.08	NA	7.46	156.7
NA	1.943	0.754	0.644	0.968	nH-lM	Excreted	1.7-2.0	NA	2.08	NA	7.46	156.7
NA	1.335	0.677	0.645	0.958	nH-M	Excreted	1.0-1.4	NA	2.08	NA	7.46	156.7
NA	2.16	0.736	0.645	0.956	nH-lM	Excreted	2.0-2.8	NA	2.08	NA	7.46	156.7
NA	1.234	0.781	0.645	0.966	nH-lM	Excreted	1.0-1.4	NA	2.08	NA	7.46	156.7
NA	0.719	0.744	0.648	0.943	nH-lM	Excreted	0.5-1.0	NA	2.08	NA	7.46	156.7
NA	1.638	0.766	0.648	0.962	nH-lM	Excreted	1.4-1.7	NA	2.08	NA	7.46	156.7
NA	0.597	0.787	0.648	0.951	nH-M	Excreted	0.5-1.0	NA	2.08	NA	7.46	156.7
NA	1.31	0.714	0.649	0.96	nH-lM	Excreted	1.0-1.4	NA	2.08	NA	7.46	156.7
NA	0.699	0.8	0.649	0.956	nH-lM	Excreted	0.5-1.0	NA	2.08	NA	7.46	156.7
NA	0.552	0.78	0.65	0.955	H-M	Excreted	0.5-1.0	NA	2.08	NA	7.46	156.7
NA	0.669	0.812	0.652	0.968	nH-M	Excreted	0.5-1.0	NA	2.08	NA	7.46	156.7
NA	1.154	0.754	0.653	0.94	nH-M	Excreted	1.0-1.4	NA	2.08	NA	7.46	156.7
NA	0.614	0.75	0.656	0.913	nH-M	Excreted	0.5-1.0	NA	2.08	NA	7.46	156.7
NA	1.621	0.742	0.657	0.946	nH-lM	Excreted	1.4-1.7	NA	2.08	NA	7.46	156.7
NA	1.014	0.751	0.657	0.954	nH-lM	Excreted	1.0-1.4	NA	2.08	NA	7.46	156.7
NA	1.166	0.816	0.657	0.977	nH-M	Excreted	1.0-1.4	NA	2.08	NA	7.46	156.7
NA	1.38	0.704	0.658	0.949	nH-M	Excreted	1.0-1.4	NA	2.08	NA	7.46	156.7
NA	1.254	0.734	0.658	0.95	nH-lM	Excreted	1.0-1.4	NA	2.08	NA	7.46	156.7
NA	1.178	0.745	0.659	0.955	nH-lM	Excreted	1.0-1.4	NA	2.08	NA	7.46	156.7
NA	1.399	0.749	0.659	0.971	nH-M	Excreted	1.0-1.4	NA	2.08	NA	7.46	156.7
NA	1.219	0.753	0.66	0.948	nH-lM	Excreted	1.0-1.4	NA	2.08	NA	7.46	156.7
NA	0.625	0.779	0.66	0.952	nH-lM	Excreted	0.5-1.0	NA	2.08	NA	7.46	156.7
NA	2.559	0.698	0.661	0.951	nH-lM	Excreted	2.0-2.8	NA	2.08	NA	7.46	156.7
NA	0.652	0.804	0.661	0.96	nH-M	Excreted	0.5-1.0	NA	2.08	NA	7.46	156.7
NA	0.632	0.609	0.662	0.878	H-M	Excreted	0.5-1.0	NA	2.08	NA	7.46	156.7
NA	1.441	0.752	0.662	0.968	nH-M	Excreted	1.4-1.7	NA	2.08	NA	7.46	156.7
NA	0.513	0.791	0.662	0.951	H-M	Excreted	0.5-1.0	NA	2.08	NA	7.46	156.7
NA	0.819	0.764	0.663	0.949	nH-lM	Excreted	0.5-1.0	NA	2.08	NA	7.46	156.7
NA	1.645	0.749	0.664	0.966	nH-M	Excreted	1.4-1.7	NA	2.08	NA	7.46	156.7
NA	0.79	0.808	0.664	0.956	nH-M	Excreted	0.5-1.0	NA	2.08	NA	7.46	156.7
NA	0.943	0.722	0.665	0.95	nH-M	Excreted	0.5-1.0	NA	2.08	NA	7.46	156.7
NA	2.287	0.757	0.666	0.974	H-M	Excreted	2.0-2.8	NA	2.08	NA	7.46	156.7
NA	0.63	0.773	0.666	0.944	H-lM	Excreted	0.5-1.0	NA	2.08	NA	7.46	156.7
NA	0.664	0.79	0.666	0.954	H-M	Excreted	0.5-1.0	NA	2.08	NA	7.46	156.7
NA	2.472	0.705	0.667	0.944	nH-M	Excreted	2.0-2.8	NA	2.08	NA	7.46	156.7
NA	1.464	0.751	0.667	0.964	nH-lM	Excreted	1.4-1.7	NA	2.08	NA	7.46	156.7
NA	1.27	0.78	0.667	0.964	H-M	Excreted	1.0-1.4	NA	2.08	NA	7.46	156.7
NA	1.007	0.78	0.668	0.953	nH-M	Excreted	1.0-1.4	NA	2.08	NA	7.46	156.7
NA	0.567	0.801	0.668	0.962	nH-lM	Excreted	0.5-1.0	NA	2.08	NA	7.46	156.7
NA	0.956	0.651	0.67	0.94	nH-lM	Excreted	0.5-1.0	NA	2.08	NA	7.46	156.7
NA	1.524	0.689	0.67	0.906	nH-lM	Excreted	1.4-1.7	NA	2.08	NA	7.46	156.7
NA	0.632	0.7	0.67	0.932	nH-lM	Excreted	0.5-1.0	NA	2.08	NA	7.46	156.7
NA	2.207	0.728	0.671	0.948	nH-M	Excreted	2.0-2.8	NA	2.08	NA	7.46	156.7
NA	0.564	0.768	0.671	0.933	nH-lM	Excreted	0.5-1.0	NA	2.08	NA	7.46	156.7
NA	1.039	0.794	0.671	0.968	nH-lM	Excreted	1.0-1.4	NA	2.08	NA	7.46	156.7
NA	0.669	0.765	0.672	0.946	H-M	Excreted	0.5-1.0	NA	2.08	NA	7.46	156.7
NA	0.942	0.783	0.672	0.957	nH-lM	Excreted	0.5-1.0	NA	2.08	NA	7.46	156.7
NA	0.724	0.773	0.673	0.951	nH-lM	Excreted	0.5-1.0	NA	2.08	NA	7.46	156.7
NA	0.766	0.777	0.673	0.947	H-M	Excreted	0.5-1.0	NA	2.08	NA	7.46	156.7
NA	0.825	0.793	0.674	0.955	nH-M	Excreted	0.5-1.0	NA	2.08	NA	7.46	156.7
NA	0.543	0.746	0.675	0.921	nH-M	Excreted	0.5-1.0	NA	2.08	NA	7.46	156.7
NA	1.032	0.796	0.675	0.969	nH-lM	Excreted	1.0-1.4	NA	2.08	NA	7.46	156.7
NA	0.751	0.796	0.675	0.946	H-lM	Excreted	0.5-1.0	NA	2.08	NA	7.46	156.7
NA	1.25	0.756	0.679	0.956	nH-M	Excreted	1.0-1.4	NA	2.08	NA	7.46	156.7
NA	0.628	0.761	0.679	0.943	nH-M	Excreted	0.5-1.0	NA	2.08	NA	7.46	156.7
NA	0.818	0.74	0.68	0.961	nH-M	Excreted	0.5-1.0	NA	2.08	NA	7.46	156.7
NA	0.805	0.763	0.68	0.932	nH-M	Excreted	0.5-1.0	NA	2.08	NA	7.46	156.7
NA	1.67	0.792	0.68	0.967	nH-M	Excreted	1.4-1.7	NA	2.08	NA	7.46	156.7
NA	1.207	0.698	0.681	0.928	nH-lM	Excreted	1.0-1.4	NA	2.08	NA	7.46	156.7
NA	0.9	0.772	0.681	0.963	nH-M	Excreted	0.5-1.0	NA	2.08	NA	7.46	156.7
NA	1.062	0.79	0.681	0.962	H-lM	Excreted	1.0-1.4	NA	2.08	NA	7.46	156.7
NA	0.617	0.722	0.683	0.931	H-lM	Excreted	0.5-1.0	NA	2.08	NA	7.46	156.7
NA	0.55	0.75	0.683	0.945	nH-M	Excreted	0.5-1.0	NA	2.08	NA	7.46	156.7
NA	1.749	0.776	0.684	0.958	nH-lM	Excreted	1.7-2.0	NA	2.08	NA	7.46	156.7
NA	0.559	0.781	0.684	0.946	H-M	Excreted	0.5-1.0	NA	2.08	NA	7.46	156.7
NA	1.229	0.758	0.685	0.935	nH-lM	Excreted	1.0-1.4	NA	2.08	NA	7.46	156.7
NA	0.785	0.759	0.685	0.935	nH-M	Excreted	0.5-1.0	NA	2.08	NA	7.46	156.7
NA	0.954	0.802	0.685	0.964	nH-M	Excreted	0.5-1.0	NA	2.08	NA	7.46	156.7
NA	0.818	0.746	0.686	0.945	nH-lM	Excreted	0.5-1.0	NA	2.08	NA	7.46	156.7
NA	1.775	0.758	0.686	0.956	nH-lM	Excreted	1.7-2.0	NA	2.08	NA	7.46	156.7
NA	0.759	0.78	0.686	0.955	H-M	Excreted	0.5-1.0	NA	2.08	NA	7.46	156.7
NA	0.732	0.731	0.687	0.93	nH-lM	Excreted	0.5-1.0	NA	2.08	NA	7.46	156.7
NA	0.687	0.547	0.688	0.881	nH-M	Excreted	0.5-1.0	NA	2.08	NA	7.46	156.7
NA	1.006	0.765	0.688	0.957	nH-lM	Excreted	1.0-1.4	NA	2.08	NA	7.46	156.7
NA	1.799	0.794	0.688	0.957	nH-lM	Excreted	1.7-2.0	NA	2.08	NA	7.46	156.7
NA	1.266	0.814	0.689	0.976	nH-lM	Excreted	1.0-1.4	NA	2.08	NA	7.46	156.7
NA	1.759	0.778	0.69	0.965	nH-lM	Excreted	1.7-2.0	NA	2.08	NA	7.46	156.7
NA	1.541	0.804	0.69	0.97	nH-M	Excreted	1.4-1.7	NA	2.08	NA	7.46	156.7
NA	0.576	0.729	0.691	0.928	nH-M	Excreted	0.5-1.0	NA	2.08	NA	7.46	156.7
NA	0.691	0.772	0.691	0.947	nH-M	Excreted	0.5-1.0	NA	2.08	NA	7.46	156.7
NA	1.388	0.701	0.692	0.925	nH-lM	Excreted	1.0-1.4	NA	2.08	NA	7.46	156.7
NA	1.677	0.79	0.692	0.962	H-M	Excreted	1.4-1.7	NA	2.08	NA	7.46	156.7
NA	0.626	0.795	0.692	0.946	nH-M	Excreted	0.5-1.0	NA	2.08	NA	7.46	156.7
NA	1.939	0.702	0.693	0.934	nH-lM	Excreted	1.7-2.0	NA	2.08	NA	7.46	156.7
NA	0.692	0.766	0.693	0.945	nH-M	Excreted	0.5-1.0	NA	2.08	NA	7.46	156.7
NA	0.738	0.819	0.693	0.962	H-lM	Excreted	0.5-1.0	NA	2.08	NA	7.46	156.7
NA	0.61	0.801	0.694	0.956	H-M	Excreted	0.5-1.0	NA	2.08	NA	7.46	156.7
NA	1.208	0.806	0.694	0.959	nH-lM	Excreted	1.0-1.4	NA	1.82	NA	7	162.2
NA	0.697	0.826	0.694	0.964	nH-M	Excreted	0.5-1.0	NA	1.82	NA	7	162.2
NA	0.674	0.713	0.696	0.92	nH-M	Excreted	0.5-1.0	NA	1.82	NA	7	162.2
NA	0.774	0.736	0.696	0.91	nH-lM	Excreted	0.5-1.0	NA	1.82	NA	7	162.2
NA	0.602	0.677	0.697	0.928	nH-lM	Excreted	0.5-1.0	NA	1.82	NA	7	162.2
NA	1.825	0.786	0.697	0.973	H-M	Excreted	1.7-2.0	NA	1.82	NA	7	162.2
NA	1.469	0.822	0.697	0.973	nH-lM	Excreted	1.4-1.7	NA	1.82	NA	7	162.2
NA	1.28	0.775	0.698	0.951	nH-lM	Excreted	1.0-1.4	NA	1.82	NA	7	162.2
NA	0.955	0.757	0.7	0.948	nH-lM	Excreted	0.5-1.0	NA	1.82	NA	7	162.2
NA	2.824	0.77	0.701	0.961	nH-lM	Excreted	2.8-3.35	NA	1.82	NA	7	162.2
NA	2.029	0.776	0.701	0.968	nH-lM	Excreted	2.0-2.8	NA	1.82	NA	7	162.2
NA	0.946	0.675	0.703	0.909	nH-M	Excreted	0.5-1.0	NA	1.82	NA	7	162.2
NA	1.107	0.729	0.703	0.939	H-M	Excreted	1.0-1.4	NA	1.82	NA	7	162.2
NA	0.6	0.798	0.703	0.95	nH-M	Excreted	0.5-1.0	NA	1.82	NA	7	162.2
NA	1.816	0.668	0.704	0.886	nH-M	Excreted	1.7-2.0	NA	1.82	NA	7	162.2
NA	0.669	0.797	0.704	0.954	nH-M	Excreted	0.5-1.0	NA	1.82	NA	7	162.2
NA	0.609	0.682	0.705	0.906	H-lM	Excreted	0.5-1.0	NA	1.82	NA	7	162.2
NA	1.673	0.771	0.705	0.954	nH-lM	Excreted	1.4-1.7	NA	1.82	NA	7	162.2
NA	1.305	0.776	0.705	0.957	nH-lM	Excreted	1.0-1.4	NA	1.82	NA	7	162.2
NA	0.618	0.809	0.705	0.954	H-lM	Excreted	0.5-1.0	NA	1.82	NA	7	162.2
NA	0.579	0.804	0.706	0.952	nH-M	Excreted	0.5-1.0	NA	1.82	NA	7	162.2
NA	0.628	0.819	0.706	0.953	nH-M	Excreted	0.5-1.0	NA	1.82	NA	7	162.2
NA	0.744	0.662	0.707	0.909	nH-lM	Excreted	0.5-1.0	NA	1.82	NA	7	162.2
NA	1.188	0.779	0.707	0.95	nH-M	Excreted	1.0-1.4	NA	1.82	NA	7	162.2
NA	0.805	0.779	0.707	0.945	H-M	Excreted	0.5-1.0	NA	1.82	NA	7	162.2
NA	0.776	0.803	0.707	0.955	nH-lM	Excreted	0.5-1.0	NA	1.82	NA	7	162.2
NA	0.741	0.793	0.708	0.941	nH-lM	Excreted	0.5-1.0	NA	1.82	NA	7	162.2
NA	1.297	0.821	0.708	0.972	nH-lM	Excreted	1.0-1.4	NA	1.82	NA	7	162.2
NA	1.911	0.789	0.709	0.971	nH-M	Excreted	1.7-2.0	NA	1.82	NA	7	162.2
NA	0.733	0.842	0.709	0.969	nH-lM	Excreted	0.5-1.0	NA	1.82	NA	7	162.2
NA	1.198	0.809	0.71	0.967	nH-lM	Excreted	1.0-1.4	NA	1.82	NA	7	162.2
NA	1.246	0.783	0.711	0.965	H-M	Excreted	1.0-1.4	NA	1.82	NA	7	162.2
NA	0.706	0.818	0.712	0.96	nH-M	Excreted	0.5-1.0	NA	1.82	NA	7	162.2
NA	0.635	0.824	0.712	0.965	H-M	Excreted	0.5-1.0	NA	1.82	NA	7	162.2
NA	1.606	0.804	0.713	0.967	nH-lM	Excreted	1.4-1.7	NA	1.82	NA	7	162.2
NA	1.344	0.794	0.714	0.977	nH-lM	Excreted	1.0-1.4	NA	1.82	NA	7	162.2
NA	1.558	0.8	0.714	0.971	H-M	Excreted	1.4-1.7	NA	1.82	NA	7	162.2
NA	0.776	0.751	0.715	0.937	nH-lM	Excreted	0.5-1.0	NA	1.82	NA	7	162.2
NA	1.147	0.755	0.715	0.938	nH-lM	Excreted	1.0-1.4	NA	1.82	NA	7	162.2
NA	0.566	0.765	0.715	0.938	H-M	Excreted	0.5-1.0	NA	1.82	NA	7	162.2
NA	1.18	0.786	0.716	0.955	nH-M	Excreted	1.0-1.4	NA	1.82	NA	7	162.2
NA	0.665	0.779	0.717	0.949	nH-M	Excreted	0.5-1.0	NA	1.82	NA	7	162.2
NA	0.731	0.803	0.717	0.954	nH-lM	Excreted	0.5-1.0	NA	1.82	NA	7	162.2
NA	1.418	0.809	0.717	0.977	nH-M	Excreted	1.4-1.7	NA	1.82	NA	7	162.2
NA	0.624	0.811	0.717	0.96	H-M	Excreted	0.5-1.0	NA	1.82	NA	7	162.2
NA	1.593	0.735	0.718	0.938	nH-lM	Excreted	1.4-1.7	NA	1.82	NA	7	162.2
NA	3.006	0.777	0.719	0.974	nH-lM	Excreted	2.8-3.35	NA	1.82	NA	7	162.2
NA	2.242	0.784	0.719	0.962	nH-M	Excreted	2.0-2.8	NA	1.82	NA	7	162.2
NA	1.145	0.799	0.72	0.96	nH-lM	Excreted	1.0-1.4	NA	1.82	NA	7	162.2
NA	0.615	0.84	0.72	0.96	H-M	Excreted	0.5-1.0	NA	1.82	NA	7	162.2
NA	1.165	0.767	0.721	0.954	nH-M	Excreted	1.0-1.4	NA	1.82	NA	7	162.2
NA	0.687	0.774	0.721	0.942	nH-lM	Excreted	0.5-1.0	NA	1.82	NA	7	162.2
NA	1.858	0.737	0.722	0.946	nH-M	Excreted	1.7-2.0	NA	1.82	NA	7	162.2
NA	1.829	0.772	0.723	0.969	H-M	Excreted	1.7-2.0	NA	1.82	NA	7	162.2
NA	1.173	0.777	0.723	0.95	nH-M	Excreted	1.0-1.4	NA	1.82	NA	7	162.2
NA	1.43	0.781	0.723	0.963	nH-lM	Excreted	1.4-1.7	NA	1.82	NA	7	162.2
NA	0.81	0.793	0.723	0.953	nH-lM	Excreted	0.5-1.0	NA	1.82	NA	7	162.2
NA	1.181	0.796	0.723	0.972	nH-lM	Excreted	1.0-1.4	NA	1.82	NA	7	162.2
NA	1.384	0.796	0.723	0.963	nH-lM	Excreted	1.0-1.4	NA	1.82	NA	7	162.2
NA	1.47	0.764	0.724	0.936	nH-M	Excreted	1.4-1.7	NA	1.82	NA	7	162.2
NA	0.674	0.814	0.725	0.962	nH-M	Excreted	0.5-1.0	NA	1.82	NA	7	162.2
NA	0.79	0.7	0.726	0.908	nH-lM	Excreted	0.5-1.0	NA	1.82	NA	7	162.2
NA	1.28	0.772	0.726	0.962	nH-lM	Excreted	1.0-1.4	NA	1.82	NA	7	162.2
NA	0.973	0.821	0.726	0.97	nH-lM	Excreted	0.5-1.0	NA	1.82	NA	7	162.2
NA	0.656	0.729	0.727	0.932	H-lM	Excreted	0.5-1.0	NA	1.82	NA	7	162.2
NA	1.372	0.701	0.728	0.935	nH-lM	Excreted	1.0-1.4	NA	1.82	NA	7	162.2
NA	1.744	0.817	0.728	0.97	H-lM	Excreted	1.7-2.0	NA	1.82	NA	7	162.2
NA	1.385	0.768	0.729	0.956	nH-M	Excreted	1.0-1.4	NA	1.82	NA	7	162.2
NA	1.327	0.783	0.729	0.961	H-lM	Excreted	1.0-1.4	NA	1.82	NA	7	162.2
NA	0.73	0.801	0.729	0.95	nH-M	Excreted	0.5-1.0	NA	1.82	NA	7	162.2
NA	1.407	0.751	0.73	0.947	H-lM	Excreted	1.4-1.7	NA	1.82	NA	7	162.2
NA	1.005	0.848	0.73	0.971	H-lM	Excreted	1.0-1.4	NA	1.82	NA	7	162.2
NA	1.103	0.696	0.731	0.917	nH-M	Excreted	1.0-1.4	NA	1.82	NA	7	162.2
NA	2.158	0.796	0.731	0.968	nH-lM	Excreted	2.0-2.8	NA	1.82	NA	7	162.2
NA	0.556	0.793	0.732	0.955	H-lM	Excreted	0.5-1.0	NA	1.82	NA	7	162.2
NA	0.982	0.739	0.733	0.952	nH-M	Excreted	0.5-1.0	NA	1.82	NA	7	162.2
NA	1.585	0.77	0.733	0.965	nH-lM	Excreted	1.4-1.7	NA	1.82	NA	7	162.2
NA	1.143	0.779	0.733	0.968	H-M	Excreted	1.0-1.4	NA	1.82	NA	7	162.2
NA	0.644	0.794	0.733	0.94	nH-M	Excreted	0.5-1.0	NA	1.82	NA	7	162.2
NA	1.362	0.776	0.734	0.966	nH-lM	Excreted	1.0-1.4	NA	1.82	NA	7	162.2
NA	1.33	0.775	0.735	0.951	nH-lM	Excreted	1.0-1.4	NA	1.82	NA	7	162.2
NA	1.717	0.776	0.735	0.967	nH-M	Excreted	1.7-2.0	NA	1.82	NA	7	162.2
NA	0.709	0.807	0.735	0.959	H-M	Excreted	0.5-1.0	NA	1.82	NA	7	162.2
NA	0.849	0.759	0.736	0.949	nH-lM	Excreted	0.5-1.0	NA	1.82	NA	7	162.2
NA	0.584	0.762	0.736	0.936	nH-lM	Excreted	0.5-1.0	NA	1.82	NA	7	162.2
NA	1.387	0.811	0.736	0.966	nH-M	Excreted	1.0-1.4	NA	1.82	NA	7	162.2
NA	2.675	0.772	0.738	0.968	nH-lM	Excreted	2.0-2.8	NA	1.82	NA	7	162.2
NA	1.623	0.788	0.738	0.965	nH-M	Excreted	1.4-1.7	NA	1.82	NA	7	162.2
NA	1.44	0.809	0.738	0.969	nH-lM	Excreted	1.4-1.7	NA	1.82	NA	7	162.2
NA	0.643	0.812	0.738	0.952	H-lM	Excreted	0.5-1.0	NA	1.82	NA	7	162.2
NA	1.025	0.792	0.739	0.952	nH-M	Excreted	1.0-1.4	NA	1.82	NA	7	162.2
NA	0.905	0.794	0.739	0.968	H-M	Excreted	0.5-1.0	NA	1.82	NA	7	162.2
NA	0.696	0.81	0.739	0.954	nH-M	Excreted	0.5-1.0	NA	1.82	NA	7	162.2
NA	0.604	0.832	0.739	0.964	nH-lM	Excreted	0.5-1.0	NA	1.82	NA	7	162.2
NA	1.445	0.708	0.74	0.927	nH-lM	Excreted	1.4-1.7	NA	1.82	NA	7	162.2
NA	0.655	0.751	0.74	0.94	nH-lM	Excreted	0.5-1.0	NA	1.82	NA	7	162.2
NA	0.843	0.735	0.741	0.931	H-M	Excreted	0.5-1.0	NA	1.82	NA	7	162.2
NA	0.804	0.764	0.741	0.945	H-M	Excreted	0.5-1.0	NA	1.82	NA	7	162.2
NA	1.259	0.842	0.741	0.975	nH-M	Excreted	1.0-1.4	NA	1.82	NA	7	162.2
NA	0.671	0.769	0.742	0.943	nH-lM	Excreted	0.5-1.0	NA	1.82	NA	7	162.2
NA	1.995	0.73	0.743	0.966	H-M	Excreted	1.7-2.0	NA	1.82	NA	7	162.2
NA	1.761	0.742	0.743	0.957	nH-lM	Excreted	1.7-2.0	NA	1.82	NA	7	162.2
NA	1.286	0.746	0.743	0.945	nH-lM	Excreted	1.0-1.4	NA	1.82	NA	7	162.2
NA	0.734	0.775	0.743	0.941	nH-M	Excreted	0.5-1.0	NA	1.82	NA	7	162.2
NA	2.639	0.741	0.744	0.949	nH-lM	Excreted	2.0-2.8	NA	1.82	NA	7	162.2
NA	1.533	0.806	0.745	0.97	nH-lM	Excreted	1.4-1.7	NA	1.82	NA	7	162.2
NA	1.559	0.769	0.746	0.967	nH-lM	Excreted	1.4-1.7	NA	1.82	NA	7	162.2
NA	1.129	0.702	0.747	0.939	nH-lM	Excreted	1.0-1.4	NA	1.82	NA	7	162.2
NA	1.737	0.749	0.747	0.955	nH-lM	Excreted	1.7-2.0	NA	1.82	NA	7	162.2
NA	1.552	0.759	0.747	0.952	nH-lM	Excreted	1.4-1.7	NA	1.82	NA	7	162.2
NA	1.49	0.774	0.747	0.96	H-lM	Excreted	1.4-1.7	NA	1.82	NA	7	162.2
NA	0.628	0.798	0.747	0.94	nH-lM	Excreted	0.5-1.0	NA	1.82	NA	7	162.2
NA	1.178	0.696	0.748	0.931	nH-lM	Excreted	1.0-1.4	NA	1.82	NA	7	162.2
NA	0.652	0.745	0.748	0.925	nH-M	Excreted	0.5-1.0	NA	1.82	NA	7	162.2
NA	0.974	0.746	0.748	0.939	nH-lM	Excreted	0.5-1.0	NA	1.82	NA	7	162.2
NA	0.548	0.765	0.748	0.924	H-lM	Excreted	0.5-1.0	NA	1.82	NA	7	162.2
NA	0.802	0.832	0.749	0.964	H-M	Excreted	0.5-1.0	NA	1.82	NA	7	162.2
NA	1.123	0.745	0.75	0.943	H-M	Excreted	1.0-1.4	NA	1.82	NA	7	162.2
NA	0.688	0.814	0.75	0.957	nH-M	Excreted	0.5-1.0	NA	1.82	NA	7	162.2
NA	1.178	0.759	0.751	0.938	nH-lM	Excreted	1.0-1.4	NA	1.82	NA	7	162.2
NA	0.892	0.756	0.752	0.937	nH-M	Excreted	0.5-1.0	NA	1.82	NA	7	162.2
NA	1.255	0.774	0.752	0.959	H-lM	Excreted	1.0-1.4	NA	1.82	NA	7	162.2
NA	0.645	0.838	0.752	0.96	nH-M	Excreted	0.5-1.0	NA	1.82	NA	7	162.2
NA	1.022	0.752	0.753	0.936	nH-lM	Excreted	1.0-1.4	NA	1.82	NA	7	162.2
NA	0.723	0.797	0.753	0.95	nH-M	Excreted	0.5-1.0	NA	1.82	NA	7	162.2
NA	0.643	0.804	0.753	0.952	H-M	Excreted	0.5-1.0	NA	1.82	NA	7	162.2
NA	0.602	0.76	0.754	0.923	nH-M	Excreted	0.5-1.0	NA	1.82	NA	7	162.2
NA	0.719	0.794	0.754	0.954	nH-lM	Excreted	0.5-1.0	NA	1.82	NA	7	162.2
NA	0.878	0.795	0.754	0.946	nH-M	Excreted	0.5-1.0	NA	1.82	NA	7	162.2
NA	0.857	0.804	0.754	0.954	nH-lM	Excreted	0.5-1.0	NA	1.82	NA	7	162.2
NA	1.272	0.734	0.755	0.946	nH-lM	Excreted	1.0-1.4	NA	1.82	NA	7	162.2
NA	1.272	0.759	0.755	0.946	nH-M	Excreted	1.0-1.4	NA	1.82	NA	7	162.2
NA	0.849	0.781	0.755	0.955	nH-M	Excreted	0.5-1.0	NA	1.82	NA	7	162.2
NA	1.089	0.833	0.755	0.972	nH-M	Excreted	1.0-1.4	NA	1.82	NA	7	162.2
NA	1.034	0.81	0.756	0.962	nH-M	Excreted	1.0-1.4	NA	1.82	NA	7	162.2
NA	0.613	0.827	0.756	0.96	H-M	Excreted	0.5-1.0	NA	1.82	NA	7	162.2
NA	1.293	0.743	0.757	0.958	nH-M	Excreted	1.0-1.4	NA	1.82	NA	7	162.2
NA	0.708	0.758	0.757	0.933	H-M	Excreted	0.5-1.0	NA	1.82	NA	7	162.2
NA	2.596	0.784	0.757	0.96	nH-lM	Excreted	2.0-2.8	NA	1.82	NA	7	162.2
NA	0.856	0.843	0.757	0.964	nH-M	Excreted	0.5-1.0	NA	0.32	NA	5.99	166.2
NA	2.512	0.766	0.758	0.944	nH-lM	Excreted	2.0-2.8	NA	0.32	NA	5.99	166.2
NA	0.592	0.803	0.758	0.953	nH-lM	Excreted	0.5-1.0	NA	0.32	NA	5.99	166.2
NA	1.683	0.774	0.76	0.965	nH-lM	Excreted	1.4-1.7	NA	0.32	NA	5.99	166.2
NA	1.471	0.793	0.76	0.956	H-M	Excreted	1.4-1.7	NA	0.32	NA	5.99	166.2
NA	0.576	0.847	0.763	0.96	nH-M	Excreted	0.5-1.0	NA	0.32	NA	5.99	166.2
NA	2.295	0.734	0.764	0.96	nH-M	Excreted	2.0-2.8	NA	0.32	NA	5.99	166.2
NA	0.884	0.785	0.764	0.937	H-M	Excreted	0.5-1.0	NA	0.32	NA	5.99	166.2
NA	1.555	0.787	0.767	0.961	nH-M	Excreted	1.4-1.7	NA	0.32	NA	5.99	166.2
NA	1.293	0.801	0.767	0.964	H-M	Excreted	1.0-1.4	NA	0.32	NA	5.99	166.2
NA	2.395	0.741	0.768	0.946	nH-M	Excreted	2.0-2.8	NA	0.32	NA	5.99	166.2
NA	1.149	0.753	0.768	0.937	nH-lM	Excreted	1.0-1.4	NA	0.32	NA	5.99	166.2
NA	0.612	0.768	0.768	0.949	nH-lM	Excreted	0.5-1.0	NA	0.32	NA	5.99	166.2
NA	0.698	0.813	0.768	0.957	H-M	Excreted	0.5-1.0	NA	0.32	NA	5.99	166.2
NA	0.604	0.857	0.768	0.962	H-M	Excreted	0.5-1.0	NA	0.32	NA	5.99	166.2
NA	0.758	0.688	0.769	0.909	nH-lM	Excreted	0.5-1.0	NA	0.32	NA	5.99	166.2
NA	1.37	0.763	0.769	0.96	nH-lM	Excreted	1.0-1.4	NA	0.32	NA	5.99	166.2
NA	1.45	0.779	0.769	0.962	nH-M	Excreted	1.4-1.7	NA	0.32	NA	5.99	166.2
NA	0.765	0.801	0.769	0.953	nH-M	Excreted	0.5-1.0	NA	0.32	NA	5.99	166.2
NA	1.402	0.81	0.769	0.963	nH-lM	Excreted	1.4-1.7	NA	0.32	NA	5.99	166.2
NA	1.008	0.714	0.77	0.929	nH-M	Excreted	1.0-1.4	NA	0.32	NA	5.99	166.2
NA	0.671	0.839	0.77	0.953	nH-M	Excreted	0.5-1.0	NA	0.32	NA	5.99	166.2
NA	1.041	0.767	0.771	0.945	nH-M	Excreted	1.0-1.4	NA	0.32	NA	5.99	166.2
NA	1.748	0.797	0.771	0.97	nH-M	Excreted	1.7-2.0	NA	0.32	NA	5.99	166.2
NA	0.972	0.819	0.771	0.953	H-lM	Excreted	0.5-1.0	NA	0.32	NA	5.99	166.2
NA	1.571	0.781	0.772	0.977	nH-lM	Excreted	1.4-1.7	NA	0.32	NA	5.99	166.2
NA	0.591	0.796	0.772	0.954	nH-lM	Excreted	0.5-1.0	NA	0.32	NA	5.99	166.2
NA	1.025	0.812	0.773	0.958	nH-M	Excreted	1.0-1.4	NA	0.32	NA	5.99	166.2
NA	0.729	0.813	0.773	0.957	nH-M	Excreted	0.5-1.0	NA	0.32	NA	5.99	166.2
NA	1.218	0.78	0.774	0.947	nH-lM	Excreted	1.0-1.4	NA	0.32	NA	5.99	166.2
NA	0.784	0.822	0.774	0.966	nH-M	Excreted	0.5-1.0	NA	0.32	NA	5.99	166.2
NA	0.847	0.752	0.775	0.932	nH-lM	Excreted	0.5-1.0	NA	0.32	NA	5.99	166.2
NA	1.508	0.747	0.776	0.953	nH-lM	Excreted	1.4-1.7	NA	0.32	NA	5.99	166.2
NA	2.166	0.795	0.776	0.965	nH-M	Excreted	2.0-2.8	NA	0.32	NA	5.99	166.2
NA	0.861	0.819	0.776	0.952	nH-lM	Excreted	0.5-1.0	NA	0.32	NA	5.99	166.2
NA	0.951	0.804	0.777	0.966	nH-lM	Excreted	0.5-1.0	NA	1.1	NA	5.59	131.5
NA	0.655	0.774	0.778	0.948	nH-lM	Excreted	0.5-1.0	NA	1.1	NA	5.59	131.5
NA	1.724	0.782	0.778	0.97	H-M	Excreted	1.7-2.0	NA	1.1	NA	5.59	131.5
NA	3.114	0.798	0.778	0.974	nH-lM	Excreted	2.8-3.35	NA	1.1	NA	5.59	131.5
NA	0.84	0.83	0.778	0.959	nH-M	Excreted	0.5-1.0	NA	1.1	NA	5.59	131.5
NA	1.229	0.819	0.779	0.959	nH-lM	Excreted	1.0-1.4	NA	1.1	NA	5.59	131.5
NA	1.788	0.717	0.78	0.926	nH-M	Excreted	1.7-2.0	NA	1.1	NA	5.59	131.5
NA	0.728	0.719	0.78	0.92	nH-lM	Excreted	0.5-1.0	NA	1.1	NA	5.59	131.5
NA	2.162	0.736	0.78	0.942	nH-lM	Excreted	2.0-2.8	NA	1.1	NA	5.59	131.5
NA	1.175	0.767	0.781	0.926	nH-M	Excreted	1.0-1.4	NA	1.1	NA	5.59	131.5
NA	2.338	0.8	0.781	0.984	H-M	Excreted	2.0-2.8	NA	1.1	NA	5.59	131.5
NA	1.348	0.795	0.782	0.959	nH-lM	Excreted	1.0-1.4	NA	1.1	NA	5.59	131.5
NA	1.388	0.827	0.782	0.965	nH-lM	Excreted	1.0-1.4	NA	1.1	NA	5.59	131.5
NA	0.842	0.839	0.782	0.969	nH-M	Excreted	0.5-1.0	NA	1.1	NA	5.59	131.5
NA	1.536	0.768	0.783	0.957	nH-M	Excreted	1.4-1.7	NA	1.1	NA	5.59	131.5
NA	0.891	0.729	0.784	0.918	nH-M	Excreted	0.5-1.0	NA	1.1	NA	5.59	131.5
NA	1.403	0.77	0.784	0.956	nH-M	Excreted	1.4-1.7	NA	1.1	NA	5.59	131.5
NA	2.083	0.807	0.784	0.966	nH-lM	Excreted	2.0-2.8	NA	1.1	NA	5.59	131.5
NA	0.701	0.822	0.784	0.946	nH-M	Excreted	0.5-1.0	NA	1.1	NA	5.59	131.5
NA	0.664	0.788	0.785	0.943	H-M	Excreted	0.5-1.0	NA	1.1	NA	5.59	131.5
NA	0.984	0.794	0.785	0.966	nH-M	Excreted	0.5-1.0	NA	1.1	NA	5.59	131.5
NA	0.844	0.83	0.785	0.958	nH-M	Excreted	0.5-1.0	NA	1.1	NA	5.59	131.5
NA	0.807	0.843	0.785	0.966	nH-M	Excreted	0.5-1.0	NA	1.1	NA	5.59	131.5
NA	0.988	0.668	0.786	0.919	H-lM	Excreted	0.5-1.0	NA	1.1	NA	5.59	131.5
NA	0.785	0.75	0.786	0.937	nH-M	Excreted	0.5-1.0	NA	1.1	NA	5.59	131.5
NA	1.867	0.779	0.786	0.97	H-M	Excreted	1.7-2.0	NA	1.1	NA	5.59	131.5
NA	0.713	0.794	0.786	0.941	nH-lM	Excreted	0.5-1.0	NA	1.1	NA	5.59	131.5
NA	1.972	0.818	0.786	0.978	nH-lM	Excreted	1.7-2.0	NA	1.1	NA	5.59	131.5
NA	0.61	0.803	0.787	0.942	nH-M	Excreted	0.5-1.0	NA	1.1	NA	5.59	131.5
NA	0.861	0.682	0.788	0.914	H-lM	Excreted	0.5-1.0	NA	1.1	NA	5.59	131.5
NA	1.762	0.759	0.788	0.954	nH-M	Excreted	1.7-2.0	NA	1.1	NA	5.59	131.5
NA	1.198	0.815	0.788	0.972	nH-M	Excreted	1.0-1.4	NA	1.1	NA	5.59	131.5
NA	2.52	0.817	0.788	0.975	nH-lM	Excreted	2.0-2.8	NA	1.1	NA	5.59	131.5
NA	0.902	0.823	0.788	0.962	nH-M	Excreted	0.5-1.0	NA	1.1	NA	5.59	131.5
NA	0.7	0.794	0.789	0.949	nH-lM	Excreted	0.5-1.0	NA	1.1	NA	5.59	131.5
NA	0.7	0.806	0.789	0.957	H-lM	Excreted	0.5-1.0	NA	1.1	NA	5.59	131.5
NA	2.069	0.786	0.79	0.968	nH-M	Excreted	2.0-2.8	NA	1.1	NA	5.59	131.5
NA	1.297	0.794	0.79	0.955	nH-M	Excreted	1.0-1.4	NA	1.1	NA	5.59	131.5
NA	0.67	0.823	0.79	0.956	nH-M	Excreted	0.5-1.0	NA	1.1	NA	5.59	131.5
NA	1.206	0.84	0.79	0.971	nH-lM	Excreted	1.0-1.4	NA	1.1	NA	5.59	131.5
NA	1.666	0.71	0.791	0.946	nH-M	Excreted	1.4-1.7	NA	1.1	NA	5.59	131.5
NA	1.348	0.764	0.791	0.941	nH-lM	Excreted	1.0-1.4	NA	1.1	NA	5.59	131.5
NA	0.64	0.786	0.791	0.93	H-M	Excreted	0.5-1.0	NA	1.1	NA	5.59	131.5
NA	0.746	0.792	0.791	0.957	H-M	Excreted	0.5-1.0	NA	1.1	NA	5.59	131.5
NA	0.808	0.8	0.791	0.943	nH-M	Excreted	0.5-1.0	NA	1.1	NA	5.59	131.5
NA	0.781	0.811	0.791	0.949	nH-M	Excreted	0.5-1.0	NA	1.1	NA	5.59	131.5
NA	0.747	0.83	0.791	0.961	nH-lM	Excreted	0.5-1.0	NA	1.1	NA	5.59	131.5
NA	0.595	0.789	0.792	0.944	nH-M	Excreted	0.5-1.0	NA	1.1	NA	5.59	131.5
NA	1.629	0.791	0.792	0.96	nH-lM	Excreted	1.4-1.7	NA	1.1	NA	5.59	131.5
NA	1.862	0.805	0.792	0.966	nH-lM	Excreted	1.7-2.0	NA	1.1	NA	5.59	131.5
NA	0.673	0.746	0.793	0.927	nH-lM	Excreted	0.5-1.0	NA	1.1	NA	5.59	131.5
NA	1.066	0.791	0.793	0.959	nH-lM	Excreted	1.0-1.4	NA	1.1	NA	5.59	131.5
NA	2.617	0.828	0.793	0.97	nH-M	Excreted	2.0-2.8	NA	1.1	NA	5.59	131.5
NA	1.15	0.763	0.794	0.952	nH-lM	Excreted	1.0-1.4	NA	1.1	NA	5.59	131.5
NA	1.563	0.782	0.794	0.955	nH-lM	Excreted	1.4-1.7	NA	1.1	NA	5.59	131.5
NA	2.166	0.787	0.794	0.967	nH-lM	Excreted	2.0-2.8	NA	1.1	NA	5.59	131.5
NA	1.343	0.79	0.794	0.955	nH-lM	Excreted	1.0-1.4	NA	1.1	NA	5.59	131.5
NA	2.706	0.819	0.794	0.978	nH-lM	Excreted	2.0-2.8	NA	1.1	NA	5.59	131.5
NA	0.669	0.823	0.794	0.947	nH-lM	Excreted	0.5-1.0	NA	1.1	NA	5.59	131.5
NA	1.522	0.757	0.795	0.943	nH-M	Excreted	1.4-1.7	NA	1.1	NA	5.59	131.5
NA	0.62	0.836	0.795	0.95	nH-M	Excreted	0.5-1.0	NA	1.1	NA	5.59	131.5
NA	1.906	0.725	0.796	0.953	nH-M	Excreted	1.7-2.0	NA	1.1	NA	5.59	131.5
NA	0.84	0.756	0.796	0.945	nH-M	Excreted	0.5-1.0	NA	1.1	NA	5.59	131.5
NA	1.312	0.792	0.797	0.942	nH-lM	Excreted	1.0-1.4	NA	1.1	NA	5.59	131.5
NA	1.279	0.807	0.797	0.968	nH-lM	Excreted	1.0-1.4	NA	1.1	NA	5.59	131.5
NA	1.226	0.802	0.798	0.957	nH-M	Excreted	1.0-1.4	NA	1.1	NA	5.59	131.5
NA	0.89	0.83	0.798	0.964	nH-lM	Excreted	0.5-1.0	NA	1.1	NA	5.59	131.5
NA	1.301	0.733	0.799	0.96	nH-lM	Excreted	1.0-1.4	NA	1.1	NA	5.59	131.5
NA	1.203	0.77	0.799	0.956	nH-lM	Excreted	1.0-1.4	NA	1.1	NA	5.59	131.5
NA	0.766	0.819	0.799	0.962	nH-lM	Excreted	0.5-1.0	NA	1.1	NA	5.59	131.5
NA	0.893	0.809	0.8	0.959	nH-lM	Excreted	0.5-1.0	NA	1.1	NA	5.59	131.5
NA	1.482	0.815	0.8	0.962	nH-lM	Excreted	1.4-1.7	NA	1.1	NA	5.59	131.5
NA	1.219	0.799	0.801	0.964	nH-M	Excreted	1.0-1.4	NA	1.1	NA	5.59	131.5
NA	0.887	0.828	0.801	0.972	nH-M	Excreted	0.5-1.0	NA	1.1	NA	5.59	131.5
NA	0.667	0.847	0.801	0.955	nH-M	Excreted	0.5-1.0	NA	1.1	NA	5.59	131.5
NA	1.105	0.784	0.804	0.943	nH-M	Excreted	1.0-1.4	NA	1.1	NA	5.59	131.5
NA	1.817	0.818	0.804	0.978	nH-lM	Excreted	1.7-2.0	NA	1.1	NA	5.59	131.5
NA	0.885	0.826	0.805	0.958	nH-M	Excreted	0.5-1.0	NA	1.1	NA	5.59	131.5
NA	1.549	0.829	0.805	0.972	nH-M	Excreted	1.4-1.7	NA	1.1	NA	5.59	131.5
NA	1.485	0.749	0.807	0.948	nH-lM	Excreted	1.4-1.7	NA	1.1	NA	5.59	131.5
NA	1.66	0.785	0.807	0.968	nH-lM	Excreted	1.4-1.7	NA	1.1	NA	5.59	131.5
NA	2.504	0.818	0.807	0.974	nH-lM	Excreted	2.0-2.8	NA	1.1	NA	5.59	131.5
NA	0.761	0.765	0.808	0.929	H-lM	Excreted	0.5-1.0	NA	1.1	NA	5.59	131.5
NA	1.762	0.791	0.808	0.967	nH-M	Excreted	1.7-2.0	NA	1.1	NA	5.59	131.5
NA	1.154	0.814	0.808	0.967	nH-M	Excreted	1.0-1.4	NA	1.1	NA	5.59	131.5
NA	0.605	0.818	0.808	0.948	H-M	Excreted	0.5-1.0	NA	1.1	NA	5.59	131.5
NA	0.607	0.837	0.808	0.957	H-M	Excreted	0.5-1.0	NA	1.1	NA	5.59	131.5
NA	1.25	0.79	0.809	0.968	nH-M	Excreted	1.0-1.4	NA	1.1	NA	5.59	131.5
NA	2.072	0.803	0.809	0.961	nH-M	Excreted	2.0-2.8	NA	1.1	NA	5.59	131.5
NA	0.58	0.819	0.809	0.947	nH-M	Excreted	0.5-1.0	NA	1.1	NA	5.59	131.5
NA	1.16	0.829	0.81	0.966	nH-M	Excreted	1.0-1.4	NA	1.1	NA	5.59	131.5
NA	0.956	0.832	0.811	0.965	H-M	Excreted	0.5-1.0	NA	1.1	NA	5.59	131.5
NA	0.879	0.842	0.811	0.968	nH-M	Excreted	0.5-1.0	NA	1.1	NA	5.59	131.5
NA	1.168	0.753	0.812	0.946	nH-lM	Excreted	1.0-1.4	NA	1.1	NA	5.59	131.5
NA	2.059	0.802	0.813	0.975	H-lM	Excreted	2.0-2.8	NA	1.1	NA	5.59	131.5
NA	0.686	0.834	0.813	0.959	nH-M	Excreted	0.5-1.0	NA	1.1	NA	5.59	131.5
NA	0.981	0.643	0.814	0.893	nH-M	Excreted	0.5-1.0	NA	1.1	NA	5.59	131.5
NA	1.407	0.811	0.814	0.96	nH-lM	Excreted	1.4-1.7	NA	1.1	NA	5.59	131.5
NA	1.002	0.832	0.814	0.966	nH-lM	Excreted	1.0-1.4	NA	1.1	NA	5.59	131.5
NA	1.303	0.821	0.815	0.964	nH-M	Excreted	1.0-1.4	NA	1.1	NA	5.59	131.5
NA	0.615	0.792	0.816	0.946	H-lM	Excreted	0.5-1.0	NA	1.1	NA	5.59	131.5
NA	0.844	0.761	0.817	0.948	H-M	Excreted	0.5-1.0	NA	1.1	NA	5.59	131.5
NA	1.239	0.812	0.817	0.961	nH-lM	Excreted	1.0-1.4	NA	1.1	NA	5.59	131.5
NA	1.345	0.827	0.817	0.964	nH-M	Excreted	1.0-1.4	NA	1.1	NA	5.59	131.5
NA	1.138	0.829	0.817	0.964	nH-M	Excreted	1.0-1.4	NA	1.1	NA	5.59	131.5
NA	0.92	0.774	0.818	0.93	nH-lM	Excreted	0.5-1.0	NA	1.1	NA	5.59	131.5
NA	2.03	0.802	0.818	0.966	nH-lM	Excreted	2.0-2.8	NA	1.1	NA	5.59	131.5
NA	0.7	0.856	0.818	0.962	nH-M	Excreted	0.5-1.0	NA	1.1	NA	5.59	131.5
NA	1.524	0.745	0.819	0.929	H-lM	Excreted	1.4-1.7	NA	1.1	NA	5.59	131.5
NA	0.722	0.817	0.819	0.96	H-M	Excreted	0.5-1.0	NA	1.1	NA	5.59	131.5
NA	1.614	0.82	0.819	0.977	nH-M	Excreted	1.4-1.7	NA	1.1	NA	5.59	131.5
NA	0.595	0.792	0.82	0.951	H-M	Excreted	0.5-1.0	NA	1.1	NA	5.59	131.5
NA	0.652	0.79	0.821	0.911	nH-M	Excreted	0.5-1.0	NA	1.1	NA	5.59	131.5
NA	2.304	0.794	0.821	0.981	H-M	Excreted	2.0-2.8	NA	1.1	NA	5.59	131.5
NA	1.595	0.804	0.821	0.968	nH-M	Excreted	1.4-1.7	NA	1.1	NA	5.59	131.5
NA	1.31	0.735	0.822	0.958	nH-lM	Excreted	1.0-1.4	NA	1.1	NA	5.59	131.5
NA	0.539	0.764	0.822	0.912	H-M	Excreted	0.5-1.0	NA	1.1	NA	5.59	131.5
NA	0.763	0.828	0.822	0.964	nH-M	Excreted	0.5-1.0	NA	1.1	NA	5.59	131.5
NA	0.769	0.849	0.823	0.966	H-M	Excreted	0.5-1.0	NA	1.1	NA	5.59	131.5
NA	1.056	0.739	0.824	0.923	H-M	Excreted	1.0-1.4	NA	1.1	NA	5.59	131.5
NA	0.62	0.743	0.824	0.916	nH-M	Excreted	0.5-1.0	NA	1.1	NA	5.59	131.5
NA	0.697	0.805	0.824	0.937	nH-M	Excreted	0.5-1.0	NA	2.13	NA	6.25	168.6
NA	0.719	0.792	0.825	0.935	H-lM	Excreted	0.5-1.0	NA	2.13	NA	6.25	168.6
NA	2.129	0.808	0.825	0.965	nH-lM	Excreted	2.0-2.8	NA	2.13	NA	6.25	168.6
NA	0.632	0.712	0.826	0.923	H-M	Excreted	0.5-1.0	NA	2.13	NA	6.25	168.6
NA	0.861	0.762	0.826	0.944	nH-lM	Excreted	0.5-1.0	NA	2.13	NA	6.25	168.6
NA	1.007	0.803	0.826	0.961	nH-M	Excreted	1.0-1.4	NA	2.13	NA	6.25	168.6
NA	0.904	0.805	0.826	0.957	nH-M	Excreted	0.5-1.0	NA	2.13	NA	6.25	168.6
NA	1.488	0.766	0.827	0.952	nH-M	Excreted	1.4-1.7	NA	2.13	NA	6.25	168.6
NA	0.545	0.839	0.827	0.944	nH-M	Excreted	0.5-1.0	NA	2.13	NA	6.25	168.6
NA	1.515	0.785	0.828	0.96	nH-lM	Excreted	1.4-1.7	NA	2.13	NA	6.25	168.6
NA	0.621	0.821	0.828	0.944	H-lM	Excreted	0.5-1.0	NA	2.13	NA	6.25	168.6
NA	1.471	0.737	0.829	0.929	nH-lM	Excreted	1.4-1.7	NA	2.13	NA	6.25	168.6
NA	0.828	0.79	0.829	0.95	nH-lM	Excreted	0.5-1.0	NA	2.13	NA	6.25	168.6
NA	1.798	0.775	0.83	0.968	nH-M	Excreted	1.7-2.0	NA	2.13	NA	6.25	168.6
NA	1.888	0.778	0.83	0.956	nH-M	Excreted	1.7-2.0	NA	2.13	NA	6.25	168.6
NA	0.866	0.763	0.831	0.945	nH-M	Excreted	0.5-1.0	NA	2.13	NA	6.25	168.6
NA	1.339	0.771	0.831	0.966	nH-lM	Excreted	1.0-1.4	NA	2.13	NA	6.25	168.6
NA	0.731	0.797	0.831	0.956	nH-M	Excreted	0.5-1.0	NA	2.13	NA	6.25	168.6
NA	0.722	0.798	0.831	0.953	H-M	Excreted	0.5-1.0	NA	2.13	NA	6.25	168.6
NA	0.641	0.807	0.831	0.95	H-M	Excreted	0.5-1.0	NA	2.13	NA	6.25	168.6
NA	1.129	0.741	0.832	0.96	nH-M	Excreted	1.0-1.4	NA	2.13	NA	6.25	168.6
NA	3.626	0.787	0.832	0.963	nH-lM	Excreted	2.8-3.35	NA	2.13	NA	6.25	168.6
NA	2.102	0.869	0.832	0.985	nH-lM	Excreted	2.0-2.8	NA	2.13	NA	6.25	168.6
NA	1.318	0.777	0.833	0.967	nH-M	Excreted	1.0-1.4	NA	2.13	NA	6.25	168.6
NA	0.853	0.821	0.833	0.948	nH-M	Excreted	0.5-1.0	NA	2.13	NA	6.25	168.6
NA	1.281	0.804	0.834	0.965	nH-M	Excreted	1.0-1.4	NA	2.13	NA	6.25	168.6
NA	2.137	0.803	0.836	0.967	nH-M	Excreted	2.0-2.8	NA	2.13	NA	6.25	168.6
NA	0.962	0.799	0.837	0.949	nH-lM	Excreted	0.5-1.0	NA	2.13	NA	6.25	168.6
NA	0.74	0.803	0.837	0.932	nH-M	Excreted	0.5-1.0	NA	2.13	NA	6.25	168.6
NA	2.353	0.804	0.837	0.97	nH-M	Excreted	2.0-2.8	NA	2.13	NA	6.25	168.6
NA	1.69	0.854	0.839	0.982	nH-M	Excreted	1.4-1.7	NA	2.13	NA	6.25	168.6
NA	0.607	0.875	0.839	0.968	nH-lM	Excreted	0.5-1.0	NA	2.13	NA	6.25	168.6
NA	0.938	0.765	0.84	0.953	nH-M	Excreted	0.5-1.0	NA	2.13	NA	6.25	168.6
NA	0.752	0.836	0.84	0.962	H-M	Excreted	0.5-1.0	NA	2.13	NA	6.25	168.6
NA	0.926	0.788	0.841	0.958	H-M	Excreted	0.5-1.0	NA	2.13	NA	6.25	168.6
NA	1.492	0.773	0.842	0.957	nH-lM	Excreted	1.4-1.7	NA	2.13	NA	6.25	168.6
NA	0.68	0.746	0.843	0.934	nH-lM	Excreted	0.5-1.0	NA	2.13	NA	6.25	168.6
NA	1.249	0.749	0.843	0.94	nH-lM	Excreted	1.0-1.4	NA	2.13	NA	6.25	168.6
NA	1.399	0.819	0.843	0.961	H-lM	Excreted	1.0-1.4	NA	2.13	NA	6.25	168.6
NA	1.737	0.756	0.844	0.947	nH-lM	Excreted	1.7-2.0	NA	2.13	NA	6.25	168.6
NA	1.524	0.761	0.844	0.939	nH-M	Excreted	1.4-1.7	NA	2.13	NA	6.25	168.6
NA	1.136	0.815	0.845	0.962	nH-lM	Excreted	1.0-1.4	NA	2.13	NA	6.25	168.6
NA	0.818	0.845	0.845	0.97	nH-lM	Excreted	0.5-1.0	NA	2.13	NA	6.25	168.6
NA	0.736	0.864	0.845	0.961	H-M	Excreted	0.5-1.0	NA	2.13	NA	6.25	168.6
NA	1.656	0.801	0.847	0.954	nH-M	Excreted	1.4-1.7	NA	2.13	NA	6.25	168.6
NA	1.52	0.815	0.847	0.962	nH-lM	Excreted	1.4-1.7	NA	2.13	NA	6.25	168.6
NA	2.269	0.843	0.847	0.983	nH-lM	Excreted	2.0-2.8	NA	2.13	NA	6.25	168.6
NA	1.623	0.796	0.849	0.972	nH-lM	Excreted	1.4-1.7	NA	2.13	NA	6.25	168.6
NA	0.784	0.801	0.849	0.94	nH-M	Excreted	0.5-1.0	NA	2.13	NA	6.25	168.6
NA	1.641	0.818	0.85	0.965	nH-M	Excreted	1.4-1.7	NA	2.13	NA	6.25	168.6
NA	1.829	0.82	0.85	0.965	nH-lM	Excreted	1.7-2.0	NA	2.13	NA	6.25	168.6
NA	0.607	0.809	0.851	0.948	H-M	Excreted	0.5-1.0	NA	2.13	NA	6.25	168.6
NA	1.06	0.757	0.852	0.939	nH-M	Excreted	1.0-1.4	NA	2.13	NA	6.25	168.6
NA	1.801	0.762	0.852	0.966	nH-lM	Excreted	1.7-2.0	NA	2.13	NA	6.25	168.6
NA	0.708	0.818	0.852	0.948	nH-lM	Excreted	0.5-1.0	NA	2.13	NA	6.25	168.6
NA	1.177	0.718	0.853	0.925	nH-lM	Excreted	1.0-1.4	NA	2.13	NA	6.25	168.6
NA	0.573	0.812	0.854	0.948	H-M	Excreted	0.5-1.0	NA	2.13	NA	6.25	168.6
NA	0.883	0.75	0.855	0.927	nH-lM	Excreted	0.5-1.0	NA	2.13	NA	6.25	168.6
NA	1.399	0.781	0.856	0.96	H-lM	Excreted	1.0-1.4	NA	2.13	NA	6.25	168.6
NA	0.707	0.865	0.856	0.966	nH-lM	Excreted	0.5-1.0	NA	2.13	NA	6.25	168.6
NA	2.243	0.777	0.858	0.957	nH-M	Excreted	2.0-2.8	NA	2.13	NA	6.25	168.6
NA	1.089	0.785	0.858	0.947	nH-M	Excreted	1.0-1.4	NA	2.13	NA	6.25	168.6
NA	1.496	0.79	0.858	0.955	nH-M	Excreted	1.4-1.7	NA	2.13	NA	6.25	168.6
NA	1.878	0.792	0.858	0.978	nH-M	Excreted	1.7-2.0	NA	2.13	NA	6.25	168.6
NA	1.076	0.809	0.858	0.956	nH-M	Excreted	1.0-1.4	NA	2.13	NA	6.25	168.6
NA	2.348	0.789	0.859	0.964	H-M	Excreted	2.0-2.8	NA	2.13	NA	6.25	168.6
NA	2.874	0.799	0.86	0.978	H-M	Excreted	2.8-3.35	NA	2.13	NA	6.25	168.6
NA	0.719	0.745	0.861	0.919	nH-lM	Excreted	0.5-1.0	NA	2.13	NA	6.25	168.6
NA	2.057	0.776	0.861	0.968	H-M	Excreted	2.0-2.8	NA	2.13	NA	6.25	168.6
NA	1.467	0.826	0.861	0.964	nH-lM	Excreted	1.4-1.7	NA	2.13	NA	6.25	168.6
NA	0.716	0.835	0.861	0.961	nH-lM	Excreted	0.5-1.0	NA	2.13	NA	6.25	168.6
NA	1.47	0.855	0.862	0.978	nH-lM	Excreted	1.4-1.7	NA	2.13	NA	6.25	168.6
NA	0.772	0.764	0.864	0.945	H-M	Excreted	0.5-1.0	NA	2.13	NA	6.25	168.6
NA	0.585	0.753	0.865	0.94	H-M	Excreted	0.5-1.0	NA	2.13	NA	6.25	168.6
NA	1.149	0.692	0.866	0.946	H-M	Excreted	1.0-1.4	NA	2.13	NA	6.25	168.6
NA	0.65	0.819	0.866	0.957	nH-lM	Excreted	0.5-1.0	NA	2.13	NA	6.25	168.6
NA	2.335	0.777	0.867	0.951	nH-lM	Excreted	2.0-2.8	NA	2.13	NA	6.25	168.6
NA	1.279	0.792	0.867	0.956	nH-M	Excreted	1.0-1.4	NA	2.13	NA	6.25	168.6
NA	1.281	0.821	0.867	0.957	nH-M	Excreted	1.0-1.4	NA	2.13	NA	6.25	168.6
NA	1.425	0.868	0.867	0.968	nH-lM	Excreted	1.4-1.7	NA	2.13	NA	6.25	168.6
NA	0.617	0.87	0.867	0.955	nH-M	Excreted	0.5-1.0	NA	2.13	NA	6.25	168.6
NA	0.736	0.792	0.868	0.948	nH-M	Excreted	0.5-1.0	NA	2.13	NA	6.25	168.6
NA	1.364	0.805	0.869	0.965	H-lM	Excreted	1.0-1.4	NA	2.13	NA	6.25	168.6
NA	0.768	0.822	0.869	0.956	nH-lM	Excreted	0.5-1.0	NA	2.13	NA	6.25	168.6
NA	1.163	0.832	0.87	0.972	nH-lM	Excreted	1.0-1.4	NA	2.13	NA	6.25	168.6
NA	1.051	0.82	0.871	0.964	nH-lM	Excreted	1.0-1.4	NA	2.13	NA	6.25	168.6
NA	1.046	0.751	0.872	0.957	nH-lM	Excreted	1.0-1.4	NA	2.13	NA	6.25	168.6
NA	0.836	0.814	0.872	0.953	nH-lM	Excreted	0.5-1.0	NA	2.13	NA	6.25	168.6
NA	0.789	0.837	0.872	0.964	H-M	Excreted	0.5-1.0	NA	2.13	NA	6.25	168.6
NA	2.038	0.787	0.873	0.956	nH-M	Excreted	2.0-2.8	NA	2.13	NA	6.25	168.6
NA	1.084	0.798	0.873	0.955	nH-lM	Excreted	1.0-1.4	NA	2.13	NA	6.25	168.6
NA	0.559	0.814	0.873	0.94	H-lM	Excreted	0.5-1.0	NA	2.13	NA	6.25	168.6
NA	1.464	0.825	0.873	0.976	nH-M	Excreted	1.4-1.7	NA	2.13	NA	6.25	168.6
NA	0.674	0.864	0.873	0.968	nH-M	Excreted	0.5-1.0	NA	2.13	NA	6.25	168.6
NA	1.314	0.762	0.874	0.955	nH-M	Excreted	1.0-1.4	NA	2.13	NA	6.25	168.6
NA	1.863	0.789	0.874	0.962	nH-lM	Excreted	1.7-2.0	NA	2.13	NA	6.25	168.6
NA	1.574	0.832	0.874	0.97	nH-M	Excreted	1.4-1.7	NA	2.13	NA	6.25	168.6
NA	1.468	0.84	0.874	0.964	nH-M	Excreted	1.4-1.7	NA	2.13	NA	6.25	168.6
NA	0.718	0.8	0.875	0.952	nH-lM	Excreted	0.5-1.0	NA	2.13	NA	6.25	168.6
NA	0.613	0.791	0.877	0.935	nH-M	Excreted	0.5-1.0	NA	2.13	NA	6.25	168.6
NA	1.644	0.802	0.877	0.96	nH-M	Excreted	1.4-1.7	NA	2.13	NA	6.25	168.6
NA	0.625	0.871	0.877	0.967	nH-lM	Excreted	0.5-1.0	NA	2.13	NA	6.25	168.6
NA	0.798	0.878	0.878	0.968	H-lM	Excreted	0.5-1.0	NA	2.13	NA	6.25	168.6
NA	1.304	0.815	0.879	0.964	nH-lM	Excreted	1.0-1.4	NA	2.13	NA	6.25	168.6
NA	0.877	0.834	0.879	0.964	H-M	Excreted	0.5-1.0	NA	2.13	NA	6.25	168.6
NA	0.722	0.683	0.88	0.901	nH-lM	Excreted	0.5-1.0	NA	2.13	NA	6.25	168.6
NA	0.692	0.824	0.882	0.958	H-lM	Excreted	0.5-1.0	NA	2.13	NA	6.25	168.6
NA	1.374	0.771	0.883	0.938	H-lM	Excreted	1.0-1.4	NA	2.13	NA	6.25	168.6
NA	0.803	0.835	0.883	0.964	H-M	Excreted	0.5-1.0	NA	2.13	NA	6.25	168.6
NA	1.888	0.787	0.884	0.973	H-lM	Excreted	1.7-2.0	NA	2.13	NA	6.25	168.6
NA	1.097	0.822	0.884	0.963	H-M	Excreted	1.0-1.4	NA	2.13	NA	6.25	168.6
NA	2.971	0.761	0.885	0.962	nH-lM	Excreted	2.8-3.35	NA	2.13	NA	6.25	168.6
NA	0.848	0.833	0.886	0.951	nH-M	Excreted	0.5-1.0	NA	2.13	NA	6.25	168.6
NA	1.104	0.805	0.887	0.951	nH-lM	Excreted	1.0-1.4	NA	2.13	NA	6.25	168.6
NA	1.085	0.817	0.887	0.955	nH-lM	Excreted	1.0-1.4	NA	2.13	NA	6.25	168.6
NA	1.731	0.838	0.888	0.972	nH-lM	Excreted	1.7-2.0	NA	2.13	NA	6.25	168.6
NA	1.822	0.803	0.889	0.957	nH-lM	Excreted	1.7-2.0	NA	2.13	NA	6.25	168.6
NA	1.79	0.808	0.889	0.965	nH-M	Excreted	1.7-2.0	NA	2.13	NA	6.25	168.6
NA	1.016	0.695	0.89	0.9	nH-lM	Excreted	1.0-1.4	NA	2.13	NA	6.25	168.6
NA	1.812	0.781	0.89	0.96	nH-M	Excreted	1.7-2.0	NA	2.13	NA	6.25	168.6
NA	1.323	0.851	0.89	0.969	nH-M	Excreted	1.0-1.4	NA	2.13	NA	6.25	168.6
NA	0.704	0.798	0.891	0.93	nH-lM	Excreted	0.5-1.0	NA	2.13	NA	6.25	168.6
NA	1.189	0.809	0.891	0.96	nH-lM	Excreted	1.0-1.4	NA	2.13	NA	6.25	168.6
NA	1.557	0.82	0.892	0.962	nH-M	Excreted	1.4-1.7	NA	2.13	NA	6.25	168.6
NA	0.839	0.821	0.892	0.959	H-M	Excreted	0.5-1.0	NA	2.13	NA	6.25	168.6
NA	0.798	0.711	0.893	0.916	nH-lM	Excreted	0.5-1.0	NA	2.13	NA	6.25	168.6
NA	0.565	0.804	0.893	0.932	H-M	Excreted	0.5-1.0	NA	2.13	NA	6.25	168.6
NA	1.507	0.807	0.893	0.971	nH-M	Excreted	1.4-1.7	NA	2.13	NA	6.25	168.6
NA	2.133	0.821	0.893	0.977	nH-lM	Excreted	2.0-2.8	NA	2.13	NA	6.25	168.6
NA	0.766	0.795	0.894	0.947	nH-M	Excreted	0.5-1.0	NA	2.13	NA	6.25	168.6
NA	0.638	0.704	0.895	0.915	nH-M	Excreted	0.5-1.0	NA	2.13	NA	6.25	168.6
NA	0.751	0.744	0.898	0.906	nH-M	Excreted	0.5-1.0	NA	2.13	NA	6.25	168.6
NA	0.881	0.818	0.899	0.95	nH-lM	Excreted	0.5-1.0	NA	2.13	NA	6.25	168.6
NA	0.65	0.85	0.899	0.962	nH-M	Excreted	0.5-1.0	NA	2.13	NA	6.25	168.6
NA	0.629	0.689	0.902	0.878	H-lM	Excreted	0.5-1.0	NA	2.13	NA	6.25	168.6
NA	0.87	0.849	0.903	0.957	nH-lM	Excreted	0.5-1.0	NA	2.13	NA	6.25	168.6
NA	1.372	0.805	0.904	0.967	nH-M	Excreted	1.0-1.4	NA	2.13	NA	6.25	168.6
NA	1.14	0.836	0.904	0.969	nH-lM	Excreted	1.0-1.4	NA	2.13	NA	6.25	168.6
NA	0.733	0.846	0.904	0.956	nH-lM	Excreted	0.5-1.0	NA	2.13	NA	6.25	168.6
NA	0.62	0.822	0.905	0.94	nH-M	Excreted	0.5-1.0	NA	2.13	NA	6.25	168.6
NA	1.768	0.832	0.905	0.97	nH-lM	Excreted	1.7-2.0	NA	2.13	NA	6.25	168.6
NA	1.055	0.726	0.906	0.934	nH-lM	Excreted	1.0-1.4	NA	2.13	NA	6.25	168.6
NA	0.616	0.788	0.906	0.949	nH-lM	Excreted	0.5-1.0	NA	2.13	NA	6.25	168.6
NA	2.711	0.784	0.907	0.976	nH-lM	Excreted	2.0-2.8	NA	2.13	NA	6.25	168.6
NA	0.877	0.804	0.907	0.947	nH-lM	Excreted	0.5-1.0	NA	2.13	NA	6.25	168.6
NA	0.815	0.82	0.907	0.952	H-lM	Excreted	0.5-1.0	NA	2.13	NA	6.25	168.6
NA	0.618	0.755	0.908	0.945	nH-M	Excreted	0.5-1.0	NA	2.13	NA	6.25	168.6
NA	1.225	0.785	0.909	0.95	nH-M	Excreted	1.0-1.4	NA	2.13	NA	6.25	168.6
NA	0.902	0.836	0.91	0.958	nH-M	Excreted	0.5-1.0	NA	2.13	NA	6.25	168.6
NA	1.725	0.856	0.91	0.983	nH-lM	Excreted	1.7-2.0	NA	2.13	NA	6.25	168.6
NA	0.592	0.879	0.91	0.953	nH-M	Excreted	0.5-1.0	NA	2.13	NA	6.25	168.6
NA	0.836	0.754	0.911	0.949	nH-M	Excreted	0.5-1.0	NA	2.13	NA	6.25	168.6
NA	0.607	0.815	0.912	0.945	nH-M	Excreted	0.5-1.0	NA	2.13	NA	6.25	168.6
NA	1.537	0.775	0.916	0.957	nH-lM	Excreted	1.4-1.7	NA	2.13	NA	6.25	168.6
NA	0.984	0.822	0.916	0.962	nH-lM	Excreted	0.5-1.0	NA	2.13	NA	6.25	168.6
NA	1.477	0.769	0.918	0.96	H-M	Excreted	1.4-1.7	NA	2.13	NA	6.25	168.6
NA	1.837	0.806	0.918	0.961	nH-lM	Excreted	1.7-2.0	NA	2.13	NA	6.25	168.6
NA	0.744	0.82	0.918	0.949	H-lM	Excreted	0.5-1.0	NA	2.13	NA	6.25	168.6
NA	1.06	0.817	0.919	0.963	H-M	Excreted	1.0-1.4	NA	2.13	NA	6.25	168.6
NA	1.876	0.826	0.919	0.968	nH-M	Excreted	1.7-2.0	NA	2.13	NA	6.25	168.6
NA	0.768	0.798	0.92	0.958	nH-lM	Excreted	0.5-1.0	NA	2.13	NA	6.25	168.6
NA	0.92	0.824	0.921	0.96	nH-lM	Excreted	0.5-1.0	NA	2.13	NA	6.25	168.6
NA	1.214	0.816	0.922	0.957	nH-lM	Excreted	1.0-1.4	NA	2.13	NA	6.25	168.6
NA	1.813	0.82	0.922	0.97	nH-M	Excreted	1.7-2.0	NA	2.13	NA	6.25	168.6
NA	0.879	0.714	0.923	0.924	nH-M	Excreted	0.5-1.0	NA	2.13	NA	6.25	168.6
NA	0.58	0.815	0.923	0.937	nH-lM	Excreted	0.5-1.0	NA	2.13	NA	6.25	168.6
NA	1.753	0.794	0.925	0.947	nH-M	Excreted	1.7-2.0	NA	2.13	NA	6.25	168.6
NA	0.826	0.777	0.926	0.944	nH-lM	Excreted	0.5-1.0	NA	2.13	NA	6.25	168.6
NA	1.063	0.791	0.926	0.958	nH-lM	Excreted	1.0-1.4	NA	2.13	NA	6.25	168.6
NA	1.065	0.849	0.926	0.97	nH-lM	Excreted	1.0-1.4	NA	2.13	NA	6.25	168.6
NA	0.971	0.723	0.927	0.945	nH-lM	Excreted	0.5-1.0	NA	2.13	NA	6.25	168.6
NA	0.836	0.851	0.927	0.958	H-M	Excreted	0.5-1.0	NA	2.13	NA	6.25	168.6
NA	2.013	0.826	0.929	0.968	nH-lM	Excreted	2.0-2.8	NA	2.13	NA	6.25	168.6
NA	0.738	0.849	0.929	0.96	nH-lM	Excreted	0.5-1.0	NA	2.13	NA	6.25	168.6
NA	1.514	0.824	0.931	0.967	nH-M	Excreted	1.4-1.7	NA	2.13	NA	6.25	168.6
NA	1.18	0.808	0.933	0.949	nH-lM	Excreted	1.0-1.4	NA	2.13	NA	6.25	168.6
NA	0.744	0.821	0.933	0.942	nH-M	Excreted	0.5-1.0	NA	2.13	NA	6.25	168.6
NA	3.1	0.773	0.934	0.954	nH-M	Excreted	2.8-3.35	NA	2.13	NA	6.25	168.6
NA	1.152	0.831	0.934	0.961	nH-lM	Excreted	1.0-1.4	NA	2.13	NA	6.25	168.6
NA	1.1	0.803	0.935	0.958	H-lM	Excreted	1.0-1.4	NA	2.13	NA	6.25	168.6
NA	1.681	0.775	0.936	0.95	nH-M	Excreted	1.4-1.7	NA	2.13	NA	6.25	168.6
NA	0.887	0.828	0.939	0.959	nH-lM	Excreted	0.5-1.0	NA	2.13	NA	6.25	168.6
NA	1.179	0.778	0.94	0.943	nH-lM	Excreted	1.0-1.4	NA	2.13	NA	6.25	168.6
NA	0.645	0.784	0.94	0.945	nH-lM	Excreted	0.5-1.0	NA	2.13	NA	6.25	168.6
NA	1.653	0.82	0.94	0.96	nH-M	Excreted	1.4-1.7	NA	2.13	NA	6.25	168.6
NA	0.771	0.797	0.941	0.958	nH-M	Excreted	0.5-1.0	NA	2.13	NA	6.25	168.6
NA	2.349	0.808	0.941	0.96	nH-M	Excreted	2.0-2.8	NA	2.13	NA	6.25	168.6
NA	1.903	0.815	0.943	0.972	nH-M	Excreted	1.7-2.0	NA	2.13	NA	6.25	168.6
NA	3.144	0.787	0.945	0.968	nH-lM	Excreted	2.8-3.35	NA	2.13	NA	6.25	168.6
NA	0.78	0.799	0.946	0.931	nH-M	Excreted	0.5-1.0	NA	2.13	NA	6.25	168.6
NA	1.787	0.733	0.948	0.945	nH-lM	Excreted	1.7-2.0	NA	2.13	NA	6.25	168.6
NA	0.72	0.853	0.949	0.959	H-M	Excreted	0.5-1.0	NA	2.13	NA	6.25	168.6
NA	1.88	0.848	0.951	0.974	nH-lM	Excreted	1.7-2.0	NA	2.13	NA	6.25	168.6
NA	0.694	0.853	0.951	0.962	H-lM	Excreted	0.5-1.0	NA	2.13	NA	6.25	168.6
NA	0.752	0.854	0.953	0.956	nH-M	Excreted	0.5-1.0	NA	2.13	NA	6.25	168.6
NA	1.061	0.697	0.954	0.921	H-lM	Excreted	1.0-1.4	NA	2.13	NA	6.25	168.6
NA	0.674	0.729	0.954	0.927	nH-lM	Excreted	0.5-1.0	NA	2.13	NA	6.25	168.6
NA	1.266	0.795	0.956	0.953	nH-lM	Excreted	1.0-1.4	NA	2.13	NA	6.25	168.6
NA	0.802	0.795	0.957	0.949	H-M	Excreted	0.5-1.0	NA	2.13	NA	6.25	168.6
NA	0.948	0.828	0.959	0.952	nH-lM	Excreted	0.5-1.0	NA	2.13	NA	6.25	168.6
NA	0.781	0.771	0.96	0.925	nH-M	Excreted	0.5-1.0	NA	2.13	NA	6.25	168.6
NA	1.025	0.866	0.96	0.968	nH-M	Excreted	1.0-1.4	NA	2.13	NA	6.25	168.6
NA	1.233	0.841	0.964	0.968	nH-lM	Excreted	1.0-1.4	NA	2.13	NA	6.25	168.6
NA	1.179	0.81	0.966	0.957	nH-lM	Excreted	1.0-1.4	NA	2.13	NA	6.25	168.6
NA	0.8	0.859	0.966	0.965	H-M	Excreted	0.5-1.0	NA	2.13	NA	6.25	168.6
NA	1.015	0.806	0.968	0.958	nH-lM	Excreted	1.0-1.4	NA	2.13	NA	6.25	168.6
NA	1.675	0.783	0.969	0.966	nH-lM	Excreted	1.4-1.7	NA	2.13	NA	6.25	168.6
NA	0.822	0.794	0.975	0.953	nH-lM	Excreted	0.5-1.0	NA	2.13	NA	6.25	168.6
NA	1.472	0.847	0.976	0.975	H-lM	Excreted	1.4-1.7	NA	2.13	NA	6.25	168.6
NA	1.252	0.819	0.982	0.959	nH-M	Excreted	1.0-1.4	NA	2.13	NA	6.25	168.6
NA	1.352	0.784	0.986	0.952	nH-lM	Excreted	1.0-1.4	NA	2.13	NA	6.25	168.6
nH-lM-9	0.361	0.337	0.222	0.72	nH-lM	in gizzard	<0.5	NA	2.13	NA	6.25	168.6
nH-M-1	0.261	0.48	0.249	0.87	nH-M	in gizzard	<0.5	NA	2.13	NA	6.25	168.6
nH-M-4	0.275	0.515	0.268	0.958	nH-M	in gizzard	<0.5	NA	2.13	NA	6.25	168.6
nH-M-6	0.434	0.565	0.336	0.905	nH-M	in gizzard	<0.5	NA	2.13	NA	6.25	168.6
nH-M-7	0.347	0.535	0.353	0.835	nH-M	in gizzard	<0.5	NA	2.13	NA	6.25	168.6
H-lM-17	0.433	0.54	0.355	0.891	H-lM	in gizzard	<0.5	NA	2.13	NA	6.25	168.6
nH-M-16	0.368	0.573	0.38	0.915	nH-M	in gizzard	<0.5	NA	2.13	NA	6.25	168.6
H-lM-15	0.368	0.349	0.385	0.746	H-lM	in gizzard	<0.5	NA	2.13	NA	6.25	168.6
nH-M-13	1.31	0.542	0.391	0.903	nH-M	in gizzard	1.0-1.4	0.09	2.13	NA	6.25	168.6
nH-M-4	0.448	0.648	0.394	0.912	nH-M	in gizzard	<0.5	NA	2.13	NA	6.25	168.6
nH-lM-7	0.472	0.504	0.399	0.834	nH-lM	in gizzard	<0.5	NA	2.13	NA	6.25	168.6
nH-M-13	1.499	0.602	0.401	0.962	nH-M	in gizzard	1.4-1.7	0	2.13	NA	6.25	168.6
nH-M-1	0.399	0.552	0.405	0.89	nH-M	in gizzard	<0.5	NA	2.13	NA	6.25	168.6
nH-lM-11	2.234	0.643	0.405	0.952	nH-lM	in gizzard	2.0-2.8	0.38	2.13	NA	6.25	168.6
nH-M-9	0.691	0.657	0.41	0.955	nH-M	in gizzard	0.5-1.0	0.14	2.13	NA	6.25	168.6
H-lM-4	1.235	0.621	0.412	0.919	H-lM	in gizzard	1.0-1.4	0.15	2.13	NA	6.25	168.6
nH-lM-2	0.576	0.623	0.413	0.93	nH-lM	in gizzard	0.5-1.0	0	2.13	NA	6.25	168.6
H-lM-15	0.539	0.651	0.414	0.953	H-lM	in gizzard	0.5-1.0	0.46	2.13	NA	6.25	168.6
H-lM-3	0.365	0.593	0.416	0.872	H-lM	in gizzard	<0.5	NA	2.13	NA	6.25	168.6
H-lM-4	0.932	0.677	0.416	0.96	H-lM	in gizzard	0.5-1.0	0	2.13	NA	6.25	168.6
nH-M-1	1.447	0.635	0.418	0.959	nH-M	in gizzard	1.4-1.7	0.78	2.13	NA	6.25	168.6
nH-lM-11	1.002	0.66	0.419	0.96	nH-lM	in gizzard	1.0-1.4	0.19	2.13	NA	6.25	168.6
nH-M-1	0.408	0.545	0.424	0.839	nH-M	in gizzard	<0.5	NA	2.13	NA	6.25	168.6
H-lM-4	0.504	0.621	0.427	0.918	H-lM	in gizzard	0.5-1.0	0	2.13	NA	6.25	168.6
nH-M-1	0.397	0.558	0.43	0.891	nH-M	in gizzard	<0.5	NA	2.13	NA	6.25	168.6
nH-M-6	0.387	0.671	0.43	0.922	nH-M	in gizzard	<0.5	NA	2.13	NA	6.25	168.6
H-M-11	1.106	0.686	0.43	0.964	H-M	in gizzard	1.0-1.4	0.85	2.13	NA	6.25	168.6
H-lM-9	1.901	0.644	0.431	0.956	H-lM	in gizzard	1.7-2.0	0.45	2.13	NA	6.25	168.6
nH-M-4	0.732	0.638	0.433	0.934	nH-M	in gizzard	0.5-1.0	0	2.13	NA	6.25	168.6
H-lM-3	1.476	0.698	0.435	0.968	H-lM	in gizzard	1.4-1.7	1.17	2.13	NA	6.25	168.6
nH-M-6	0.429	0.476	0.436	0.799	nH-M	in gizzard	<0.5	NA	2.13	NA	6.25	168.6
nH-M-6	0.401	0.673	0.436	0.937	nH-M	in gizzard	<0.5	NA	2.13	NA	6.25	168.6
H-M-17	0.472	0.687	0.437	0.958	H-M	in gizzard	<0.5	NA	2.13	NA	6.25	168.6
nH-lM-7	0.428	0.684	0.44	0.926	nH-lM	in gizzard	<0.5	NA	2.13	NA	6.25	168.6
nH-M-6	0.677	0.606	0.442	0.931	nH-M	in gizzard	0.5-1.0	0.73	2.13	NA	6.25	168.6
nH-lM-17	0.494	0.613	0.443	0.876	nH-lM	in gizzard	<0.5	NA	2.13	NA	6.25	168.6
H-M-9	0.595	0.636	0.443	0.929	H-M	in gizzard	0.5-1.0	0.14	2.13	NA	6.25	168.6
nH-M-16	0.584	0.688	0.445	0.964	nH-M	in gizzard	0.5-1.0	0.42	2.13	NA	6.25	168.6
H-M-3	1.319	0.433	0.446	0.808	H-M	in gizzard	1.0-1.4	0.9	2.13	NA	6.25	168.6
nH-lM-17	0.392	0.698	0.447	0.931	nH-lM	in gizzard	<0.5	NA	2.13	NA	6.25	168.6
nH-M-16	0.656	0.603	0.448	0.95	nH-M	in gizzard	0.5-1.0	0.42	2.13	NA	6.25	168.6
nH-M-1	0.395	0.62	0.448	0.878	nH-M	in gizzard	<0.5	NA	2.13	NA	6.25	168.6
H-M-9	1.496	0.707	0.448	0.967	H-M	in gizzard	1.4-1.7	0.43	2.13	NA	6.25	168.6
nH-M-4	0.469	0.679	0.449	0.947	nH-M	in gizzard	<0.5	NA	2.13	NA	6.25	168.6
nH-lM-7	0.717	0.68	0.449	0.953	nH-lM	in gizzard	0.5-1.0	0.32	2.13	NA	6.25	168.6
H-M-11	0.682	0.637	0.452	0.916	H-M	in gizzard	0.5-1.0	0.85	2.13	NA	6.25	168.6
nH-M-7	1.708	0.634	0.459	0.94	nH-M	in gizzard	1.7-2.0	0.33	2.13	NA	6.25	168.6
nH-M-1	0.87	0.637	0.462	0.912	nH-M	in gizzard	0.5-1.0	0.15	2.13	NA	6.25	168.6
nH-M-6	1.16	0.657	0.462	0.961	nH-M	in gizzard	1.0-1.4	1.18	2.13	NA	6.25	168.6
nH-lM-15	1.267	0.587	0.463	0.918	nH-lM	in gizzard	1.0-1.4	0.37	2.13	NA	6.25	168.6
nH-M-1	1.192	0.597	0.463	0.897	nH-M	in gizzard	1.0-1.4	0.57	2.13	NA	6.25	168.6
nH-lM-11	1.497	0.662	0.463	0.957	nH-lM	in gizzard	1.4-1.7	0.03	2.13	NA	6.25	168.6
nH-M-6	0.399	0.687	0.463	0.916	nH-M	in gizzard	<0.5	NA	2.13	NA	6.25	168.6
H-M-12	0.489	0.685	0.464	0.94	H-M	in gizzard	<0.5	NA	2.13	NA	6.25	168.6
H-lM-7	1.288	0.639	0.465	0.957	H-lM	in gizzard	1.0-1.4	1.26	2.13	NA	6.25	168.6
nH-M-1	1.615	0.71	0.465	0.955	nH-M	in gizzard	1.4-1.7	0.78	2.13	NA	6.25	168.6
nH-lM-7	1.122	0.676	0.466	0.924	nH-lM	in gizzard	1.0-1.4	0.95	2.13	NA	6.25	168.6
nH-M-6	0.843	0.684	0.466	0.955	nH-M	in gizzard	0.5-1.0	0.73	2.13	NA	6.25	168.6
nH-M-6	0.983	0.699	0.467	0.968	nH-M	in gizzard	0.5-1.0	0.73	2.13	NA	6.25	168.6
H-M-11	0.371	0.703	0.467	0.918	H-M	in gizzard	<0.5	NA	2.13	NA	6.25	168.6
nH-lM-13	0.37	0.666	0.468	0.894	nH-lM	in gizzard	<0.5	NA	2.13	NA	6.25	168.6
nH-lM-7	1.698	0.696	0.468	0.955	nH-lM	in gizzard	1.4-1.7	0.89	2.13	NA	6.25	168.6
nH-lM-7	0.636	0.719	0.468	0.96	nH-lM	in gizzard	0.5-1.0	0.32	2.13	NA	6.25	168.6
H-lM-7	2.774	0.656	0.469	0.939	H-lM	in gizzard	2.0-2.8	3.12	2.13	NA	6.25	168.6
nH-lM-7	2.075	0.682	0.469	0.951	nH-lM	in gizzard	2.0-2.8	0.59	2.13	NA	6.25	168.6
H-M-11	0.474	0.698	0.469	0.946	H-M	in gizzard	<0.5	NA	2.13	NA	6.25	168.6
H-M-9	1.98	0.654	0.47	0.949	H-M	in gizzard	1.7-2.0	0.87	2.13	NA	6.25	168.6
H-M-12	1.064	0.672	0.47	0.943	H-M	in gizzard	1.0-1.4	0.53	2.13	NA	6.25	168.6
nH-lM-7	0.648	0.68	0.47	0.927	nH-lM	in gizzard	0.5-1.0	0.32	2.13	NA	6.25	168.6
nH-M-16	1.291	0.685	0.47	0.962	nH-M	in gizzard	1.0-1.4	0.36	2.13	NA	6.25	168.6
H-lM-15	1.246	0.643	0.471	0.92	H-lM	in gizzard	1.0-1.4	1.19	2.13	NA	6.25	168.6
nH-M-6	1.502	0.695	0.472	0.959	nH-M	in gizzard	1.4-1.7	1.52	2.13	NA	6.25	168.6
nH-M-1	1.379	0.631	0.474	0.934	nH-M	in gizzard	1.0-1.4	0.57	2.13	NA	6.25	168.6
H-M-11	0.617	0.698	0.474	0.942	H-M	in gizzard	0.5-1.0	0.85	2.13	NA	6.25	168.6
nH-M-6	0.858	0.703	0.474	0.958	nH-M	in gizzard	0.5-1.0	0.73	2.13	NA	6.25	168.6
nH-M-7	0.583	0.673	0.475	0.925	nH-M	in gizzard	0.5-1.0	0	2.13	NA	6.25	168.6
nH-M-9	1.779	0.632	0.476	0.936	nH-M	in gizzard	1.7-2.0	0.13	2.13	NA	6.25	168.6
H-M-9	0.429	0.641	0.478	0.908	H-M	in gizzard	<0.5	NA	2.13	NA	6.25	168.6
nH-M-6	2.069	0.661	0.479	0.949	nH-M	in gizzard	2.0-2.8	1.43	2.13	NA	6.25	168.6
H-lM-13	1.244	0.693	0.48	0.956	H-lM	in gizzard	1.0-1.4	0.32	2.13	NA	6.25	168.6
nH-M-16	0.501	0.658	0.481	0.884	nH-M	in gizzard	0.5-1.0	0.42	2.13	NA	6.25	168.6
H-lM-15	2.086	0.703	0.481	0.969	H-lM	in gizzard	2.0-2.8	0.36	2.13	NA	6.25	168.6
nH-M-1	0.866	0.712	0.483	0.95	nH-M	in gizzard	0.5-1.0	0.15	2.13	NA	6.25	168.6
nH-M-16	0.441	0.664	0.484	0.915	nH-M	in gizzard	<0.5	NA	2.13	NA	6.25	168.6
H-lM-2	1.08	0.703	0.484	0.961	H-lM	in gizzard	1.0-1.4	0.17	2.13	NA	6.25	168.6
H-lM-9	1.807	0.637	0.485	0.944	H-lM	in gizzard	1.7-2.0	0.45	2.13	NA	6.25	168.6
H-lM-15	1.118	0.66	0.485	0.958	H-lM	in gizzard	1.0-1.4	1.19	2.13	NA	6.25	168.6
nH-lM-7	1.027	0.679	0.486	0.935	nH-lM	in gizzard	1.0-1.4	0.95	2.13	NA	6.25	168.6
nH-M-15	2.563	0.648	0.488	0.945	nH-M	in gizzard	2.0-2.8	0	2.13	NA	6.25	168.6
nH-lM-7	1.232	0.66	0.489	0.915	nH-lM	in gizzard	1.0-1.4	0.95	2.13	NA	6.25	168.6
nH-M-7	2.527	0.683	0.489	0.951	nH-M	in gizzard	2.0-2.8	0.96	2.13	NA	6.25	168.6
nH-lM-1	2.435	0.685	0.489	0.976	nH-lM	in gizzard	2.0-2.8	0.2	2.13	NA	6.25	168.6
nH-M-6	0.427	0.713	0.489	0.931	nH-M	in gizzard	<0.5	NA	2.13	NA	6.25	168.6
nH-M-4	0.463	0.475	0.49	0.808	nH-M	in gizzard	<0.5	NA	2.13	NA	6.25	168.6
nH-lM-16	1.5	0.648	0.49	0.952	nH-lM	in gizzard	1.4-1.7	0.68	2.13	NA	6.25	168.6
H-lM-4	1.221	0.715	0.49	0.977	H-lM	in gizzard	1.0-1.4	0.15	2.13	NA	6.25	168.6
nH-lM-17	1.223	0.68	0.491	0.941	nH-lM	in gizzard	1.0-1.4	0.36	2.13	NA	6.25	168.6
nH-lM-16	1.968	0.688	0.491	0.975	nH-lM	in gizzard	1.7-2.0	1.15	2.13	NA	6.25	168.6
nH-lM-7	1.394	0.608	0.493	0.881	nH-lM	in gizzard	1.0-1.4	0.95	2.13	NA	6.25	168.6
nH-M-2	1.155	0.697	0.493	0.967	nH-M	in gizzard	1.0-1.4	0.02	2.13	NA	6.25	168.6
nH-lM-5	2.444	0.677	0.495	0.951	nH-lM	in gizzard	2.0-2.8	0.05	2.13	NA	6.25	168.6
H-lM-15	0.604	0.686	0.495	0.931	H-lM	in gizzard	0.5-1.0	0.46	2.13	NA	6.25	168.6
H-lM-3	1.133	0.712	0.497	0.964	H-lM	in gizzard	1.0-1.4	0.75	2.13	NA	6.25	168.6
nH-M-6	0.541	0.716	0.497	0.946	nH-M	in gizzard	0.5-1.0	0.73	2.13	NA	6.25	168.6
nH-M-6	1.713	0.687	0.498	0.964	nH-M	in gizzard	1.7-2.0	1.63	2.13	NA	6.25	168.6
nH-lM-9	1.738	0.693	0.498	0.952	nH-lM	in gizzard	1.7-2.0	0.19	2.13	NA	6.25	168.6
nH-lM-2	1.855	0.737	0.498	0.972	nH-lM	in gizzard	1.7-2.0	0.45	2.13	NA	6.25	168.6
nH-lM-7	1.203	0.699	0.499	0.949	nH-lM	in gizzard	1.0-1.4	0.95	2.13	NA	6.25	168.6
H-M-11	0.608	0.727	0.499	0.956	H-M	in gizzard	0.5-1.0	0.85	2.13	NA	6.25	168.6
nH-lM-17	1.837	0.671	0.5	0.955	nH-lM	in gizzard	1.7-2.0	0.19	2.13	NA	6.25	168.6
nH-lM-3	0.959	0.699	0.5	0.941	nH-lM	in gizzard	0.5-1.0	0	2.13	NA	6.25	168.6
nH-M-3	0.535	0.732	0.5	0.964	nH-M	in gizzard	0.5-1.0	0	2.13	NA	6.25	168.6
H-lM-15	0.51	0.682	0.501	0.936	H-lM	in gizzard	0.5-1.0	0.46	2.13	NA	6.25	168.6
H-M-4	2.566	0.682	0.501	0.979	H-M	in gizzard	2.0-2.8	0.61	2.13	NA	6.25	168.6
nH-M-4	0.556	0.727	0.503	0.953	nH-M	in gizzard	0.5-1.0	0	2.13	NA	6.25	168.6
nH-lM-3	1.657	0.627	0.505	0.919	nH-lM	in gizzard	1.4-1.7	0.13	2.13	NA	6.25	168.6
H-M-16	1.748	0.725	0.506	0.961	H-M	in gizzard	1.7-2.0	0.04	2.13	NA	6.25	168.6
nH-lM-7	0.828	0.674	0.507	0.933	nH-lM	in gizzard	0.5-1.0	0.32	2.13	NA	6.25	168.6
nH-lM-7	1.511	0.684	0.508	0.962	nH-lM	in gizzard	1.4-1.7	0.89	2.13	NA	6.25	168.6
nH-M-16	1.589	0.696	0.508	0.961	nH-M	in gizzard	1.4-1.7	0.39	2.13	NA	6.25	168.6
nH-M-6	0.696	0.7	0.508	0.95	nH-M	in gizzard	0.5-1.0	0.73	2.13	NA	6.25	168.6
nH-lM-15	1.254	0.702	0.508	0.964	nH-lM	in gizzard	1.0-1.4	0.37	2.13	NA	6.25	168.6
nH-lM-2	1.327	0.708	0.508	0.964	nH-lM	in gizzard	1.0-1.4	0.28	2.13	NA	6.25	168.6
nH-M-1	1.553	0.713	0.508	0.966	nH-M	in gizzard	1.4-1.7	0.78	2.13	NA	6.25	168.6
nH-lM-2	2.42	0.707	0.509	0.977	nH-lM	in gizzard	2.0-2.8	0.62	2.13	NA	6.25	168.6
H-M-12	0.361	0.398	0.51	0.819	H-M	in gizzard	<0.5	NA	2.13	NA	6.25	168.6
nH-M-13	0.799	0.615	0.51	0.903	nH-M	in gizzard	0.5-1.0	0.3	2.13	NA	6.25	168.6
nH-lM-16	1.302	0.665	0.51	0.963	nH-lM	in gizzard	1.0-1.4	0.9	2.13	NA	6.25	168.6
H-lM-3	1.473	0.698	0.51	0.971	H-lM	in gizzard	1.4-1.7	1.17	2.13	NA	6.25	168.6
nH-M-16	1.321	0.702	0.51	0.956	nH-M	in gizzard	1.0-1.4	0.36	2.13	NA	6.25	168.6
nH-M-16	1.655	0.697	0.511	0.934	nH-M	in gizzard	1.4-1.7	0.39	2.13	NA	6.25	168.6
nH-lM-16	2.081	0.713	0.511	0.97	nH-lM	in gizzard	2.0-2.8	0.85	2.13	NA	6.25	168.6
nH-M-6	0.385	0.724	0.511	0.921	nH-M	in gizzard	<0.5	NA	2.13	NA	6.25	168.6
nH-lM-15	1.136	0.717	0.512	0.944	nH-lM	in gizzard	1.0-1.4	0.37	2.13	NA	6.25	168.6
H-M-4	0.878	0.737	0.512	0.95	H-M	in gizzard	0.5-1.0	0	2.13	NA	6.25	168.6
nH-M-6	1.12	0.629	0.513	0.905	nH-M	in gizzard	1.0-1.4	1.18	2.13	NA	6.25	168.6
H-lM-13	1.193	0.702	0.513	0.963	H-lM	in gizzard	1.0-1.4	0.32	2.13	NA	6.25	168.6
nH-lM-15	2.132	0.723	0.513	0.976	nH-lM	in gizzard	2.0-2.8	0	2.13	NA	6.25	168.6
H-lM-10	1.884	0.73	0.513	0.964	H-lM	in gizzard	1.7-2.0	0.25	2.13	NA	6.25	168.6
H-lM-17	1.12	0.731	0.513	0.969	H-lM	in gizzard	1.0-1.4	0.13	2.13	NA	6.25	168.6
nH-lM-7	1.625	0.696	0.514	0.955	nH-lM	in gizzard	1.4-1.7	0.89	2.13	NA	6.25	168.6
H-lM-15	1.402	0.71	0.514	0.952	H-lM	in gizzard	1.4-1.7	0.75	2.13	NA	6.25	168.6
nH-lM-3	1.651	0.723	0.514	0.971	nH-lM	in gizzard	1.4-1.7	0.13	2.13	NA	6.25	168.6
H-lM-15	0.411	0.761	0.514	0.95	H-lM	in gizzard	<0.5	NA	2.13	NA	6.25	168.6
nH-M-17	2.607	0.632	0.515	0.958	nH-M	in gizzard	2.0-2.8	0	2.13	NA	6.25	168.6
H-lM-15	1.179	0.726	0.515	0.965	H-lM	in gizzard	1.0-1.4	1.19	2.13	NA	6.25	168.6
H-lM-15	0.99	0.63	0.516	0.948	H-lM	in gizzard	0.5-1.0	0.46	2.13	NA	6.25	168.6
H-lM-13	0.807	0.648	0.516	0.937	H-lM	in gizzard	0.5-1.0	0	2.13	NA	6.25	168.6
H-M-11	3.153	0.676	0.516	0.95	H-M	in gizzard	2.8-3.35	0.81	2.13	NA	6.25	168.6
nH-M-16	1.627	0.676	0.516	0.921	nH-M	in gizzard	1.4-1.7	0.39	2.13	NA	6.25	168.6
nH-lM-7	0.902	0.704	0.516	0.935	nH-lM	in gizzard	0.5-1.0	0.32	2.13	NA	6.25	168.6
nH-M-1	0.766	0.712	0.516	0.956	nH-M	in gizzard	0.5-1.0	0.15	2.13	NA	6.25	168.6
H-M-4	1.448	0.733	0.516	0.971	H-M	in gizzard	1.4-1.7	0.22	2.13	NA	6.25	168.6
H-lM-3	1.174	0.743	0.516	0.967	H-lM	in gizzard	1.0-1.4	0.75	2.13	NA	6.25	168.6
nH-lM-3	2.923	0.701	0.517	0.953	nH-lM	in gizzard	2.8-3.35	0.6	2.13	NA	6.25	168.6
nH-M-16	0.414	0.726	0.517	0.955	nH-M	in gizzard	<0.5	NA	2.13	NA	6.25	168.6
H-lM-4	1.611	0.728	0.517	0.967	H-lM	in gizzard	1.4-1.7	0.35	2.13	NA	6.25	168.6
nH-M-13	2.061	0.579	0.518	0.928	nH-M	in gizzard	2.0-2.8	0.31	2.13	NA	6.25	168.6
nH-lM-7	1.054	0.64	0.518	0.939	nH-lM	in gizzard	1.0-1.4	0.95	2.13	NA	6.25	168.6
nH-M-6	0.367	0.656	0.518	0.894	nH-M	in gizzard	<0.5	NA	2.13	NA	6.25	168.6
H-lM-3	2.575	0.68	0.518	0.94	H-lM	in gizzard	2.0-2.8	1.69	2.13	NA	6.25	168.6
nH-lM-7	1.323	0.685	0.519	0.941	nH-lM	in gizzard	1.0-1.4	0.95	2.13	NA	6.25	168.6
nH-lM-9	1.948	0.692	0.52	0.963	nH-lM	in gizzard	1.7-2.0	0.19	2.13	NA	6.25	168.6
H-lM-3	2.104	0.706	0.52	0.968	H-lM	in gizzard	2.0-2.8	1.69	2.13	NA	6.25	168.6
nH-M-6	0.744	0.746	0.52	0.953	nH-M	in gizzard	0.5-1.0	0.73	2.13	NA	6.25	168.6
H-lM-13	1.275	0.747	0.52	0.971	H-lM	in gizzard	1.0-1.4	0.32	2.13	NA	6.25	168.6
nH-M-6	0.377	0.749	0.52	0.937	nH-M	in gizzard	<0.5	NA	2.13	NA	6.25	168.6
nH-lM-7	1.992	0.676	0.521	0.956	nH-lM	in gizzard	1.7-2.0	1.17	2.13	NA	6.25	168.6
nH-M-6	1.124	0.678	0.521	0.92	nH-M	in gizzard	1.0-1.4	1.18	2.13	NA	6.25	168.6
nH-lM-7	1.259	0.695	0.521	0.953	nH-lM	in gizzard	1.0-1.4	0.95	2.13	NA	6.25	168.6
H-M-9	0.985	0.717	0.521	0.964	H-M	in gizzard	0.5-1.0	0.14	2.13	NA	6.25	168.6
nH-M-6	0.961	0.717	0.521	0.947	nH-M	in gizzard	0.5-1.0	0.73	2.13	NA	6.25	168.6
nH-M-1	0.864	0.723	0.521	0.936	nH-M	in gizzard	0.5-1.0	0.15	2.13	NA	6.25	168.6
nH-lM-7	0.616	0.725	0.521	0.961	nH-lM	in gizzard	0.5-1.0	0.32	2.13	NA	6.25	168.6
H-M-4	1.262	0.739	0.521	0.967	H-M	in gizzard	1.0-1.4	0.21	2.13	NA	6.25	168.6
nH-lM-7	0.822	0.762	0.521	0.955	nH-lM	in gizzard	0.5-1.0	0.32	2.13	NA	6.25	168.6
nH-M-1	1.628	0.68	0.522	0.939	nH-M	in gizzard	1.4-1.7	0.78	2.13	NA	6.25	168.6
nH-M-16	2.399	0.685	0.522	0.948	nH-M	in gizzard	2.0-2.8	0.69	2.13	NA	6.25	168.6
nH-lM-7	2.64	0.691	0.522	0.95	nH-lM	in gizzard	2.0-2.8	0.59	2.13	NA	6.25	168.6
nH-M-16	1.287	0.692	0.522	0.949	nH-M	in gizzard	1.0-1.4	0.36	2.13	NA	6.25	168.6
H-M-5	0.836	0.731	0.522	0.953	H-M	in gizzard	0.5-1.0	0.61	2.13	NA	6.25	168.6
H-M-9	1.257	0.745	0.522	0.97	H-M	in gizzard	1.0-1.4	0.56	2.13	NA	6.25	168.6
H-lM-7	1.631	0.748	0.522	0.976	H-lM	in gizzard	1.4-1.7	2.26	2.13	NA	6.25	168.6
nH-M-6	1.171	0.754	0.522	0.97	nH-M	in gizzard	1.0-1.4	1.18	2.13	NA	6.25	168.6
H-lM-17	1.798	0.748	0.523	0.971	H-lM	in gizzard	1.7-2.0	0.52	2.13	NA	6.25	168.6
nH-M-4	1.763	0.631	0.524	0.963	nH-M	in gizzard	1.7-2.0	0.33	2.13	NA	6.25	168.6
nH-M-1	0.37	0.693	0.524	0.895	nH-M	in gizzard	<0.5	NA	2.13	NA	6.25	168.6
nH-lM-11	1.502	0.707	0.524	0.958	nH-lM	in gizzard	1.4-1.7	0.03	2.13	NA	6.25	168.6
H-lM-4	2.439	0.715	0.524	0.973	H-lM	in gizzard	2.0-2.8	0.82	2.13	NA	6.25	168.6
nH-M-6	0.567	0.653	0.525	0.901	nH-M	in gizzard	0.5-1.0	0.73	2.13	NA	6.25	168.6
nH-lM-7	1.151	0.687	0.525	0.934	nH-lM	in gizzard	1.0-1.4	0.95	2.13	NA	6.25	168.6
H-lM-2	0.658	0.701	0.525	0.949	H-lM	in gizzard	0.5-1.0	0	2.13	NA	6.25	168.6
nH-M-17	2.575	0.701	0.526	0.971	nH-M	in gizzard	2.0-2.8	0	2.13	NA	6.25	168.6
H-lM-11	2.648	0.719	0.526	0.972	H-lM	in gizzard	2.0-2.8	0.33	2.13	NA	6.25	168.6
nH-lM-7	1.42	0.732	0.526	0.972	nH-lM	in gizzard	1.4-1.7	0.89	2.13	NA	6.25	168.6
nH-M-4	0.461	0.745	0.526	0.939	nH-M	in gizzard	<0.5	NA	2.13	NA	6.25	168.6
H-lM-3	1.277	0.71	0.527	0.962	H-lM	in gizzard	1.0-1.4	0.75	2.13	NA	6.25	168.6
nH-lM-17	0.445	0.71	0.527	0.932	nH-lM	in gizzard	<0.5	NA	2.13	NA	6.25	168.6
H-M-17	2.349	0.669	0.528	0.938	H-M	in gizzard	2.0-2.8	0.18	2.13	NA	6.25	168.6
H-lM-15	0.417	0.707	0.528	0.934	H-lM	in gizzard	<0.5	NA	2.13	NA	6.25	168.6
H-M-11	0.456	0.737	0.528	0.955	H-M	in gizzard	<0.5	NA	2.13	NA	6.25	168.6
nH-M-6	0.374	0.702	0.529	0.922	nH-M	in gizzard	<0.5	NA	2.13	NA	6.25	168.6
nH-lM-15	1.34	0.705	0.529	0.967	nH-lM	in gizzard	1.0-1.4	0.37	2.13	NA	6.25	168.6
H-M-11	2.986	0.689	0.53	0.967	H-M	in gizzard	2.8-3.35	0.81	2.13	NA	6.25	168.6
nH-M-7	1.627	0.702	0.53	0.959	nH-M	in gizzard	1.4-1.7	0.17	2.13	NA	6.25	168.6
nH-lM-3	1.025	0.715	0.53	0.948	nH-lM	in gizzard	1.0-1.4	0	2.13	NA	6.25	168.6
H-lM-10	0.416	0.718	0.53	0.935	H-lM	in gizzard	<0.5	NA	2.13	NA	6.25	168.6
nH-M-6	0.654	0.741	0.53	0.949	nH-M	in gizzard	0.5-1.0	0.73	2.13	NA	6.25	168.6
nH-M-6	0.975	0.646	0.531	0.926	nH-M	in gizzard	0.5-1.0	0.73	2.13	NA	6.25	168.6
nH-M-6	1.082	0.683	0.531	0.944	nH-M	in gizzard	1.0-1.4	1.18	2.13	NA	6.25	168.6
H-lM-15	1.472	0.698	0.531	0.972	H-lM	in gizzard	1.4-1.7	0.75	2.13	NA	6.25	168.6
H-M-12	2.004	0.75	0.531	0.981	H-M	in gizzard	2.0-2.8	0	2.13	NA	6.25	168.6
H-lM-9	1.334	0.671	0.532	0.942	H-lM	in gizzard	1.0-1.4	0.12	2.13	NA	6.25	168.6
H-M-3	1.618	0.684	0.532	0.91	H-M	in gizzard	1.4-1.7	0.98	2.13	NA	6.25	168.6
H-M-9	1.334	0.688	0.532	0.96	H-M	in gizzard	1.0-1.4	0.56	2.13	NA	6.25	168.6
H-lM-7	1.532	0.715	0.532	0.957	H-lM	in gizzard	1.4-1.7	2.26	2.13	NA	6.25	168.6
H-M-2	2.258	0.767	0.532	0.984	H-M	in gizzard	2.0-2.8	0.44	2.13	NA	6.25	168.6
H-lM-3	1.238	0.661	0.533	0.916	H-lM	in gizzard	1.0-1.4	0.75	2.13	NA	6.25	168.6
nH-lM-7	1.593	0.678	0.533	0.919	nH-lM	in gizzard	1.4-1.7	0.89	2.13	NA	6.25	168.6
H-lM-15	0.812	0.692	0.534	0.925	H-lM	in gizzard	0.5-1.0	0.46	2.13	NA	6.25	168.6
H-lM-15	0.512	0.699	0.534	0.912	H-lM	in gizzard	0.5-1.0	0.46	2.13	NA	6.25	168.6
H-M-11	0.843	0.715	0.534	0.937	H-M	in gizzard	0.5-1.0	0.85	2.13	NA	6.25	168.6
nH-M-6	1.415	0.742	0.534	0.972	nH-M	in gizzard	1.4-1.7	1.52	2.13	NA	6.25	168.6
H-lM-3	0.475	0.47	0.535	0.773	H-lM	in gizzard	<0.5	NA	2.13	NA	6.25	168.6
nH-M-1	0.462	0.674	0.535	0.905	nH-M	in gizzard	<0.5	NA	2.13	NA	6.25	168.6
nH-M-4	2.008	0.703	0.535	0.961	nH-M	in gizzard	2.0-2.8	0.67	2.13	NA	6.25	168.6
H-M-11	1.817	0.736	0.535	0.968	H-M	in gizzard	1.7-2.0	0.64	2.13	NA	6.25	168.6
nH-lM-9	1.513	0.746	0.535	0.968	nH-lM	in gizzard	1.4-1.7	0.22	2.13	NA	6.25	168.6
H-M-9	1.467	0.758	0.535	0.979	H-M	in gizzard	1.4-1.7	0.43	2.13	NA	6.25	168.6
nH-M-4	2.334	0.702	0.536	0.962	nH-M	in gizzard	2.0-2.8	0.67	2.13	NA	6.25	168.6
nH-M-6	0.836	0.702	0.536	0.956	nH-M	in gizzard	0.5-1.0	0.73	2.13	NA	6.25	168.6
H-lM-15	1.544	0.71	0.536	0.975	H-lM	in gizzard	1.4-1.7	0.75	2.13	NA	6.25	168.6
nH-lM-7	1.574	0.714	0.536	0.973	nH-lM	in gizzard	1.4-1.7	0.89	2.13	NA	6.25	168.6
nH-lM-16	2.038	0.718	0.536	0.966	nH-lM	in gizzard	2.0-2.8	0.85	2.13	NA	6.25	168.6
H-lM-13	0.885	0.689	0.537	0.958	H-lM	in gizzard	0.5-1.0	0	2.13	NA	6.25	168.6
nH-lM-7	1.007	0.716	0.537	0.959	nH-lM	in gizzard	1.0-1.4	0.95	2.13	NA	6.25	168.6
nH-M-6	0.88	0.724	0.537	0.959	nH-M	in gizzard	0.5-1.0	0.73	2.13	NA	6.25	168.6
H-lM-7	1.274	0.731	0.537	0.971	H-lM	in gizzard	1.0-1.4	1.26	2.13	NA	6.25	168.6
H-lM-4	1.071	0.755	0.537	0.971	H-lM	in gizzard	1.0-1.4	0.15	2.13	NA	6.25	168.6
H-M-12	1.664	0.692	0.538	0.935	H-M	in gizzard	1.4-1.7	0	2.13	NA	6.25	168.6
nH-M-6	0.395	0.755	0.538	0.94	nH-M	in gizzard	<0.5	NA	2.13	NA	6.25	168.6
nH-M-16	1.99	0.701	0.539	0.966	nH-M	in gizzard	1.7-2.0	0.76	2.13	NA	6.25	168.6
nH-lM-11	1.896	0.731	0.539	0.975	nH-lM	in gizzard	1.7-2.0	0.55	2.13	NA	6.25	168.6
nH-lM-7	0.939	0.737	0.539	0.95	nH-lM	in gizzard	0.5-1.0	0.32	2.13	NA	6.25	168.6
nH-lM-13	0.819	0.738	0.539	0.961	nH-lM	in gizzard	0.5-1.0	0.03	2.13	NA	6.25	168.6
nH-M-16	1.354	0.574	0.54	0.913	nH-M	in gizzard	1.0-1.4	0.36	2.13	NA	6.25	168.6
H-M-11	0.499	0.646	0.54	0.921	H-M	in gizzard	<0.5	NA	2.13	NA	6.25	168.6
H-lM-6	2.99	0.699	0.54	0.965	H-lM	in gizzard	2.8-3.35	3.14	2.13	NA	6.25	168.6
nH-lM-7	0.845	0.708	0.54	0.967	nH-lM	in gizzard	0.5-1.0	0.32	2.13	NA	6.25	168.6
H-lM-4	1.682	0.713	0.54	0.959	H-lM	in gizzard	1.4-1.7	0.35	2.13	NA	6.25	168.6
nH-lM-3	1.845	0.719	0.54	0.964	nH-lM	in gizzard	1.7-2.0	0.25	2.13	NA	6.25	168.6
nH-M-4	0.381	0.719	0.54	0.922	nH-M	in gizzard	<0.5	NA	2.13	NA	6.25	168.6
nH-M-1	1.156	0.72	0.54	0.952	nH-M	in gizzard	1.0-1.4	0.57	2.13	NA	6.25	168.6
nH-M-4	2.66	0.738	0.54	0.962	nH-M	in gizzard	2.0-2.8	0.67	2.13	NA	6.25	168.6
H-M-5	0.423	0.678	0.541	0.9	H-M	in gizzard	<0.5	NA	2.13	NA	6.25	168.6
H-M-17	1.872	0.707	0.542	0.925	H-M	in gizzard	1.7-2.0	0.11	2.13	NA	6.25	168.6
H-lM-15	1.667	0.724	0.542	0.975	H-lM	in gizzard	1.4-1.7	0.75	2.13	NA	6.25	168.6
H-lM-9	2.434	0.728	0.542	0.979	H-lM	in gizzard	2.0-2.8	0.79	2.13	NA	6.25	168.6
H-M-12	2.017	0.73	0.542	0.969	H-M	in gizzard	2.0-2.8	0	2.13	NA	6.25	168.6
nH-M-16	1.575	0.728	0.543	0.973	nH-M	in gizzard	1.4-1.7	0.39	2.13	NA	6.25	168.6
H-M-4	0.991	0.748	0.543	0.966	H-M	in gizzard	0.5-1.0	0	2.13	NA	6.25	168.6
H-lM-5	0.537	0.775	0.543	0.952	H-lM	in gizzard	0.5-1.0	0	2.13	NA	6.25	168.6
nH-M-4	0.435	0.766	0.544	0.953	nH-M	in gizzard	<0.5	NA	2.13	NA	6.25	168.6
nH-lM-7	1.721	0.678	0.545	0.947	nH-lM	in gizzard	1.7-2.0	1.17	2.13	NA	6.25	168.6
H-M-12	0.684	0.718	0.545	0.947	H-M	in gizzard	0.5-1.0	0.21	2.13	NA	6.25	168.6
H-M-9	1.704	0.722	0.545	0.966	H-M	in gizzard	1.7-2.0	0.87	2.13	NA	6.25	168.6
H-M-9	1.092	0.734	0.545	0.96	H-M	in gizzard	1.0-1.4	0.56	2.13	NA	6.25	168.6
H-lM-15	1.415	0.739	0.545	0.968	H-lM	in gizzard	1.4-1.7	0.75	2.13	NA	6.25	168.6
H-lM-15	1.408	0.754	0.545	0.962	H-lM	in gizzard	1.4-1.7	0.75	2.13	NA	6.25	168.6
nH-lM-13	2.185	0.661	0.546	0.938	nH-lM	in gizzard	2.0-2.8	0	2.13	NA	6.25	168.6
nH-M-6	1.393	0.712	0.546	0.937	nH-M	in gizzard	1.0-1.4	1.18	2.13	NA	6.25	168.6
H-lM-9	3.043	0.72	0.546	0.972	H-lM	in gizzard	2.8-3.35	0.5	2.13	NA	6.25	168.6
H-lM-8	2.711	0.734	0.546	0.98	H-lM	in gizzard	2.0-2.8	1.6	2.13	NA	6.25	168.6
H-M-3	1.353	0.735	0.546	0.959	H-M	in gizzard	1.0-1.4	0.9	2.13	NA	6.25	168.6
H-M-5	2.273	0.738	0.546	0.972	H-M	in gizzard	2.0-2.8	1.45	2.13	NA	6.25	168.6
nH-M-6	1.27	0.742	0.546	0.967	nH-M	in gizzard	1.0-1.4	1.18	2.13	NA	6.25	168.6
H-lM-15	0.847	0.774	0.546	0.974	H-lM	in gizzard	0.5-1.0	0.46	2.13	NA	6.25	168.6
nH-M-8	2.354	0.678	0.547	0.94	nH-M	in gizzard	2.0-2.8	0	2.13	NA	6.25	168.6
nH-M-4	0.624	0.697	0.547	0.905	nH-M	in gizzard	0.5-1.0	0	2.13	NA	6.25	168.6
nH-lM-7	0.938	0.743	0.547	0.964	nH-lM	in gizzard	0.5-1.0	0.32	2.13	NA	6.25	168.6
nH-M-8	1.965	0.748	0.547	0.975	nH-M	in gizzard	1.7-2.0	0.27	2.13	NA	6.25	168.6
nH-M-16	0.706	0.644	0.548	0.901	nH-M	in gizzard	0.5-1.0	0.42	2.13	NA	6.25	168.6
H-lM-15	1.154	0.651	0.548	0.902	H-lM	in gizzard	1.0-1.4	1.19	2.13	NA	6.25	168.6
nH-M-8	1.366	0.656	0.548	0.928	nH-M	in gizzard	1.0-1.4	0.34	2.13	NA	6.25	168.6
H-M-2	1.796	0.708	0.548	0.968	H-M	in gizzard	1.7-2.0	0.64	2.13	NA	6.25	168.6
H-lM-13	1.27	0.712	0.548	0.946	H-lM	in gizzard	1.0-1.4	0.32	2.13	NA	6.25	168.6
H-M-5	2.242	0.737	0.548	0.978	H-M	in gizzard	2.0-2.8	1.45	2.13	NA	6.25	168.6
nH-M-7	2.912	0.744	0.548	0.969	nH-M	in gizzard	2.8-3.35	1.25	2.13	NA	6.25	168.6
nH-lM-16	1.69	0.777	0.548	0.983	nH-lM	in gizzard	1.4-1.7	0.68	2.13	NA	6.25	168.6
H-lM-1	0.641	0.669	0.549	0.926	H-lM	in gizzard	0.5-1.0	1.53	2.13	NA	6.25	168.6
nH-lM-15	1.454	0.691	0.549	0.927	nH-lM	in gizzard	1.4-1.7	0.02	2.13	NA	6.25	168.6
H-lM-5	2.17	0.714	0.549	0.964	H-lM	in gizzard	2.0-2.8	0.65	2.13	NA	6.25	168.6
H-lM-15	0.963	0.743	0.549	0.962	H-lM	in gizzard	0.5-1.0	0.46	2.13	NA	6.25	168.6
H-lM-4	2.979	0.696	0.55	0.943	H-lM	in gizzard	2.8-3.35	0.61	2.13	NA	6.25	168.6
nH-M-1	1.378	0.711	0.55	0.946	nH-M	in gizzard	1.0-1.4	0.57	2.13	NA	6.25	168.6
nH-M-1	0.853	0.715	0.55	0.921	nH-M	in gizzard	0.5-1.0	0.15	2.13	NA	6.25	168.6
nH-M-4	0.596	0.743	0.55	0.915	nH-M	in gizzard	0.5-1.0	0	2.13	NA	6.25	168.6
H-M-9	1.251	0.749	0.55	0.959	H-M	in gizzard	1.0-1.4	0.56	2.13	NA	6.25	168.6
nH-lM-7	0.384	0.781	0.55	0.936	nH-lM	in gizzard	<0.5	NA	2.13	NA	6.25	168.6
nH-M-7	0.492	0.677	0.551	0.931	nH-M	in gizzard	<0.5	NA	2.13	NA	6.25	168.6
H-lM-13	1.7	0.733	0.551	0.949	H-lM	in gizzard	1.7-2.0	0.26	2.13	NA	6.25	168.6
nH-lM-7	2.054	0.666	0.552	0.927	nH-lM	in gizzard	2.0-2.8	0.59	2.13	NA	6.25	168.6
H-lM-10	2.48	0.711	0.552	0.97	H-lM	in gizzard	2.0-2.8	0.41	2.13	NA	6.25	168.6
H-lM-15	1.284	0.717	0.552	0.975	H-lM	in gizzard	1.0-1.4	1.19	2.13	NA	6.25	168.6
nH-M-6	0.849	0.718	0.552	0.956	nH-M	in gizzard	0.5-1.0	0.73	2.13	NA	6.25	168.6
H-M-11	2.308	0.723	0.552	0.968	H-M	in gizzard	2.0-2.8	0.39	2.13	NA	6.25	168.6
nH-lM-16	1.376	0.733	0.552	0.972	nH-lM	in gizzard	1.0-1.4	0.9	2.13	NA	6.25	168.6
H-lM-2	1.184	0.736	0.552	0.959	H-lM	in gizzard	1.0-1.4	0.17	2.13	NA	6.25	168.6
H-M-9	1.165	0.627	0.553	0.872	H-M	in gizzard	1.0-1.4	0.56	2.13	NA	6.25	168.6
nH-lM-7	0.464	0.675	0.553	0.887	nH-lM	in gizzard	<0.5	NA	2.13	NA	6.25	168.6
H-M-9	0.85	0.689	0.553	0.918	H-M	in gizzard	0.5-1.0	0.14	2.13	NA	6.25	168.6
H-lM-17	2.457	0.697	0.553	0.923	H-lM	in gizzard	2.0-2.8	0.72	2.13	NA	6.25	168.6
H-lM-9	1.469	0.703	0.553	0.937	H-lM	in gizzard	1.4-1.7	0.26	2.13	NA	6.25	168.6
nH-M-6	1.078	0.72	0.553	0.956	nH-M	in gizzard	1.0-1.4	1.18	2.13	NA	6.25	168.6
H-lM-15	0.557	0.74	0.553	0.954	H-lM	in gizzard	0.5-1.0	0.46	2.13	NA	6.25	168.6
H-M-11	1.383	0.761	0.553	0.972	H-M	in gizzard	1.0-1.4	0.85	2.13	NA	6.25	168.6
nH-lM-7	1.163	0.761	0.553	0.964	nH-lM	in gizzard	1.0-1.4	0.95	2.13	NA	6.25	168.6
H-M-11	1.443	0.626	0.554	0.884	H-M	in gizzard	1.4-1.7	0.66	2.13	NA	6.25	168.6
nH-lM-2	1.294	0.633	0.554	0.914	nH-lM	in gizzard	1.0-1.4	0.28	2.13	NA	6.25	168.6
nH-M-6	0.388	0.683	0.554	0.902	nH-M	in gizzard	<0.5	NA	2.13	NA	6.25	168.6
H-M-4	1.342	0.687	0.554	0.947	H-M	in gizzard	1.0-1.4	0.21	2.13	NA	6.25	168.6
nH-M-4	2.072	0.689	0.554	0.932	nH-M	in gizzard	2.0-2.8	0.67	2.13	NA	6.25	168.6
H-M-12	0.951	0.704	0.554	0.962	H-M	in gizzard	0.5-1.0	0.21	2.13	NA	6.25	168.6
H-M-12	0.553	0.711	0.554	0.949	H-M	in gizzard	0.5-1.0	0.21	2.13	NA	6.25	168.6
nH-M-8	2.293	0.711	0.554	0.959	nH-M	in gizzard	2.0-2.8	0	2.13	NA	6.25	168.6
nH-M-6	0.489	0.717	0.554	0.925	nH-M	in gizzard	<0.5	NA	2.13	NA	6.25	168.6
nH-lM-7	1.812	0.72	0.554	0.967	nH-lM	in gizzard	1.7-2.0	1.17	2.13	NA	6.25	168.6
H-M-9	1.706	0.723	0.554	0.956	H-M	in gizzard	1.7-2.0	0.87	2.13	NA	6.25	168.6
nH-M-16	0.67	0.759	0.554	0.962	nH-M	in gizzard	0.5-1.0	0.42	2.13	NA	6.25	168.6
H-lM-3	2.48	0.68	0.555	0.915	H-lM	in gizzard	2.0-2.8	1.69	2.13	NA	6.25	168.6
nH-M-6	0.452	0.687	0.555	0.887	nH-M	in gizzard	<0.5	NA	2.13	NA	6.25	168.6
H-lM-3	1.628	0.772	0.555	0.977	H-lM	in gizzard	1.4-1.7	1.17	2.13	NA	6.25	168.6
nH-M-15	2.862	0.734	0.556	0.975	nH-M	in gizzard	2.8-3.35	0.71	2.13	NA	6.25	168.6
nH-lM-7	1.117	0.749	0.556	0.959	nH-lM	in gizzard	1.0-1.4	0.95	2.13	NA	6.25	168.6
nH-lM-11	2.049	0.758	0.556	0.966	nH-lM	in gizzard	2.0-2.8	0.38	2.13	NA	6.25	168.6
nH-lM-8	1.485	0.759	0.556	0.962	nH-lM	in gizzard	1.4-1.7	0.3	2.13	NA	6.25	168.6
H-lM-17	0.467	0.765	0.556	0.953	H-lM	in gizzard	<0.5	NA	2.13	NA	6.25	168.6
nH-lM-17	2.191	0.652	0.557	0.919	nH-lM	in gizzard	2.0-2.8	0.13	2.13	NA	6.25	168.6
H-M-12	1.203	0.684	0.557	0.933	H-M	in gizzard	1.0-1.4	0.53	2.13	NA	6.25	168.6
nH-lM-15	1.963	0.689	0.557	0.954	nH-lM	in gizzard	1.7-2.0	0.32	2.13	NA	6.25	168.6
H-lM-10	0.434	0.69	0.557	0.919	H-lM	in gizzard	<0.5	NA	2.13	NA	6.25	168.6
H-M-12	0.51	0.717	0.557	0.93	H-M	in gizzard	0.5-1.0	0.21	2.13	NA	6.25	168.6
H-M-12	0.584	0.731	0.557	0.952	H-M	in gizzard	0.5-1.0	0.21	2.13	NA	6.25	168.6
nH-lM-17	0.447	0.741	0.557	0.94	nH-lM	in gizzard	<0.5	NA	2.13	NA	6.25	168.6
nH-M-16	1.925	0.775	0.557	0.976	nH-M	in gizzard	1.7-2.0	0.76	2.13	NA	6.25	168.6
H-M-16	2.437	0.705	0.558	0.956	H-M	in gizzard	2.0-2.8	0.07	2.13	NA	6.25	168.6
nH-M-4	0.378	0.706	0.558	0.931	nH-M	in gizzard	<0.5	NA	2.13	NA	6.25	168.6
H-M-9	1.24	0.725	0.558	0.966	H-M	in gizzard	1.0-1.4	0.56	2.13	NA	6.25	168.6
H-lM-17	0.379	0.727	0.558	0.941	H-lM	in gizzard	<0.5	NA	2.13	NA	6.25	168.6
nH-M-13	2.556	0.732	0.558	0.973	nH-M	in gizzard	2.0-2.8	0.31	2.13	NA	6.25	168.6
H-M-8	2.437	0.738	0.558	0.967	H-M	in gizzard	2.0-2.8	0	2.13	NA	6.25	168.6
H-M-11	0.811	0.749	0.558	0.968	H-M	in gizzard	0.5-1.0	0.85	2.13	NA	6.25	168.6
H-lM-8	2.143	0.764	0.558	0.979	H-lM	in gizzard	2.0-2.8	1.6	2.13	NA	6.25	168.6
H-M-13	0.587	0.772	0.558	0.96	H-M	in gizzard	0.5-1.0	0.19	2.13	NA	6.25	168.6
H-M-12	0.934	0.655	0.559	0.921	H-M	in gizzard	0.5-1.0	0.21	2.13	NA	6.25	168.6
H-M-4	0.472	0.683	0.559	0.923	H-M	in gizzard	<0.5	NA	2.13	NA	6.25	168.6
nH-M-1	1.349	0.696	0.559	0.947	nH-M	in gizzard	1.0-1.4	0.57	2.13	NA	6.25	168.6
nH-lM-15	1.165	0.704	0.559	0.968	nH-lM	in gizzard	1.0-1.4	0.37	2.13	NA	6.25	168.6
nH-M-4	1.985	0.706	0.559	0.968	nH-M	in gizzard	1.7-2.0	0.33	2.13	NA	6.25	168.6
H-M-9	1.562	0.725	0.559	0.961	H-M	in gizzard	1.4-1.7	0.43	2.13	NA	6.25	168.6
nH-lM-7	0.85	0.727	0.559	0.967	nH-lM	in gizzard	0.5-1.0	0.32	2.13	NA	6.25	168.6
nH-M-16	0.81	0.73	0.559	0.95	nH-M	in gizzard	0.5-1.0	0.42	2.13	NA	6.25	168.6
H-M-11	0.55	0.743	0.559	0.936	H-M	in gizzard	0.5-1.0	0.85	2.13	NA	6.25	168.6
H-M-11	2.456	0.748	0.559	0.981	H-M	in gizzard	2.0-2.8	0.39	2.13	NA	6.25	168.6
H-lM-8	1.979	0.766	0.559	0.973	H-lM	in gizzard	1.7-2.0	1.2	2.13	NA	6.25	168.6
nH-M-6	1.032	0.771	0.559	0.961	nH-M	in gizzard	1.0-1.4	1.18	2.13	NA	6.25	168.6
H-M-5	0.467	0.772	0.559	0.956	H-M	in gizzard	<0.5	NA	2.13	NA	6.25	168.6
H-lM-15	1.383	0.679	0.56	0.924	H-lM	in gizzard	1.0-1.4	1.19	2.13	NA	6.25	168.6
nH-lM-16	1.336	0.703	0.56	0.965	nH-lM	in gizzard	1.0-1.4	0.9	2.13	NA	6.25	168.6
nH-M-6	0.659	0.732	0.56	0.948	nH-M	in gizzard	0.5-1.0	0.73	2.13	NA	6.25	168.6
H-lM-15	0.718	0.786	0.56	0.961	H-lM	in gizzard	0.5-1.0	0.46	2.13	NA	6.25	168.6
nH-lM-7	1.056	0.68	0.561	0.932	nH-lM	in gizzard	1.0-1.4	0.95	2.13	NA	6.25	168.6
H-M-11	0.526	0.711	0.561	0.899	H-M	in gizzard	0.5-1.0	0.85	2.13	NA	6.25	168.6
nH-lM-8	1.137	0.716	0.561	0.928	nH-lM	in gizzard	1.0-1.4	0.15	2.13	NA	6.25	168.6
nH-lM-2	2.462	0.72	0.561	0.964	nH-lM	in gizzard	2.0-2.8	0.62	2.13	NA	6.25	168.6
H-lM-17	2.169	0.753	0.561	0.972	H-lM	in gizzard	2.0-2.8	0.72	2.13	NA	6.25	168.6
H-lM-13	0.429	0.754	0.561	0.946	H-lM	in gizzard	<0.5	NA	2.13	NA	6.25	168.6
H-M-4	1.112	0.758	0.561	0.955	H-M	in gizzard	1.0-1.4	0.21	2.13	NA	6.25	168.6
nH-M-6	1.334	0.731	0.562	0.952	nH-M	in gizzard	1.0-1.4	1.18	2.13	NA	6.25	168.6
nH-M-4	2.916	0.738	0.562	0.976	nH-M	in gizzard	2.8-3.35	1.38	2.13	NA	6.25	168.6
H-M-11	1.182	0.742	0.562	0.961	H-M	in gizzard	1.0-1.4	0.85	2.13	NA	6.25	168.6
nH-M-6	0.649	0.752	0.562	0.942	nH-M	in gizzard	0.5-1.0	0.73	2.13	NA	6.25	168.6
H-lM-15	0.451	0.786	0.562	0.96	H-lM	in gizzard	<0.5	NA	2.13	NA	6.25	168.6
nH-lM-5	1.403	0.641	0.563	0.935	nH-lM	in gizzard	1.4-1.7	0.31	2.13	NA	6.25	168.6
H-M-9	1.163	0.676	0.563	0.952	H-M	in gizzard	1.0-1.4	0.56	2.13	NA	6.25	168.6
nH-M-4	0.434	0.678	0.563	0.906	nH-M	in gizzard	<0.5	NA	2.13	NA	6.25	168.6
nH-M-9	1.008	0.716	0.563	0.948	nH-M	in gizzard	1.0-1.4	0.2	2.13	NA	6.25	168.6
H-lM-10	2.346	0.719	0.563	0.98	H-lM	in gizzard	2.0-2.8	0.41	2.13	NA	6.25	168.6
nH-M-4	2.018	0.723	0.563	0.977	nH-M	in gizzard	2.0-2.8	0.67	2.13	NA	6.25	168.6
nH-M-10	2.004	0.728	0.563	0.957	nH-M	in gizzard	0.5-1.0	0.25	2.13	NA	6.25	168.6
nH-M-10	2.004	0.728	0.563	0.957	nH-M	in gizzard	1.0-1.4	0.31	2.13	NA	6.25	168.6
nH-M-10	2.004	0.728	0.563	0.957	nH-M	in gizzard	1.4-1.7	0	2.13	NA	6.25	168.6
nH-M-10	2.004	0.728	0.563	0.957	nH-M	in gizzard	1.7-2.0	0.05	2.13	NA	6.25	168.6
nH-M-10	2.004	0.728	0.563	0.957	nH-M	in gizzard	2.0-2.8	0	2.13	NA	6.25	168.6
nH-M-6	1.148	0.743	0.563	0.953	nH-M	in gizzard	1.0-1.4	1.18	2.13	NA	6.25	168.6
nH-M-6	0.746	0.745	0.563	0.953	nH-M	in gizzard	0.5-1.0	0.73	2.13	NA	6.25	168.6
H-M-13	0.677	0.755	0.563	0.961	H-M	in gizzard	0.5-1.0	0.19	2.13	NA	6.25	168.6
H-lM-15	0.501	0.767	0.563	0.956	H-lM	in gizzard	0.5-1.0	0.46	2.13	NA	6.25	168.6
H-lM-15	0.697	0.702	0.564	0.937	H-lM	in gizzard	0.5-1.0	0.46	2.13	NA	6.25	168.6
H-lM-15	0.4	0.712	0.564	0.924	H-lM	in gizzard	<0.5	NA	2.13	NA	6.25	168.6
nH-M-16	1.695	0.716	0.564	0.969	nH-M	in gizzard	1.4-1.7	0.39	2.13	NA	6.25	168.6
nH-lM-17	0.617	0.721	0.564	0.941	nH-lM	in gizzard	0.5-1.0	0.11	2.13	NA	6.25	168.6
nH-lM-7	1.277	0.74	0.564	0.972	nH-lM	in gizzard	1.0-1.4	0.95	2.13	NA	6.25	168.6
nH-lM-7	1.809	0.746	0.564	0.968	nH-lM	in gizzard	1.7-2.0	1.17	2.13	NA	6.25	168.6
H-M-13	1.004	0.754	0.564	0.97	H-M	in gizzard	1.0-1.4	0.55	2.13	NA	6.25	168.6
H-M-9	0.494	0.761	0.564	0.958	H-M	in gizzard	<0.5	NA	2.13	NA	6.25	168.6
H-M-9	1	0.55	0.565	0.907	H-M	in gizzard	1.0-1.4	0.56	2.13	NA	6.25	168.6
H-lM-15	0.656	0.715	0.565	0.948	H-lM	in gizzard	0.5-1.0	0.46	2.13	NA	6.25	168.6
nH-M-4	0.617	0.716	0.565	0.927	nH-M	in gizzard	0.5-1.0	0	2.13	NA	6.25	168.6
H-M-3	2.024	0.718	0.565	0.961	H-M	in gizzard	2.0-2.8	0.86	2.13	NA	6.25	168.6
nH-lM-3	2.262	0.729	0.565	0.968	nH-lM	in gizzard	2.0-2.8	0.44	2.13	NA	6.25	168.6
nH-M-6	0.741	0.732	0.565	0.933	nH-M	in gizzard	0.5-1.0	0.73	2.13	NA	6.25	168.6
nH-lM-8	1.33	0.737	0.565	0.954	nH-lM	in gizzard	1.0-1.4	0.15	2.13	NA	6.25	168.6
H-M-3	1.504	0.767	0.565	0.975	H-M	in gizzard	1.4-1.7	0.98	2.13	NA	6.25	168.6
H-lM-4	1.775	0.659	0.566	0.921	H-lM	in gizzard	1.7-2.0	0.38	2.13	NA	6.25	168.6
nH-M-1	1.107	0.674	0.566	0.958	nH-M	in gizzard	1.0-1.4	0.57	2.13	NA	6.25	168.6
H-lM-9	2.512	0.731	0.566	0.961	H-lM	in gizzard	2.0-2.8	0.79	2.13	NA	6.25	168.6
nH-M-6	0.51	0.752	0.566	0.958	nH-M	in gizzard	0.5-1.0	0.73	2.13	NA	6.25	168.6
nH-lM-17	0.503	0.755	0.566	0.95	nH-lM	in gizzard	0.5-1.0	0.11	2.13	NA	6.25	168.6
nH-M-7	2.786	0.59	0.567	0.895	nH-M	in gizzard	2.0-2.8	0.96	2.13	NA	6.25	168.6
H-lM-3	0.656	0.7	0.567	0.923	H-lM	in gizzard	0.5-1.0	0.17	2.13	NA	6.25	168.6
H-lM-15	0.921	0.718	0.567	0.951	H-lM	in gizzard	0.5-1.0	0.46	2.13	NA	6.25	168.6
nH-M-4	0.447	0.73	0.567	0.905	nH-M	in gizzard	<0.5	NA	2.13	NA	6.25	168.6
H-lM-15	0.54	0.736	0.567	0.948	H-lM	in gizzard	0.5-1.0	0.46	2.13	NA	6.25	168.6
H-M-12	1.777	0.747	0.567	0.974	H-M	in gizzard	1.7-2.0	0.31	2.13	NA	6.25	168.6
nH-lM-17	1.429	0.749	0.567	0.963	nH-lM	in gizzard	1.4-1.7	0.09	2.13	NA	6.25	168.6
nH-lM-7	1.269	0.756	0.567	0.968	nH-lM	in gizzard	1.0-1.4	0.95	2.13	NA	6.25	168.6
H-M-4	3.359	0.671	0.568	0.937	H-M	in gizzard	2.8-3.35	1	2.13	NA	6.25	168.6
nH-M-6	1.634	0.675	0.568	0.91	nH-M	in gizzard	1.4-1.7	1.52	2.13	NA	6.25	168.6
H-lM-13	1.473	0.683	0.568	0.953	H-lM	in gizzard	1.4-1.7	0	2.13	NA	6.25	168.6
H-M-11	1.272	0.712	0.568	0.932	H-M	in gizzard	1.0-1.4	0.85	2.13	NA	6.25	168.6
nH-M-1	1.391	0.72	0.568	0.96	nH-M	in gizzard	1.0-1.4	0.57	2.13	NA	6.25	168.6
H-M-5	1.469	0.738	0.568	0.965	H-M	in gizzard	1.4-1.7	1.51	2.13	NA	6.25	168.6
H-lM-15	0.769	0.743	0.568	0.954	H-lM	in gizzard	0.5-1.0	0.46	2.13	NA	6.25	168.6
H-M-3	1.355	0.743	0.568	0.975	H-M	in gizzard	1.0-1.4	0.9	2.13	NA	6.25	168.6
H-lM-4	1.804	0.754	0.568	0.963	H-lM	in gizzard	1.7-2.0	0.38	2.13	NA	6.25	168.6
nH-lM-9	1.925	0.767	0.568	0.982	nH-lM	in gizzard	1.7-2.0	0.19	2.13	NA	6.25	168.6
H-M-12	0.706	0.768	0.568	0.962	H-M	in gizzard	0.5-1.0	0.21	2.13	NA	6.25	168.6
nH-M-6	0.833	0.713	0.569	0.948	nH-M	in gizzard	0.5-1.0	0.73	2.13	NA	6.25	168.6
nH-lM-7	1.091	0.716	0.569	0.96	nH-lM	in gizzard	1.0-1.4	0.95	2.13	NA	6.25	168.6
nH-M-16	0.873	0.725	0.569	0.953	nH-M	in gizzard	0.5-1.0	0.42	2.13	NA	6.25	168.6
nH-M-6	1.273	0.727	0.569	0.959	nH-M	in gizzard	1.0-1.4	1.18	2.13	NA	6.25	168.6
H-M-12	0.576	0.751	0.569	0.947	H-M	in gizzard	0.5-1.0	0.21	2.13	NA	6.25	168.6
nH-lM-7	2.172	0.789	0.569	0.984	nH-lM	in gizzard	2.0-2.8	0.59	2.13	NA	6.25	168.6
H-lM-11	3.492	0.715	0.57	0.976	H-lM	in gizzard	2.8-3.35	1.16	2.13	NA	6.25	168.6
nH-lM-11	1.515	0.73	0.57	0.964	nH-lM	in gizzard	1.4-1.7	0.03	2.13	NA	6.25	168.6
H-lM-15	1.245	0.742	0.57	0.969	H-lM	in gizzard	1.0-1.4	1.19	2.13	NA	6.25	168.6
nH-M-4	0.724	0.747	0.57	0.953	nH-M	in gizzard	0.5-1.0	0	2.13	NA	6.25	168.6
nH-lM-16	1.387	0.75	0.57	0.957	nH-lM	in gizzard	1.0-1.4	0.9	2.13	NA	6.25	168.6
H-lM-15	0.758	0.759	0.57	0.965	H-lM	in gizzard	0.5-1.0	0.46	2.13	NA	6.25	168.6
nH-M-16	0.435	0.761	0.57	0.948	nH-M	in gizzard	<0.5	NA	2.13	NA	6.25	168.6
nH-lM-15	2.388	0.661	0.571	0.925	nH-lM	in gizzard	2.0-2.8	0	2.13	NA	6.25	168.6
H-lM-3	1.524	0.669	0.571	0.964	H-lM	in gizzard	1.4-1.7	1.17	2.13	NA	6.25	168.6
nH-lM-7	2.044	0.724	0.571	0.974	nH-lM	in gizzard	2.0-2.8	0.59	2.13	NA	6.25	168.6
H-M-12	1.617	0.728	0.571	0.966	H-M	in gizzard	1.4-1.7	0	2.13	NA	6.25	168.6
H-lM-6	2.931	0.729	0.571	0.966	H-lM	in gizzard	2.8-3.35	3.14	2.13	NA	6.25	168.6
H-M-5	3.158	0.735	0.571	0.974	H-M	in gizzard	2.8-3.35	2.41	2.13	NA	6.25	168.6
H-lM-13	0.904	0.747	0.571	0.955	H-lM	in gizzard	0.5-1.0	0	2.13	NA	6.25	168.6
H-lM-15	0.542	0.786	0.571	0.963	H-lM	in gizzard	0.5-1.0	0.46	2.13	NA	6.25	168.6
nH-lM-11	1.462	0.625	0.572	0.881	nH-lM	in gizzard	1.4-1.7	0.03	2.13	NA	6.25	168.6
nH-M-6	0.503	0.662	0.572	0.902	nH-M	in gizzard	0.5-1.0	0.73	2.13	NA	6.25	168.6
H-M-16	1.224	0.698	0.572	0.944	H-M	in gizzard	1.0-1.4	0.31	2.13	NA	6.25	168.6
nH-M-6	1.071	0.7	0.572	0.951	nH-M	in gizzard	1.0-1.4	1.18	2.13	NA	6.25	168.6
nH-M-13	2.529	0.734	0.572	0.971	nH-M	in gizzard	2.0-2.8	0.31	2.13	NA	6.25	168.6
H-M-13	2.153	0.739	0.572	0.963	H-M	in gizzard	2.0-2.8	0	2.13	NA	6.25	168.6
nH-M-6	0.593	0.739	0.572	0.944	nH-M	in gizzard	0.5-1.0	0.73	2.13	NA	6.25	168.6
H-M-13	1.883	0.752	0.572	0.975	H-M	in gizzard	1.7-2.0	0	2.13	NA	6.25	168.6
nH-lM-11	2.747	0.753	0.572	0.96	nH-lM	in gizzard	2.0-2.8	0.38	2.13	NA	6.25	168.6
nH-M-6	0.517	0.768	0.572	0.943	nH-M	in gizzard	0.5-1.0	0.73	2.13	NA	6.25	168.6
nH-lM-8	1.651	0.676	0.573	0.939	nH-lM	in gizzard	1.4-1.7	0.3	2.13	NA	6.25	168.6
nH-M-8	2.246	0.699	0.573	0.941	nH-M	in gizzard	2.0-2.8	0	2.13	NA	6.25	168.6
H-M-2	2.513	0.728	0.573	0.968	H-M	in gizzard	2.0-2.8	0.44	2.13	NA	6.25	168.6
nH-lM-11	1.218	0.749	0.573	0.981	nH-lM	in gizzard	1.0-1.4	0.19	2.13	NA	6.25	168.6
nH-M-6	0.655	0.75	0.573	0.939	nH-M	in gizzard	0.5-1.0	0.73	2.13	NA	6.25	168.6
H-lM-4	1.788	0.764	0.573	0.979	H-lM	in gizzard	1.7-2.0	0.38	2.13	NA	6.25	168.6
nH-M-16	0.829	0.766	0.573	0.961	nH-M	in gizzard	0.5-1.0	0.42	2.13	NA	6.25	168.6
nH-M-6	0.416	0.777	0.573	0.953	nH-M	in gizzard	<0.5	NA	2.13	NA	6.25	168.6
H-lM-15	1.817	0.7	0.574	0.952	H-lM	in gizzard	1.7-2.0	0.88	2.13	NA	6.25	168.6
H-lM-17	0.448	0.735	0.574	0.93	H-lM	in gizzard	<0.5	NA	2.13	NA	6.25	168.6
nH-lM-11	0.894	0.741	0.574	0.964	nH-lM	in gizzard	0.5-1.0	0.14	2.13	NA	6.25	168.6
nH-M-16	0.599	0.756	0.574	0.967	nH-M	in gizzard	0.5-1.0	0.42	2.13	NA	6.25	168.6
H-M-11	0.619	0.761	0.574	0.968	H-M	in gizzard	0.5-1.0	0.85	2.13	NA	6.25	168.6
H-lM-15	1.025	0.776	0.574	0.972	H-lM	in gizzard	1.0-1.4	1.19	2.13	NA	6.25	168.6
H-M-11	0.86	0.699	0.575	0.919	H-M	in gizzard	0.5-1.0	0.85	2.13	NA	6.25	168.6
H-lM-12	3.069	0.731	0.575	0.96	H-lM	in gizzard	2.8-3.35	0.57	2.13	NA	6.25	168.6
nH-lM-7	0.664	0.756	0.575	0.936	nH-lM	in gizzard	0.5-1.0	0.32	2.13	NA	6.25	168.6
H-M-13	1.653	0.776	0.575	0.977	H-M	in gizzard	1.4-1.7	0.05	2.13	NA	6.25	168.6
H-lM-9	1.929	0.691	0.576	0.967	H-lM	in gizzard	1.7-2.0	0.45	2.13	NA	6.25	168.6
H-M-9	2.234	0.692	0.576	0.939	H-M	in gizzard	2.0-2.8	0.57	2.13	NA	6.25	168.6
nH-M-1	0.627	0.7	0.576	0.932	nH-M	in gizzard	0.5-1.0	0.15	2.13	NA	6.25	168.6
nH-lM-4	2.275	0.712	0.576	0.968	nH-lM	in gizzard	2.0-2.8	0.03	2.13	NA	6.25	168.6
nH-M-6	1.368	0.722	0.576	0.954	nH-M	in gizzard	1.0-1.4	1.18	2	NA	7.79	181.1
nH-M-1	1.723	0.729	0.576	0.954	nH-M	in gizzard	1.7-2.0	1.29	2	NA	7.79	181.1
nH-M-16	2.04	0.731	0.576	0.954	nH-M	in gizzard	2.0-2.8	0.69	2	NA	7.79	181.1
nH-M-6	1.377	0.738	0.576	0.961	nH-M	in gizzard	1.0-1.4	1.18	2	NA	7.79	181.1
H-lM-10	0.675	0.739	0.576	0.938	H-lM	in gizzard	0.5-1.0	0.12	2	NA	7.79	181.1
nH-M-6	1.444	0.753	0.576	0.955	nH-M	in gizzard	1.4-1.7	1.52	2	NA	7.79	181.1
nH-lM-17	2.179	0.761	0.576	0.977	nH-lM	in gizzard	2.0-2.8	0.13	2	NA	7.79	181.1
H-lM-11	0.66	0.765	0.576	0.958	H-lM	in gizzard	0.5-1.0	0.09	2	NA	7.79	181.1
nH-lM-2	2.082	0.784	0.576	0.981	nH-lM	in gizzard	2.0-2.8	0.62	2	NA	7.79	181.1
nH-lM-17	0.401	0.718	0.577	0.933	nH-lM	in gizzard	<0.5	NA	2	NA	7.79	181.1
nH-lM-16	1.355	0.747	0.577	0.948	nH-lM	in gizzard	1.0-1.4	0.9	2	NA	7.79	181.1
H-lM-11	2.651	0.753	0.577	0.979	H-lM	in gizzard	2.0-2.8	0.33	2	NA	7.79	181.1
H-M-11	1.556	0.76	0.577	0.971	H-M	in gizzard	1.4-1.7	0.66	2	NA	7.79	181.1
nH-lM-7	1.539	0.687	0.578	0.939	nH-lM	in gizzard	1.4-1.7	0.89	2	NA	7.79	181.1
nH-M-6	1.237	0.697	0.578	0.941	nH-M	in gizzard	1.0-1.4	1.18	2	NA	7.79	181.1
nH-M-6	0.971	0.699	0.578	0.941	nH-M	in gizzard	0.5-1.0	0.73	2	NA	7.79	181.1
nH-lM-7	0.783	0.755	0.578	0.957	nH-lM	in gizzard	0.5-1.0	0.32	2	NA	7.79	181.1
nH-M-16	0.727	0.762	0.578	0.97	nH-M	in gizzard	0.5-1.0	0.42	2	NA	7.79	181.1
H-lM-15	0.528	0.765	0.578	0.961	H-lM	in gizzard	0.5-1.0	0.46	2	NA	7.79	181.1
H-M-11	0.72	0.766	0.578	0.953	H-M	in gizzard	0.5-1.0	0.85	2	NA	7.79	181.1
H-M-11	2.106	0.778	0.578	0.971	H-M	in gizzard	2.0-2.8	0.39	2	NA	7.79	181.1
H-M-11	1.107	0.689	0.579	0.911	H-M	in gizzard	1.0-1.4	0.85	2	NA	7.79	181.1
nH-lM-16	1.998	0.706	0.579	0.948	nH-lM	in gizzard	1.7-2.0	1.15	2	NA	7.79	181.1
nH-lM-16	1.544	0.758	0.579	0.976	nH-lM	in gizzard	1.4-1.7	0.68	2	NA	7.79	181.1
H-M-12	1.554	0.768	0.579	0.977	H-M	in gizzard	1.4-1.7	0	2	NA	7.79	181.1
nH-lM-7	1.352	0.706	0.58	0.954	nH-lM	in gizzard	1.0-1.4	0.95	2	NA	7.79	181.1
H-M-9	1.591	0.712	0.58	0.961	H-M	in gizzard	1.4-1.7	0.43	2	NA	7.79	181.1
nH-lM-16	1.134	0.713	0.58	0.964	nH-lM	in gizzard	1.0-1.4	0.9	2	NA	7.79	181.1
H-M-5	2.81	0.72	0.58	0.974	H-M	in gizzard	2.8-3.35	2.41	2	NA	7.79	181.1
nH-M-6	0.49	0.721	0.58	0.922	nH-M	in gizzard	<0.5	NA	2	NA	7.79	181.1
nH-lM-8	1.621	0.739	0.58	0.962	nH-lM	in gizzard	1.4-1.7	0.3	2	NA	7.79	181.1
H-lM-15	0.855	0.741	0.58	0.958	H-lM	in gizzard	0.5-1.0	0.46	2	NA	7.79	181.1
nH-M-16	0.798	0.743	0.58	0.956	nH-M	in gizzard	0.5-1.0	0.42	2	NA	7.79	181.1
H-M-12	2.071	0.745	0.58	0.954	H-M	in gizzard	2.0-2.8	0	2	NA	7.79	181.1
nH-lM-17	0.546	0.763	0.58	0.962	nH-lM	in gizzard	0.5-1.0	0.11	2	NA	7.79	181.1
nH-lM-2	1.436	0.767	0.58	0.97	nH-lM	in gizzard	1.4-1.7	0	2	NA	7.79	181.1
nH-lM-7	0.747	0.717	0.581	0.944	nH-lM	in gizzard	0.5-1.0	0.32	2	NA	7.79	181.1
H-M-4	1.015	0.725	0.581	0.948	H-M	in gizzard	1.0-1.4	0.21	2	NA	7.79	181.1
H-lM-2	1.588	0.739	0.581	0.972	H-lM	in gizzard	1.4-1.7	0.09	2	NA	7.79	181.1
nH-lM-7	1.228	0.744	0.581	0.94	nH-lM	in gizzard	1.0-1.4	0.95	2	NA	7.79	181.1
H-M-11	0.832	0.749	0.581	0.963	H-M	in gizzard	0.5-1.0	0.85	2	NA	7.79	181.1
H-M-9	0.432	0.756	0.581	0.943	H-M	in gizzard	<0.5	NA	2	NA	7.79	181.1
H-lM-15	1.435	0.761	0.581	0.97	H-lM	in gizzard	1.4-1.7	0.75	2	NA	7.79	181.1
H-M-9	1.185	0.764	0.581	0.972	H-M	in gizzard	1.0-1.4	0.56	2	NA	7.79	181.1
nH-M-6	0.726	0.777	0.581	0.96	nH-M	in gizzard	0.5-1.0	0.73	2	NA	7.79	181.1
H-lM-8	1.879	0.792	0.581	0.972	H-lM	in gizzard	1.7-2.0	1.2	2	NA	7.79	181.1
nH-lM-8	1.945	0.672	0.582	0.94	nH-lM	in gizzard	1.7-2.0	0.16	2	NA	7.79	181.1
nH-lM-11	1.09	0.711	0.582	0.954	nH-lM	in gizzard	1.0-1.4	0.19	2	NA	7.79	181.1
nH-lM-7	1.389	0.711	0.582	0.943	nH-lM	in gizzard	1.0-1.4	0.95	2	NA	7.79	181.1
nH-lM-17	2.61	0.728	0.582	0.966	nH-lM	in gizzard	2.0-2.8	0.13	2	NA	7.79	181.1
nH-lM-7	1.15	0.741	0.582	0.962	nH-lM	in gizzard	1.0-1.4	0.95	2	NA	7.79	181.1
H-lM-8	1.336	0.754	0.582	0.962	H-lM	in gizzard	1.0-1.4	0.78	2	NA	7.79	181.1
nH-M-6	1.427	0.756	0.582	0.961	nH-M	in gizzard	1.4-1.7	1.52	2	NA	7.79	181.1
H-M-17	3.139	0.767	0.582	0.972	H-M	in gizzard	2.8-3.35	1.03	2	NA	7.79	181.1
nH-M-6	0.389	0.793	0.582	0.939	nH-M	in gizzard	<0.5	NA	2	NA	7.79	181.1
H-M-11	0.883	0.69	0.583	0.899	H-M	in gizzard	0.5-1.0	0.85	2	NA	7.79	181.1
H-M-3	2.787	0.706	0.583	0.952	H-M	in gizzard	2.0-2.8	0.86	2	NA	7.79	181.1
nH-lM-17	1.822	0.717	0.583	0.945	nH-lM	in gizzard	1.7-2.0	0.19	2	NA	7.79	181.1
H-M-11	2.66	0.726	0.583	0.969	H-M	in gizzard	2.0-2.8	0.39	2	NA	7.79	181.1
H-lM-1	0.728	0.732	0.583	0.961	H-lM	in gizzard	0.5-1.0	1.53	2	NA	7.79	181.1
H-lM-17	1.589	0.733	0.583	0.96	H-lM	in gizzard	1.4-1.7	0.28	2	NA	7.79	181.1
nH-M-6	1.974	0.737	0.583	0.963	nH-M	in gizzard	1.7-2.0	1.63	2	NA	7.79	181.1
nH-M-1	0.791	0.74	0.583	0.957	nH-M	in gizzard	0.5-1.0	0.15	2	NA	7.79	181.1
H-M-4	1.361	0.748	0.583	0.967	H-M	in gizzard	1.0-1.4	0.21	2	NA	7.79	181.1
nH-M-6	1.563	0.75	0.583	0.968	nH-M	in gizzard	1.4-1.7	1.52	2	NA	7.79	181.1
H-M-11	1.364	0.753	0.583	0.951	H-M	in gizzard	1.0-1.4	0.85	2	NA	7.79	181.1
H-M-11	0.826	0.77	0.583	0.962	H-M	in gizzard	0.5-1.0	0.85	2	NA	7.79	181.1
H-M-17	0.645	0.782	0.583	0.967	H-M	in gizzard	0.5-1.0	0.19	2	NA	7.79	181.1
H-M-9	1.821	0.801	0.583	0.981	H-M	in gizzard	1.7-2.0	0.87	2	NA	7.79	181.1
H-lM-4	1.011	0.722	0.584	0.945	H-lM	in gizzard	1.0-1.4	0.15	2	NA	7.79	181.1
nH-M-4	2.077	0.728	0.584	0.946	nH-M	in gizzard	2.0-2.8	0.67	2	NA	7.79	181.1
H-M-3	1.197	0.732	0.584	0.955	H-M	in gizzard	1.0-1.4	0.9	2	NA	7.79	181.1
H-lM-17	2.502	0.77	0.584	0.978	H-lM	in gizzard	2.0-2.8	0.72	2	NA	7.79	181.1
nH-M-16	1.192	0.772	0.584	0.961	nH-M	in gizzard	1.0-1.4	0.36	2	NA	7.79	181.1
H-M-11	2.122	0.695	0.585	0.948	H-M	in gizzard	2.0-2.8	0.39	2	NA	7.79	181.1
nH-M-1	2.004	0.71	0.585	0.929	nH-M	in gizzard	2.0-2.8	0.42	2	NA	7.79	181.1
nH-lM-11	1.801	0.727	0.585	0.965	nH-lM	in gizzard	1.7-2.0	0.55	2	NA	7.79	181.1
H-lM-11	1.774	0.731	0.585	0.963	H-lM	in gizzard	1.7-2.0	0.46	2	NA	7.79	181.1
nH-M-6	0.997	0.736	0.585	0.962	nH-M	in gizzard	0.5-1.0	0.73	2	NA	7.79	181.1
H-M-11	0.83	0.78	0.585	0.965	H-M	in gizzard	0.5-1.0	0.85	2	NA	7.79	181.1
H-M-5	0.631	0.783	0.585	0.948	H-M	in gizzard	0.5-1.0	0.61	2	NA	7.79	181.1
nH-M-16	0.388	0.607	0.586	0.939	nH-M	in gizzard	<0.5	NA	2	NA	7.79	181.1
nH-lM-16	1.31	0.686	0.586	0.954	nH-lM	in gizzard	1.0-1.4	0.9	2	NA	7.79	181.1
H-M-9	0.471	0.706	0.586	0.94	H-M	in gizzard	<0.5	NA	2	NA	7.79	181.1
nH-M-4	0.754	0.708	0.586	0.949	nH-M	in gizzard	0.5-1.0	0	2	NA	7.79	181.1
nH-M-4	1.812	0.728	0.586	0.956	nH-M	in gizzard	1.7-2.0	0.33	2	NA	7.79	181.1
nH-M-6	0.792	0.728	0.586	0.953	nH-M	in gizzard	0.5-1.0	0.73	2	NA	7.79	181.1
nH-lM-11	1.89	0.737	0.586	0.973	nH-lM	in gizzard	1.7-2.0	0.55	2	NA	7.79	181.1
H-M-13	3.106	0.739	0.586	0.985	H-M	in gizzard	2.8-3.35	0.43	2	NA	7.79	181.1
H-M-9	1.677	0.756	0.586	0.961	H-M	in gizzard	1.4-1.7	0.43	2	NA	7.79	181.1
nH-M-1	1.353	0.756	0.586	0.971	nH-M	in gizzard	1.0-1.4	0.57	2	NA	7.79	181.1
H-lM-9	0.846	0.761	0.586	0.966	H-lM	in gizzard	0.5-1.0	0	2	NA	7.79	181.1
H-lM-11	1.318	0.774	0.586	0.968	H-lM	in gizzard	1.0-1.4	0.15	2	NA	7.79	181.1
H-lM-17	1.699	0.783	0.586	0.983	H-lM	in gizzard	1.4-1.7	0.28	2	NA	7.79	181.1
H-lM-13	1.994	0.786	0.586	0.977	H-lM	in gizzard	1.7-2.0	0.26	2	NA	7.79	181.1
H-lM-10	2.481	0.644	0.587	0.893	H-lM	in gizzard	2.0-2.8	0.41	2	NA	7.79	181.1
H-lM-11	2.116	0.705	0.587	0.96	H-lM	in gizzard	2.0-2.8	0.33	2	NA	7.79	181.1
nH-lM-1	0.548	0.743	0.587	0.954	nH-lM	in gizzard	0.5-1.0	0	2	NA	7.79	181.1
H-M-12	1.648	0.757	0.587	0.968	H-M	in gizzard	1.4-1.7	0	2	NA	7.79	181.1
H-lM-15	0.488	0.771	0.587	0.956	H-lM	in gizzard	<0.5	NA	2	NA	7.79	181.1
H-lM-2	1.654	0.774	0.587	0.977	H-lM	in gizzard	1.4-1.7	0.09	2	NA	7.79	181.1
nH-M-16	0.601	0.774	0.587	0.958	nH-M	in gizzard	0.5-1.0	0.42	2	NA	7.79	181.1
nH-lM-7	1.003	0.7	0.588	0.933	nH-lM	in gizzard	1.0-1.4	0.95	2	NA	7.79	181.1
nH-M-6	0.408	0.703	0.588	0.897	nH-M	in gizzard	<0.5	NA	2	NA	7.79	181.1
H-lM-1	2.022	0.708	0.588	0.971	H-lM	in gizzard	2.0-2.8	1.59	2	NA	7.79	181.1
H-M-12	1.438	0.758	0.588	0.976	H-M	in gizzard	1.4-1.7	0	2	NA	7.79	181.1
nH-lM-7	1.006	0.758	0.588	0.969	nH-lM	in gizzard	1.0-1.4	0.95	2	NA	7.79	181.1
H-lM-13	1.264	0.785	0.588	0.971	H-lM	in gizzard	1.0-1.4	0.32	2	NA	7.79	181.1
nH-M-6	0.61	0.703	0.589	0.93	nH-M	in gizzard	0.5-1.0	0.73	2	NA	7.79	181.1
nH-lM-13	2.036	0.705	0.589	0.948	nH-lM	in gizzard	2.0-2.8	0	2	NA	7.79	181.1
nH-M-6	1.503	0.729	0.589	0.951	nH-M	in gizzard	1.4-1.7	1.52	2	NA	7.79	181.1
nH-M-6	1.723	0.732	0.589	0.942	nH-M	in gizzard	1.7-2.0	1.63	2	NA	7.79	181.1
nH-M-16	1.247	0.74	0.589	0.97	nH-M	in gizzard	1.0-1.4	0.36	2	NA	7.79	181.1
H-M-11	0.766	0.746	0.589	0.966	H-M	in gizzard	0.5-1.0	0.85	2	NA	7.79	181.1
H-M-5	1.838	0.749	0.589	0.97	H-M	in gizzard	1.7-2.0	1.91	2	NA	7.79	181.1
H-lM-3	0.414	0.757	0.589	0.945	H-lM	in gizzard	<0.5	NA	2	NA	7.79	181.1
nH-M-6	0.721	0.76	0.589	0.958	nH-M	in gizzard	0.5-1.0	0.73	2	NA	7.79	181.1
nH-M-16	0.397	0.77	0.589	0.917	nH-M	in gizzard	<0.5	NA	2	NA	7.79	181.1
nH-lM-7	1.433	0.779	0.589	0.966	nH-lM	in gizzard	1.4-1.7	0.89	2	NA	7.79	181.1
H-lM-10	0.418	0.78	0.589	0.961	H-lM	in gizzard	<0.5	NA	2	NA	7.79	181.1
H-lM-2	1.81	0.634	0.59	0.917	H-lM	in gizzard	1.7-2.0	0.23	2	NA	7.79	181.1
H-lM-7	1.079	0.649	0.59	0.944	H-lM	in gizzard	1.0-1.4	1.26	2	NA	7.79	181.1
H-M-4	2.802	0.754	0.59	0.97	H-M	in gizzard	2.8-3.35	1	2	NA	7.79	181.1
nH-lM-7	0.421	0.76	0.59	0.919	nH-lM	in gizzard	<0.5	NA	2	NA	7.79	181.1
nH-lM-9	1.593	0.761	0.59	0.957	nH-lM	in gizzard	1.4-1.7	0.22	2	NA	7.79	181.1
H-M-12	2.506	0.769	0.59	0.986	H-M	in gizzard	2.0-2.8	0	2	NA	7.79	181.1
H-M-2	1.774	0.769	0.59	0.982	H-M	in gizzard	1.7-2.0	0.64	2	NA	7.79	181.1
nH-lM-11	0.556	0.78	0.59	0.957	nH-lM	in gizzard	0.5-1.0	0.14	2	NA	7.79	181.1
nH-lM-9	1.503	0.78	0.59	0.969	nH-lM	in gizzard	1.4-1.7	0.22	2	NA	7.79	181.1
H-lM-8	1.441	0.698	0.591	0.948	H-lM	in gizzard	1.4-1.7	1.1	2	NA	7.79	181.1
H-lM-15	0.806	0.722	0.591	0.945	H-lM	in gizzard	0.5-1.0	0.46	2	NA	7.79	181.1
nH-lM-16	2.203	0.75	0.591	0.976	nH-lM	in gizzard	2.0-2.8	0.85	2	NA	7.79	181.1
H-lM-4	1.269	0.752	0.591	0.971	H-lM	in gizzard	1.0-1.4	0.15	2	NA	7.79	181.1
nH-lM-7	1.642	0.752	0.591	0.975	nH-lM	in gizzard	1.4-1.7	0.89	2	NA	7.79	181.1
H-lM-15	0.451	0.759	0.591	0.935	H-lM	in gizzard	<0.5	NA	2	NA	7.79	181.1
H-M-2	2.091	0.759	0.591	0.985	H-M	in gizzard	2.0-2.8	0.44	2	NA	7.79	181.1
H-lM-15	0.388	0.772	0.591	0.941	H-lM	in gizzard	<0.5	NA	2	NA	7.79	181.1
nH-M-6	0.502	0.81	0.591	0.957	nH-M	in gizzard	0.5-1.0	0.73	2	NA	7.79	181.1
nH-lM-16	2.196	0.731	0.592	0.979	nH-lM	in gizzard	2.0-2.8	0.85	2	NA	7.79	181.1
nH-M-6	0.396	0.734	0.592	0.918	nH-M	in gizzard	<0.5	NA	2	NA	7.79	181.1
H-lM-10	1.818	0.741	0.592	0.963	H-lM	in gizzard	1.7-2.0	0.25	2	NA	7.79	181.1
H-lM-7	0.947	0.743	0.592	0.953	H-lM	in gizzard	0.5-1.0	0.33	2	NA	7.79	181.1
nH-M-4	0.499	0.746	0.592	0.949	nH-M	in gizzard	<0.5	NA	2	NA	7.79	181.1
H-lM-5	2.114	0.76	0.592	0.982	H-lM	in gizzard	2.0-2.8	0.65	2	NA	7.79	181.1
H-lM-12	0.454	0.762	0.592	0.947	H-lM	in gizzard	<0.5	NA	2	NA	7.79	181.1
nH-lM-3	2.239	0.784	0.592	0.981	nH-lM	in gizzard	2.0-2.8	0.44	2	NA	7.79	181.1
nH-M-4	0.807	0.714	0.593	0.919	nH-M	in gizzard	0.5-1.0	0	2	NA	7.79	181.1
nH-M-6	1.269	0.718	0.593	0.942	nH-M	in gizzard	1.0-1.4	1.18	2	NA	7.79	181.1
H-lM-5	2.367	0.724	0.593	0.945	H-lM	in gizzard	2.0-2.8	0.65	2	NA	7.79	181.1
H-lM-13	1.462	0.725	0.593	0.95	H-lM	in gizzard	1.4-1.7	0	2	NA	7.79	181.1
H-lM-6	1.965	0.736	0.593	0.956	H-lM	in gizzard	1.7-2.0	1.71	2	NA	7.79	181.1
nH-lM-16	1.575	0.747	0.593	0.959	nH-lM	in gizzard	1.4-1.7	0.68	2	NA	7.79	181.1
H-lM-9	1.473	0.768	0.593	0.968	H-lM	in gizzard	1.4-1.7	0.26	2	NA	7.79	181.1
nH-M-6	0.547	0.706	0.594	0.909	nH-M	in gizzard	0.5-1.0	0.73	2	NA	7.79	181.1
H-M-2	2.273	0.731	0.594	0.961	H-M	in gizzard	2.0-2.8	0.44	2	NA	7.79	181.1
nH-lM-7	1.066	0.732	0.594	0.933	nH-lM	in gizzard	1.0-1.4	0.95	2	NA	7.79	181.1
H-lM-8	1.098	0.739	0.594	0.96	H-lM	in gizzard	1.0-1.4	0.78	2	NA	7.79	181.1
nH-lM-3	1.92	0.741	0.594	0.951	nH-lM	in gizzard	1.7-2.0	0.25	2	NA	7.79	181.1
H-lM-15	1.612	0.746	0.594	0.964	H-lM	in gizzard	1.4-1.7	0.75	2	NA	7.79	181.1
H-lM-15	1.297	0.748	0.594	0.962	H-lM	in gizzard	1.0-1.4	1.19	2	NA	7.79	181.1
H-M-9	1.091	0.752	0.594	0.97	H-M	in gizzard	1.0-1.4	0.56	2	NA	7.79	181.1
H-M-4	1.716	0.768	0.594	0.972	H-M	in gizzard	1.7-2.0	0.4	2	NA	7.79	181.1
H-lM-15	1.28	0.771	0.594	0.966	H-lM	in gizzard	1.0-1.4	1.19	2	NA	7.79	181.1
nH-M-11	1.394	0.779	0.594	0.981	nH-M	in gizzard	1.0-1.4	0.09	2	NA	7.79	181.1
H-M-5	0.5	0.799	0.594	0.945	H-M	in gizzard	0.5-1.0	0.61	2	NA	7.79	181.1
nH-M-1	1.264	0.686	0.595	0.945	nH-M	in gizzard	1.0-1.4	0.57	2	NA	7.79	181.1
nH-lM-2	1.939	0.692	0.595	0.95	nH-lM	in gizzard	1.7-2.0	0.45	2	NA	7.79	181.1
nH-lM-9	1.658	0.715	0.595	0.957	nH-lM	in gizzard	1.4-1.7	0.22	2	NA	7.79	181.1
H-lM-11	2.034	0.729	0.595	0.954	H-lM	in gizzard	2.0-2.8	0.33	2	NA	7.79	181.1
H-M-11	0.625	0.735	0.595	0.936	H-M	in gizzard	0.5-1.0	0.85	2	NA	7.79	181.1
nH-lM-13	2.664	0.742	0.595	0.964	nH-lM	in gizzard	2.0-2.8	0	2	NA	7.79	181.1
H-lM-15	1.206	0.757	0.595	0.957	H-lM	in gizzard	1.0-1.4	1.19	2	NA	7.79	181.1
H-M-12	1.169	0.766	0.595	0.974	H-M	in gizzard	1.0-1.4	0.53	2	NA	7.79	181.1
H-M-9	0.443	0.771	0.595	0.946	H-M	in gizzard	<0.5	NA	2	NA	7.79	181.1
nH-M-16	0.507	0.781	0.595	0.96	nH-M	in gizzard	0.5-1.0	0.42	2	NA	7.79	181.1
nH-M-6	0.716	0.709	0.596	0.928	nH-M	in gizzard	0.5-1.0	0.73	2	NA	7.79	181.1
H-lM-15	1.163	0.718	0.596	0.948	H-lM	in gizzard	1.0-1.4	1.19	0.88	NA	5.14	141.4
H-M-11	0.515	0.752	0.596	0.932	H-M	in gizzard	0.5-1.0	0.85	0.88	NA	5.14	141.4
H-M-2	2.615	0.777	0.596	0.97	H-M	in gizzard	2.0-2.8	0.44	0.88	NA	5.14	141.4
nH-lM-17	1.115	0.662	0.597	0.932	nH-lM	in gizzard	1.0-1.4	0.36	0.88	NA	5.14	141.4
H-lM-17	1.429	0.712	0.597	0.955	H-lM	in gizzard	1.4-1.7	0.28	0.88	NA	5.14	141.4
nH-M-1	1.035	0.721	0.597	0.958	nH-M	in gizzard	1.0-1.4	0.57	0.88	NA	5.14	141.4
nH-lM-8	1.208	0.724	0.597	0.94	nH-lM	in gizzard	1.0-1.4	0.15	0.88	NA	5.14	141.4
H-lM-15	0.566	0.731	0.597	0.942	H-lM	in gizzard	0.5-1.0	0.46	0.88	NA	5.14	141.4
nH-lM-1	0.949	0.738	0.597	0.949	nH-lM	in gizzard	0.5-1.0	0	0.88	NA	5.14	141.4
H-lM-15	0.677	0.773	0.597	0.946	H-lM	in gizzard	0.5-1.0	0.46	0.88	NA	5.14	141.4
H-M-11	1.525	0.784	0.597	0.975	H-M	in gizzard	1.4-1.7	0.66	0.88	NA	5.14	141.4
H-lM-15	0.439	0.793	0.597	0.963	H-lM	in gizzard	<0.5	NA	0.88	NA	5.14	141.4
nH-M-6	1.117	0.713	0.598	0.939	nH-M	in gizzard	1.0-1.4	1.18	0.88	NA	5.14	141.4
nH-lM-3	2.179	0.716	0.598	0.965	nH-lM	in gizzard	2.0-2.8	0.44	0.88	NA	5.14	141.4
nH-M-4	0.829	0.718	0.598	0.959	nH-M	in gizzard	0.5-1.0	0	0.88	NA	5.14	141.4
H-lM-9	2.871	0.73	0.598	0.978	H-lM	in gizzard	2.8-3.35	0.5	0.88	NA	5.14	141.4
H-M-9	1.414	0.747	0.598	0.975	H-M	in gizzard	1.4-1.7	0.43	0.88	NA	5.14	141.4
nH-lM-7	1.507	0.751	0.598	0.965	nH-lM	in gizzard	1.4-1.7	0.89	0.88	NA	5.14	141.4
H-M-12	0.593	0.752	0.598	0.95	H-M	in gizzard	0.5-1.0	0.21	0.88	NA	5.14	141.4
nH-lM-7	1.375	0.754	0.598	0.945	nH-lM	in gizzard	1.0-1.4	0.95	0.88	NA	5.14	141.4
H-lM-2	2.348	0.769	0.598	0.97	H-lM	in gizzard	2.0-2.8	0.17	0.88	NA	5.14	141.4
H-M-11	0.81	0.778	0.598	0.977	H-M	in gizzard	0.5-1.0	0.85	0.88	NA	5.14	141.4
nH-M-1	1.369	0.79	0.598	0.969	nH-M	in gizzard	1.0-1.4	0.57	0.88	NA	5.14	141.4
H-lM-15	2.163	0.796	0.598	0.984	H-lM	in gizzard	2.0-2.8	0.36	0.88	NA	5.14	141.4
H-M-11	0.987	0.679	0.599	0.923	H-M	in gizzard	0.5-1.0	0.85	0.88	NA	5.14	141.4
nH-lM-4	1.692	0.722	0.599	0.944	nH-lM	in gizzard	1.4-1.7	0.31	0.88	NA	5.14	141.4
nH-lM-17	1.347	0.728	0.599	0.961	nH-lM	in gizzard	1.0-1.4	0.36	0.88	NA	5.14	141.4
nH-lM-17	0.413	0.731	0.599	0.94	nH-lM	in gizzard	<0.5	NA	0.88	NA	5.14	141.4
nH-M-6	0.641	0.732	0.599	0.942	nH-M	in gizzard	0.5-1.0	0.73	0.88	NA	5.14	141.4
nH-lM-16	1.837	0.745	0.599	0.96	nH-lM	in gizzard	1.7-2.0	1.15	0.88	NA	5.14	141.4
nH-M-6	2.632	0.759	0.599	0.963	nH-M	in gizzard	2.0-2.8	1.43	0.88	NA	5.14	141.4
H-M-9	2.652	0.761	0.599	0.962	H-M	in gizzard	2.0-2.8	0.57	0.88	NA	5.14	141.4
H-lM-9	0.781	0.767	0.599	0.945	H-lM	in gizzard	0.5-1.0	0	0.88	NA	5.14	141.4
nH-M-16	0.567	0.785	0.599	0.953	nH-M	in gizzard	0.5-1.0	0.42	0.88	NA	5.14	141.4
H-lM-6	1.235	0.816	0.599	0.973	H-lM	in gizzard	1.0-1.4	0.65	0.88	NA	5.14	141.4
nH-M-13	1.576	0.698	0.6	0.961	nH-M	in gizzard	1.4-1.7	0	0.88	NA	5.14	141.4
H-M-9	1.736	0.707	0.6	0.939	H-M	in gizzard	1.7-2.0	0.87	0.88	NA	5.14	141.4
nH-M-7	2.527	0.732	0.6	0.969	nH-M	in gizzard	2.0-2.8	0.96	0.88	NA	5.14	141.4
H-lM-6	0.649	0.734	0.6	0.917	H-lM	in gizzard	0.5-1.0	0.02	0.88	NA	5.14	141.4
H-lM-10	2.444	0.735	0.6	0.97	H-lM	in gizzard	2.0-2.8	0.41	0.88	NA	5.14	141.4
nH-lM-7	1.219	0.751	0.6	0.967	nH-lM	in gizzard	1.0-1.4	0.95	0.88	NA	5.14	141.4
H-lM-10	2.144	0.755	0.6	0.98	H-lM	in gizzard	2.0-2.8	0.41	0.88	NA	5.14	141.4
H-lM-15	0.467	0.756	0.6	0.952	H-lM	in gizzard	<0.5	NA	0.88	NA	5.14	141.4
H-lM-2	2.174	0.76	0.6	0.968	H-lM	in gizzard	2.0-2.8	0.17	0.88	NA	5.14	141.4
H-M-9	1.612	0.77	0.6	0.974	H-M	in gizzard	1.4-1.7	0.43	0.88	NA	5.14	141.4
H-M-11	0.542	0.773	0.6	0.954	H-M	in gizzard	0.5-1.0	0.85	0.88	NA	5.14	141.4
H-M-12	0.77	0.773	0.6	0.958	H-M	in gizzard	0.5-1.0	0.21	0.88	NA	5.14	141.4
H-lM-15	0.558	0.781	0.6	0.959	H-lM	in gizzard	0.5-1.0	0.46	0.88	NA	5.14	141.4
H-lM-1	0.849	0.782	0.6	0.963	H-lM	in gizzard	0.5-1.0	1.53	0.88	NA	5.14	141.4
nH-lM-2	0.502	0.678	0.601	0.895	nH-lM	in gizzard	0.5-1.0	0	0.88	NA	5.14	141.4
nH-M-8	3.011	0.68	0.601	0.935	nH-M	in gizzard	2.8-3.35	0.74	0.88	NA	5.14	141.4
H-M-3	3.108	0.708	0.601	0.963	H-M	in gizzard	2.8-3.35	1.23	0.88	NA	5.14	141.4
nH-lM-17	1.408	0.715	0.601	0.943	nH-lM	in gizzard	1.4-1.7	0.09	0.88	NA	5.14	141.4
nH-lM-2	1.694	0.728	0.601	0.951	nH-lM	in gizzard	1.4-1.7	0	0.88	NA	5.14	141.4
H-lM-8	2.287	0.735	0.601	0.961	H-lM	in gizzard	2.0-2.8	1.6	0.88	NA	5.14	141.4
nH-lM-8	2.361	0.741	0.601	0.964	nH-lM	in gizzard	2.0-2.8	0.24	0.88	NA	5.14	141.4
H-M-11	1.057	0.754	0.601	0.962	H-M	in gizzard	1.0-1.4	0.85	0.88	NA	5.14	141.4
nH-lM-7	0.902	0.758	0.601	0.968	nH-lM	in gizzard	0.5-1.0	0.32	0.88	NA	5.14	141.4
H-lM-10	0.799	0.762	0.601	0.962	H-lM	in gizzard	0.5-1.0	0.12	0.88	NA	5.14	141.4
H-M-12	0.904	0.762	0.601	0.96	H-M	in gizzard	0.5-1.0	0.21	0.88	NA	5.14	141.4
nH-M-9	2.423	0.762	0.601	0.972	nH-M	in gizzard	2.0-2.8	0	0.88	NA	5.14	141.4
H-lM-15	0.422	0.783	0.601	0.948	H-lM	in gizzard	<0.5	NA	0.88	NA	5.14	141.4
H-lM-1	2.88	0.785	0.601	0.987	H-lM	in gizzard	2.8-3.35	2.14	0.88	NA	5.14	141.4
nH-lM-7	1.678	0.788	0.601	0.974	nH-lM	in gizzard	1.4-1.7	0.89	0.88	NA	5.14	141.4
nH-lM-7	0.753	0.791	0.601	0.966	nH-lM	in gizzard	0.5-1.0	0.32	0.88	NA	5.14	141.4
H-M-5	0.608	0.8	0.601	0.964	H-M	in gizzard	0.5-1.0	0.61	0.88	NA	5.14	141.4
nH-lM-11	1.357	0.806	0.601	0.977	nH-lM	in gizzard	1.0-1.4	0.19	0.88	NA	5.14	141.4
nH-M-4	1.23	0.667	0.602	0.926	nH-M	in gizzard	1.0-1.4	0.15	0.88	NA	5.14	141.4
H-lM-15	1.325	0.696	0.602	0.95	H-lM	in gizzard	1.0-1.4	1.19	0.88	NA	5.14	141.4
nH-M-11	0.503	0.71	0.602	0.945	nH-M	in gizzard	0.5-1.0	0.2	0.88	NA	5.14	141.4
H-lM-4	1.556	0.713	0.602	0.928	H-lM	in gizzard	1.4-1.7	0.35	0.88	NA	5.14	141.4
nH-M-17	0.878	0.722	0.602	0.93	nH-M	in gizzard	0.5-1.0	0.24	0.88	NA	5.14	141.4
H-lM-3	0.682	0.755	0.602	0.942	H-lM	in gizzard	0.5-1.0	0.17	0.88	NA	5.14	141.4
nH-lM-9	1.145	0.758	0.602	0.954	nH-lM	in gizzard	1.0-1.4	0.25	0.88	NA	5.14	141.4
nH-M-13	0.406	0.765	0.602	0.939	nH-M	in gizzard	<0.5	NA	0.88	NA	5.14	141.4
nH-M-6	0.761	0.766	0.602	0.952	nH-M	in gizzard	0.5-1.0	0.73	0.88	NA	5.14	141.4
H-M-9	1.217	0.773	0.602	0.969	H-M	in gizzard	1.0-1.4	0.56	0.88	NA	5.14	141.4
nH-M-6	0.97	0.79	0.602	0.966	nH-M	in gizzard	0.5-1.0	0.73	0.88	NA	5.14	141.4
nH-M-6	0.62	0.791	0.602	0.955	nH-M	in gizzard	0.5-1.0	0.73	0.88	NA	5.14	141.4
nH-lM-17	0.583	0.735	0.603	0.931	nH-lM	in gizzard	0.5-1.0	0.11	0.88	NA	5.14	141.4
nH-M-6	0.651	0.736	0.603	0.915	nH-M	in gizzard	0.5-1.0	0.73	0.88	NA	5.14	141.4
H-M-7	1.768	0.749	0.603	0.963	H-M	in gizzard	1.7-2.0	1.56	0.88	NA	5.14	141.4
nH-M-15	3.068	0.751	0.603	0.968	nH-M	in gizzard	2.8-3.35	0.71	0.88	NA	5.14	141.4
H-lM-15	1.03	0.762	0.603	0.967	H-lM	in gizzard	1.0-1.4	1.19	0.88	NA	5.14	141.4
nH-lM-15	1.461	0.762	0.603	0.974	nH-lM	in gizzard	1.4-1.7	0.02	0.88	NA	5.14	141.4
H-lM-15	1.023	0.771	0.603	0.957	H-lM	in gizzard	1.0-1.4	1.19	0.88	NA	5.14	141.4
H-lM-4	0.892	0.788	0.603	0.963	H-lM	in gizzard	0.5-1.0	0	0.88	NA	5.14	141.4
nH-M-6	1.318	0.633	0.604	0.904	nH-M	in gizzard	1.0-1.4	1.18	0.88	NA	5.14	141.4
H-lM-10	3.353	0.65	0.604	0.944	H-lM	in gizzard	2.8-3.35	1.55	0.88	NA	5.14	141.4
nH-M-1	1.699	0.686	0.604	0.967	nH-M	in gizzard	1.4-1.7	0.78	0.88	NA	5.14	141.4
H-lM-7	2.09	0.705	0.604	0.944	H-lM	in gizzard	2.0-2.8	3.12	0.88	NA	5.14	141.4
H-lM-17	2.806	0.717	0.604	0.963	H-lM	in gizzard	2.8-3.35	1.27	0.88	NA	5.14	141.4
nH-M-6	0.951	0.741	0.604	0.948	nH-M	in gizzard	0.5-1.0	0.73	0.88	NA	5.14	141.4
nH-M-8	2.281	0.742	0.604	0.968	nH-M	in gizzard	2.0-2.8	0	0.88	NA	5.14	141.4
H-lM-17	0.743	0.75	0.604	0.951	H-lM	in gizzard	0.5-1.0	0.14	0.88	NA	5.14	141.4
H-M-9	1.523	0.758	0.604	0.97	H-M	in gizzard	1.4-1.7	0.43	0.88	NA	5.14	141.4
H-M-12	0.693	0.762	0.604	0.95	H-M	in gizzard	0.5-1.0	0.21	0.88	NA	5.14	141.4
H-lM-1	0.946	0.771	0.604	0.962	H-lM	in gizzard	0.5-1.0	1.53	0.88	NA	5.14	141.4
nH-M-6	1.351	0.774	0.604	0.959	nH-M	in gizzard	1.0-1.4	1.18	0.88	NA	5.14	141.4
H-lM-15	0.494	0.632	0.605	0.895	H-lM	in gizzard	<0.5	NA	0.88	NA	5.14	141.4
H-lM-10	3.05	0.67	0.605	0.932	H-lM	in gizzard	2.8-3.35	1.55	1.3	NA	9.37	223.6
H-M-9	2.738	0.697	0.605	0.917	H-M	in gizzard	2.0-2.8	0.57	1.3	NA	9.37	223.6
nH-M-6	0.395	0.722	0.605	0.909	nH-M	in gizzard	<0.5	NA	1.3	NA	9.37	223.6
nH-M-16	1.601	0.726	0.605	0.941	nH-M	in gizzard	1.4-1.7	0.39	1.3	NA	9.37	223.6
H-M-7	0.671	0.738	0.605	0.954	H-M	in gizzard	0.5-1.0	0.02	1.3	NA	9.37	223.6
H-lM-8	2.388	0.761	0.605	0.98	H-lM	in gizzard	2.0-2.8	1.6	1.3	NA	9.37	223.6
nH-M-1	1.516	0.766	0.605	0.951	nH-M	in gizzard	1.4-1.7	0.78	1.3	NA	9.37	223.6
H-M-16	3.021	0.773	0.605	0.975	H-M	in gizzard	2.8-3.35	1.39	1.3	NA	9.37	223.6
H-M-3	2.3	0.78	0.605	0.979	H-M	in gizzard	2.0-2.8	0.86	1.3	NA	9.37	223.6
nH-M-6	2.048	0.781	0.605	0.975	nH-M	in gizzard	2.0-2.8	1.43	1.3	NA	9.37	223.6
nH-M-1	0.733	0.791	0.605	0.958	nH-M	in gizzard	0.5-1.0	0.15	1.3	NA	9.37	223.6
nH-lM-7	0.893	0.812	0.605	0.968	nH-lM	in gizzard	0.5-1.0	0.32	1.3	NA	9.37	223.6
H-M-12	0.629	0.634	0.606	0.882	H-M	in gizzard	0.5-1.0	0.21	1.3	NA	9.37	223.6
nH-M-9	1.985	0.676	0.606	0.96	nH-M	in gizzard	1.7-2.0	0.13	1.3	NA	9.37	223.6
nH-M-6	1.383	0.72	0.606	0.955	nH-M	in gizzard	1.0-1.4	1.18	1.3	NA	9.37	223.6
H-lM-13	1.845	0.724	0.606	0.957	H-lM	in gizzard	1.7-2.0	0.26	1.3	NA	9.37	223.6
H-M-5	2.269	0.724	0.606	0.97	H-M	in gizzard	2.0-2.8	1.45	1.3	NA	9.37	223.6
nH-M-6	0.907	0.73	0.606	0.949	nH-M	in gizzard	0.5-1.0	0.73	1.3	NA	9.37	223.6
H-lM-15	1.152	0.736	0.606	0.962	H-lM	in gizzard	1.0-1.4	1.19	1.3	NA	9.37	223.6
H-M-11	0.717	0.74	0.606	0.951	H-M	in gizzard	0.5-1.0	0.85	1.3	NA	9.37	223.6
nH-M-6	1.538	0.743	0.606	0.965	nH-M	in gizzard	1.4-1.7	1.52	1.3	NA	9.37	223.6
H-lM-15	1.268	0.755	0.606	0.958	H-lM	in gizzard	1.0-1.4	1.19	1.3	NA	9.37	223.6
nH-lM-7	0.961	0.768	0.606	0.96	nH-lM	in gizzard	0.5-1.0	0.32	1.3	NA	9.37	223.6
H-lM-17	2.716	0.771	0.606	0.989	H-lM	in gizzard	2.0-2.8	0.72	1.3	NA	9.37	223.6
nH-lM-11	3.295	0.771	0.606	0.973	nH-lM	in gizzard	2.8-3.35	1.26	1.3	NA	9.37	223.6
nH-M-6	0.542	0.774	0.606	0.936	nH-M	in gizzard	0.5-1.0	0.73	1.3	NA	9.37	223.6
H-M-9	1.689	0.781	0.606	0.979	H-M	in gizzard	1.4-1.7	0.43	1.3	NA	9.37	223.6
H-M-4	1.1	0.782	0.606	0.975	H-M	in gizzard	1.0-1.4	0.21	1.3	NA	9.37	223.6
nH-M-1	0.982	0.691	0.607	0.942	nH-M	in gizzard	0.5-1.0	0.15	1.3	NA	9.37	223.6
nH-lM-7	1.404	0.698	0.607	0.952	nH-lM	in gizzard	1.4-1.7	0.89	1.3	NA	9.37	223.6
nH-lM-13	1.615	0.727	0.607	0.971	nH-lM	in gizzard	1.4-1.7	0.05	1.3	NA	9.37	223.6
nH-lM-7	1.211	0.728	0.607	0.935	nH-lM	in gizzard	1.0-1.4	0.95	1.3	NA	9.37	223.6
H-M-9	1.51	0.749	0.607	0.968	H-M	in gizzard	1.4-1.7	0.43	1.3	NA	9.37	223.6
nH-M-15	1.519	0.749	0.607	0.949	nH-M	in gizzard	1.4-1.7	0	1.3	NA	9.37	223.6
nH-M-6	1.242	0.76	0.607	0.966	nH-M	in gizzard	1.0-1.4	1.18	1.3	NA	9.37	223.6
nH-M-6	0.817	0.769	0.607	0.951	nH-M	in gizzard	0.5-1.0	0.73	1.3	NA	9.37	223.6
nH-M-16	1.46	0.772	0.607	0.969	nH-M	in gizzard	1.4-1.7	0.39	1.3	NA	9.37	223.6
H-M-16	2.674	0.779	0.607	0.974	H-M	in gizzard	2.0-2.8	0.07	1.3	NA	9.37	223.6
H-M-3	1.092	0.783	0.607	0.965	H-M	in gizzard	1.0-1.4	0.9	1.3	NA	9.37	223.6
H-M-11	1.069	0.792	0.607	0.973	H-M	in gizzard	1.0-1.4	0.85	1.3	NA	9.37	223.6
nH-M-6	0.461	0.688	0.608	0.901	nH-M	in gizzard	<0.5	NA	1.3	NA	9.37	223.6
nH-lM-9	2.254	0.72	0.608	0.958	nH-lM	in gizzard	2.0-2.8	0	1.3	NA	9.37	223.6
H-lM-7	1.701	0.733	0.608	0.954	H-lM	in gizzard	1.7-2.0	2.85	1.3	NA	9.37	223.6
nH-M-6	1.176	0.757	0.608	0.958	nH-M	in gizzard	1.0-1.4	1.18	1.3	NA	9.37	223.6
H-lM-9	0.436	0.758	0.608	0.924	H-lM	in gizzard	<0.5	NA	1.3	NA	9.37	223.6
H-M-13	1.193	0.761	0.608	0.958	H-M	in gizzard	1.0-1.4	0.55	1.3	NA	9.37	223.6
H-M-3	2.384	0.767	0.608	0.975	H-M	in gizzard	2.0-2.8	0.86	1.3	NA	9.37	223.6
nH-M-7	3.167	0.774	0.608	0.98	nH-M	in gizzard	2.8-3.35	1.25	1.3	NA	9.37	223.6
H-M-11	1.029	0.78	0.608	0.967	H-M	in gizzard	1.0-1.4	0.85	1.3	NA	9.37	223.6
nH-M-17	1.893	0.793	0.608	0.982	nH-M	in gizzard	1.7-2.0	0.2	1.3	NA	9.37	223.6
nH-lM-7	0.418	0.813	0.608	0.941	nH-lM	in gizzard	<0.5	NA	1.3	NA	9.37	223.6
H-lM-3	1.374	0.708	0.609	0.927	H-lM	in gizzard	1.0-1.4	0.75	1.3	NA	9.37	223.6
H-lM-15	1.686	0.71	0.609	0.946	H-lM	in gizzard	1.4-1.7	0.75	1.3	NA	9.37	223.6
H-lM-15	0.69	0.713	0.609	0.943	H-lM	in gizzard	0.5-1.0	0.46	1.3	NA	9.37	223.6
nH-M-8	1.568	0.736	0.609	0.957	nH-M	in gizzard	1.4-1.7	0	1.3	NA	9.37	223.6
nH-M-1	1.397	0.738	0.609	0.942	nH-M	in gizzard	1.0-1.4	0.57	1.3	NA	9.37	223.6
H-M-3	1.459	0.747	0.609	0.954	H-M	in gizzard	1.4-1.7	0.98	1.3	NA	9.37	223.6
nH-M-6	1.711	0.756	0.609	0.959	nH-M	in gizzard	1.7-2.0	1.63	1.3	NA	9.37	223.6
H-lM-2	1.449	0.761	0.609	0.969	H-lM	in gizzard	1.4-1.7	0.09	1.3	NA	9.37	223.6
H-lM-15	0.76	0.768	0.609	0.956	H-lM	in gizzard	0.5-1.0	0.46	1.3	NA	9.37	223.6
H-lM-4	1.233	0.779	0.609	0.969	H-lM	in gizzard	1.0-1.4	0.15	1.3	NA	9.37	223.6
H-lM-4	1.28	0.785	0.609	0.969	H-lM	in gizzard	1.0-1.4	0.15	1.3	NA	9.37	223.6
H-M-11	1.146	0.788	0.609	0.971	H-M	in gizzard	1.0-1.4	0.85	1.3	NA	9.37	223.6
H-lM-15	0.442	0.793	0.609	0.936	H-lM	in gizzard	<0.5	NA	1.3	NA	9.37	223.6
H-M-9	1.909	0.8	0.609	0.98	H-M	in gizzard	1.7-2.0	0.87	1.3	NA	9.37	223.6
nH-lM-15	2.608	0.56	0.61	0.957	nH-lM	in gizzard	2.0-2.8	0	1.3	NA	9.37	223.6
nH-M-3	0.47	0.707	0.61	0.925	nH-M	in gizzard	<0.5	NA	1.3	NA	9.37	223.6
nH-M-1	1.448	0.711	0.61	0.943	nH-M	in gizzard	1.4-1.7	0.78	1.3	NA	9.37	223.6
H-lM-15	1.399	0.712	0.61	0.924	H-lM	in gizzard	1.0-1.4	1.19	1.3	NA	9.37	223.6
H-lM-13	2.75	0.734	0.61	0.958	H-lM	in gizzard	2.0-2.8	0	1.3	NA	9.37	223.6
nH-M-6	1.454	0.739	0.61	0.956	nH-M	in gizzard	1.4-1.7	1.52	1.3	NA	9.37	223.6
H-M-9	0.454	0.744	0.61	0.937	H-M	in gizzard	<0.5	NA	1.3	NA	9.37	223.6
nH-M-6	1.085	0.752	0.61	0.965	nH-M	in gizzard	1.0-1.4	1.18	1.3	NA	9.37	223.6
H-M-16	1.352	0.759	0.61	0.973	H-M	in gizzard	1.0-1.4	0.31	1.3	NA	9.37	223.6
H-M-11	0.753	0.761	0.61	0.961	H-M	in gizzard	0.5-1.0	0.85	1.3	NA	9.37	223.6
nH-M-6	1.638	0.764	0.61	0.97	nH-M	in gizzard	1.4-1.7	1.52	1.3	NA	9.37	223.6
H-M-12	1.332	0.772	0.61	0.967	H-M	in gizzard	1.0-1.4	0.53	1.3	NA	9.37	223.6
H-lM-5	2.635	0.776	0.61	0.98	H-lM	in gizzard	2.0-2.8	0.65	1.3	NA	9.37	223.6
H-M-12	0.48	0.78	0.61	0.964	H-M	in gizzard	<0.5	NA	1.3	NA	9.37	223.6
nH-lM-7	0.757	0.685	0.611	0.915	nH-lM	in gizzard	0.5-1.0	0.32	1.3	NA	9.37	223.6
H-lM-8	2.342	0.735	0.611	0.976	H-lM	in gizzard	2.0-2.8	1.6	1.3	NA	9.37	223.6
nH-M-1	1.494	0.743	0.611	0.956	nH-M	in gizzard	1.4-1.7	0.78	1.3	NA	9.37	223.6
H-lM-9	1.15	0.758	0.611	0.979	H-lM	in gizzard	1.0-1.4	0.12	1.3	NA	9.37	223.6
H-lM-3	1.954	0.771	0.611	0.973	H-lM	in gizzard	1.7-2.0	1.38	1.3	NA	9.37	223.6
H-M-9	0.64	0.771	0.611	0.951	H-M	in gizzard	0.5-1.0	0.14	1.3	NA	9.37	223.6
H-lM-7	1.598	0.776	0.611	0.964	H-lM	in gizzard	1.4-1.7	2.26	1.3	NA	9.37	223.6
H-M-11	1.256	0.782	0.611	0.966	H-M	in gizzard	1.0-1.4	0.85	1.3	NA	9.37	223.6
H-lM-3	2.008	0.79	0.611	0.97	H-lM	in gizzard	2.0-2.8	1.69	1.3	NA	9.37	223.6
nH-M-6	0.904	0.735	0.612	0.941	nH-M	in gizzard	0.5-1.0	0.73	1.3	NA	9.37	223.6
nH-M-6	0.781	0.747	0.612	0.929	nH-M	in gizzard	0.5-1.0	0.73	1.3	NA	9.37	223.6
H-M-3	2.222	0.75	0.612	0.969	H-M	in gizzard	2.0-2.8	0.86	1.3	NA	9.37	223.6
H-lM-15	1.71	0.753	0.612	0.967	H-lM	in gizzard	1.7-2.0	0.88	1.3	NA	9.37	223.6
nH-lM-11	3.072	0.761	0.612	0.967	nH-lM	in gizzard	2.8-3.35	1.26	1.3	NA	9.37	223.6
nH-lM-16	1.677	0.766	0.612	0.969	nH-lM	in gizzard	1.4-1.7	0.68	1.3	NA	9.37	223.6
H-lM-5	0.686	0.767	0.612	0.948	H-lM	in gizzard	0.5-1.0	0	1.3	NA	9.37	223.6
nH-lM-15	1.11	0.672	0.613	0.951	nH-lM	in gizzard	1.0-1.4	0.37	1.3	NA	9.37	223.6
nH-lM-15	1.341	0.68	0.613	0.923	nH-lM	in gizzard	1.0-1.4	0.37	1.3	NA	9.37	223.6
H-M-12	0.862	0.714	0.613	0.946	H-M	in gizzard	0.5-1.0	0.21	1.3	NA	9.37	223.6
H-M-12	0.576	0.732	0.613	0.918	H-M	in gizzard	0.5-1.0	0.21	1.3	NA	9.37	223.6
H-lM-9	1.971	0.736	0.613	0.965	H-lM	in gizzard	1.7-2.0	0.45	1.3	NA	9.37	223.6
H-lM-3	0.775	0.743	0.613	0.932	H-lM	in gizzard	0.5-1.0	0.17	1.3	NA	9.37	223.6
H-lM-13	2.323	0.759	0.613	0.98	H-lM	in gizzard	2.0-2.8	0	1.3	NA	9.37	223.6
nH-lM-7	0.498	0.769	0.613	0.948	nH-lM	in gizzard	<0.5	NA	1.3	NA	9.37	223.6
H-lM-15	0.536	0.773	0.613	0.943	H-lM	in gizzard	0.5-1.0	0.46	1.3	NA	9.37	223.6
nH-M-6	0.737	0.796	0.613	0.956	nH-M	in gizzard	0.5-1.0	0.73	1.3	NA	9.37	223.6
H-M-11	1.087	0.68	0.614	0.937	H-M	in gizzard	1.0-1.4	0.85	1.3	NA	9.37	223.6
nH-M-6	1.28	0.682	0.614	0.927	nH-M	in gizzard	1.0-1.4	1.18	1.3	NA	9.37	223.6
H-M-3	1.204	0.72	0.614	0.946	H-M	in gizzard	1.0-1.4	0.9	1.3	NA	9.37	223.6
H-lM-17	1.75	0.722	0.614	0.964	H-lM	in gizzard	1.7-2.0	0.52	1.3	NA	9.37	223.6
H-lM-9	1.767	0.729	0.614	0.951	H-lM	in gizzard	1.7-2.0	0.45	1.3	NA	9.37	223.6
nH-M-6	0.591	0.748	0.614	0.919	nH-M	in gizzard	0.5-1.0	0.73	1.3	NA	9.37	223.6
H-lM-7	2.536	0.779	0.614	0.979	H-lM	in gizzard	2.0-2.8	3.12	1.3	NA	9.37	223.6
H-M-5	0.587	0.786	0.614	0.945	H-M	in gizzard	0.5-1.0	0.61	1.3	NA	9.37	223.6
H-lM-15	1.091	0.805	0.614	0.979	H-lM	in gizzard	1.0-1.4	1.19	1.3	NA	9.37	223.6
H-lM-4	2.217	0.718	0.615	0.953	H-lM	in gizzard	2.0-2.8	0.82	1.3	NA	9.37	223.6
nH-M-1	1.337	0.741	0.615	0.968	nH-M	in gizzard	1.0-1.4	0.57	1.3	NA	9.37	223.6
H-lM-2	2.593	0.748	0.615	0.969	H-lM	in gizzard	2.0-2.8	0.17	1.3	NA	9.37	223.6
H-M-11	1.721	0.753	0.615	0.973	H-M	in gizzard	1.7-2.0	0.64	1.3	NA	9.37	223.6
nH-M-1	1.274	0.759	0.615	0.976	nH-M	in gizzard	1.0-1.4	0.57	1.3	NA	9.37	223.6
nH-M-6	1.292	0.759	0.615	0.961	nH-M	in gizzard	1.0-1.4	1.18	1.3	NA	9.37	223.6
H-lM-4	0.519	0.768	0.615	0.951	H-lM	in gizzard	0.5-1.0	0	1.3	NA	9.37	223.6
H-lM-17	1.697	0.775	0.615	0.976	H-lM	in gizzard	1.4-1.7	0.28	1.3	NA	9.37	223.6
H-M-11	0.722	0.777	0.615	0.958	H-M	in gizzard	0.5-1.0	0.85	1.3	NA	9.37	223.6
H-M-3	1.476	0.787	0.615	0.968	H-M	in gizzard	1.4-1.7	0.98	1.3	NA	9.37	223.6
nH-M-6	1.124	0.795	0.615	0.968	nH-M	in gizzard	1.0-1.4	1.18	1.3	NA	9.37	223.6
nH-M-1	0.449	0.685	0.616	0.918	nH-M	in gizzard	<0.5	NA	1.3	NA	9.37	223.6
nH-lM-7	0.711	0.747	0.616	0.942	nH-lM	in gizzard	0.5-1.0	0.32	1.22	NA	8.71	256.5
H-M-4	1.559	0.751	0.616	0.946	H-M	in gizzard	1.4-1.7	0.22	1.22	NA	8.71	256.5
H-lM-9	2.542	0.76	0.616	0.968	H-lM	in gizzard	2.0-2.8	0.79	1.22	NA	8.71	256.5
nH-M-6	1.495	0.767	0.616	0.953	nH-M	in gizzard	1.4-1.7	1.52	1.22	NA	8.71	256.5
nH-lM-9	2.847	0.776	0.616	0.982	nH-lM	in gizzard	2.8-3.35	0.98	1.22	NA	8.71	256.5
nH-lM-7	1.764	0.777	0.616	0.972	nH-lM	in gizzard	1.7-2.0	1.17	1.22	NA	8.71	256.5
nH-M-16	1.338	0.778	0.616	0.961	nH-M	in gizzard	1.0-1.4	0.36	1.22	NA	8.71	256.5
H-M-12	1.745	0.779	0.616	0.986	H-M	in gizzard	1.7-2.0	0.31	1.22	NA	8.71	256.5
H-M-16	2.231	0.781	0.616	0.977	H-M	in gizzard	2.0-2.8	0.07	1.22	NA	8.71	256.5
H-lM-2	2.103	0.787	0.616	0.979	H-lM	in gizzard	2.0-2.8	0.17	1.22	NA	8.71	256.5
H-lM-2	2.24	0.79	0.616	0.976	H-lM	in gizzard	2.0-2.8	0.17	1.22	NA	8.71	256.5
H-M-2	2.029	0.79	0.616	0.98	H-M	in gizzard	2.0-2.8	0.44	1.22	NA	8.71	256.5
H-M-12	0.753	0.793	0.616	0.967	H-M	in gizzard	0.5-1.0	0.21	1.22	NA	8.71	256.5
nH-lM-4	1.34	0.665	0.617	0.924	nH-lM	in gizzard	1.0-1.4	0	1.22	NA	8.71	256.5
H-lM-15	2.593	0.704	0.617	0.943	H-lM	in gizzard	2.0-2.8	0.36	1.22	NA	8.71	256.5
nH-M-16	1.564	0.71	0.617	0.959	nH-M	in gizzard	1.4-1.7	0.39	1.22	NA	8.71	256.5
nH-lM-7	1.813	0.731	0.617	0.945	nH-lM	in gizzard	1.7-2.0	1.17	1.22	NA	8.71	256.5
nH-lM-7	2.04	0.738	0.617	0.951	nH-lM	in gizzard	2.0-2.8	0.59	1.22	NA	8.71	256.5
H-M-11	1.756	0.753	0.617	0.974	H-M	in gizzard	1.7-2.0	0.64	1.22	NA	8.71	256.5
H-M-9	1.243	0.773	0.617	0.977	H-M	in gizzard	1.0-1.4	0.56	1.22	NA	8.71	256.5
nH-M-13	2.789	0.79	0.617	0.985	nH-M	in gizzard	2.0-2.8	0.31	1.22	NA	8.71	256.5
nH-lM-16	1.158	0.804	0.617	0.967	nH-lM	in gizzard	1.0-1.4	0.9	1.22	NA	8.71	256.5
H-M-9	1.377	0.808	0.617	0.98	H-M	in gizzard	1.0-1.4	0.56	1.22	NA	8.71	256.5
H-lM-3	3.186	0.672	0.618	0.936	H-lM	in gizzard	2.8-3.35	1.97	1.22	NA	8.71	256.5
H-M-12	0.591	0.689	0.618	0.92	H-M	in gizzard	0.5-1.0	0.21	1.22	NA	8.71	256.5
H-lM-5	2.575	0.723	0.618	0.948	H-lM	in gizzard	2.0-2.8	0.65	1.22	NA	8.71	256.5
nH-lM-11	1.849	0.733	0.618	0.973	nH-lM	in gizzard	1.7-2.0	0.55	1.22	NA	8.71	256.5
nH-M-16	1.099	0.734	0.618	0.952	nH-M	in gizzard	1.0-1.4	0.36	1.22	NA	8.71	256.5
nH-lM-7	1.354	0.744	0.618	0.973	nH-lM	in gizzard	1.0-1.4	0.95	1.22	NA	8.71	256.5
H-lM-15	1.94	0.746	0.618	0.964	H-lM	in gizzard	1.7-2.0	0.88	1.22	NA	8.71	256.5
H-lM-15	0.757	0.748	0.618	0.941	H-lM	in gizzard	0.5-1.0	0.46	1.22	NA	8.71	256.5
nH-lM-16	1.051	0.753	0.618	0.967	nH-lM	in gizzard	1.0-1.4	0.9	1.22	NA	8.71	256.5
H-lM-8	1.778	0.765	0.618	0.963	H-lM	in gizzard	1.7-2.0	1.2	1.22	NA	8.71	256.5
nH-M-6	0.543	0.77	0.618	0.945	nH-M	in gizzard	0.5-1.0	0.73	1.22	NA	8.71	256.5
H-lM-2	1.211	0.786	0.618	0.975	H-lM	in gizzard	1.0-1.4	0.17	1.22	NA	8.71	256.5
H-M-11	0.607	0.795	0.618	0.957	H-M	in gizzard	0.5-1.0	0.85	1.22	NA	8.71	256.5
nH-M-6	0.744	0.586	0.619	0.872	nH-M	in gizzard	0.5-1.0	0.73	1.22	NA	8.71	256.5
nH-M-16	2.032	0.619	0.619	0.971	nH-M	in gizzard	2.0-2.8	0.69	1.22	NA	8.71	256.5
nH-M-8	3.325	0.677	0.619	0.942	nH-M	in gizzard	2.8-3.35	0.74	1.22	NA	8.71	256.5
H-lM-3	1.16	0.698	0.619	0.941	H-lM	in gizzard	1.0-1.4	0.75	1.22	NA	8.71	256.5
nH-lM-16	1.878	0.719	0.619	0.949	nH-lM	in gizzard	1.7-2.0	1.15	1.22	NA	8.71	256.5
nH-M-15	2.075	0.722	0.619	0.96	nH-M	in gizzard	2.0-2.8	0	1.22	NA	8.71	256.5
nH-M-4	2.187	0.736	0.619	0.959	nH-M	in gizzard	2.0-2.8	0.67	1.22	NA	8.71	256.5
nH-M-4	1.62	0.758	0.619	0.965	nH-M	in gizzard	1.4-1.7	0.17	1.22	NA	8.71	256.5
H-lM-6	1.44	0.77	0.619	0.962	H-lM	in gizzard	1.4-1.7	0.91	1.22	NA	8.71	256.5
nH-M-4	0.801	0.772	0.619	0.948	nH-M	in gizzard	0.5-1.0	0	1.22	NA	8.71	256.5
H-M-7	2.593	0.775	0.619	0.98	H-M	in gizzard	2.0-2.8	1.93	1.22	NA	8.71	256.5
nH-M-6	0.707	0.787	0.619	0.954	nH-M	in gizzard	0.5-1.0	0.73	1.22	NA	8.71	256.5
H-M-3	1.445	0.793	0.619	0.976	H-M	in gizzard	1.4-1.7	0.98	1.22	NA	8.71	256.5
H-lM-12	1.825	0.799	0.619	0.979	H-lM	in gizzard	1.7-2.0	0.73	1.22	NA	8.71	256.5
nH-M-7	0.428	0.801	0.619	0.941	nH-M	in gizzard	<0.5	NA	1.22	NA	8.71	256.5
H-lM-2	1.615	0.823	0.619	0.982	H-lM	in gizzard	1.4-1.7	0.09	1.22	NA	8.71	256.5
H-lM-7	1.188	0.69	0.62	0.932	H-lM	in gizzard	1.0-1.4	1.26	1.22	NA	8.71	256.5
nH-M-4	1.873	0.745	0.62	0.954	nH-M	in gizzard	1.7-2.0	0.33	1.22	NA	8.71	256.5
H-lM-15	0.681	0.752	0.62	0.948	H-lM	in gizzard	0.5-1.0	0.46	1.22	NA	8.71	256.5
H-lM-13	1.829	0.754	0.62	0.959	H-lM	in gizzard	1.7-2.0	0.26	1.22	NA	8.71	256.5
H-lM-7	3.227	0.754	0.62	0.968	H-lM	in gizzard	2.8-3.35	3.06	1.22	NA	8.71	256.5
H-lM-15	0.522	0.757	0.62	0.953	H-lM	in gizzard	0.5-1.0	0.46	1.22	NA	8.71	256.5
nH-M-6	0.818	0.757	0.62	0.952	nH-M	in gizzard	0.5-1.0	0.73	1.22	NA	8.71	256.5
H-lM-15	0.588	0.768	0.62	0.951	H-lM	in gizzard	0.5-1.0	0.46	1.22	NA	8.71	256.5
H-lM-7	2.564	0.77	0.62	0.976	H-lM	in gizzard	2.0-2.8	3.12	1.22	NA	8.71	256.5
H-M-9	1.67	0.794	0.62	0.981	H-M	in gizzard	1.4-1.7	0.43	1.22	NA	8.71	256.5
H-lM-15	1.298	0.804	0.62	0.975	H-lM	in gizzard	1.0-1.4	1.19	1.22	NA	8.71	256.5
nH-M-1	1.574	0.814	0.62	0.975	nH-M	in gizzard	1.4-1.7	0.78	1.22	NA	8.71	256.5
H-M-11	0.715	0.816	0.62	0.962	H-M	in gizzard	0.5-1.0	0.85	1.22	NA	8.71	256.5
H-lM-4	0.717	0.82	0.62	0.969	H-lM	in gizzard	0.5-1.0	0	1.22	NA	8.71	256.5
nH-lM-11	0.603	0.704	0.621	0.937	nH-lM	in gizzard	0.5-1.0	0.14	1.22	NA	8.71	256.5
nH-M-6	1.401	0.728	0.621	0.953	nH-M	in gizzard	1.4-1.7	1.52	1.22	NA	8.71	256.5
nH-M-6	0.643	0.745	0.621	0.937	nH-M	in gizzard	0.5-1.0	0.73	1.22	NA	8.71	256.5
H-M-11	0.539	0.746	0.621	0.946	H-M	in gizzard	0.5-1.0	0.85	1.22	NA	8.71	256.5
H-M-17	0.804	0.752	0.621	0.95	H-M	in gizzard	0.5-1.0	0.19	1.22	NA	8.71	256.5
nH-lM-7	1.495	0.755	0.621	0.953	nH-lM	in gizzard	1.4-1.7	0.89	1.22	NA	8.71	256.5
nH-M-6	1.115	0.761	0.621	0.947	nH-M	in gizzard	1.0-1.4	1.18	1.22	NA	8.71	256.5
nH-M-7	1.996	0.772	0.621	0.958	nH-M	in gizzard	1.7-2.0	0.33	1.22	NA	8.71	256.5
H-lM-2	0.928	0.774	0.621	0.955	H-lM	in gizzard	0.5-1.0	0	1.22	NA	8.71	256.5
nH-lM-7	1.618	0.775	0.621	0.964	nH-lM	in gizzard	1.4-1.7	0.89	1.22	NA	8.71	256.5
nH-lM-7	0.693	0.783	0.621	0.963	nH-lM	in gizzard	0.5-1.0	0.32	1.22	NA	8.71	256.5
nH-M-6	1.218	0.807	0.621	0.972	nH-M	in gizzard	1.0-1.4	1.18	1.22	NA	8.71	256.5
nH-M-16	1.499	0.669	0.622	0.951	nH-M	in gizzard	1.4-1.7	0.39	1.22	NA	8.71	256.5
nH-M-6	0.915	0.735	0.622	0.95	nH-M	in gizzard	0.5-1.0	0.73	1.22	NA	8.71	256.5
nH-lM-11	1.515	0.741	0.622	0.957	nH-lM	in gizzard	1.4-1.7	0.03	1.22	NA	8.71	256.5
H-M-12	1.179	0.746	0.622	0.958	H-M	in gizzard	1.0-1.4	0.53	1.22	NA	8.71	256.5
H-M-11	1.983	0.748	0.622	0.955	H-M	in gizzard	1.7-2.0	0.64	1.22	NA	8.71	256.5
H-lM-17	2.884	0.76	0.622	0.979	H-lM	in gizzard	2.8-3.35	1.27	1.22	NA	8.71	256.5
H-M-9	2.615	0.772	0.622	0.97	H-M	in gizzard	2.0-2.8	0.57	1.22	NA	8.71	256.5
H-M-12	1.487	0.779	0.622	0.965	H-M	in gizzard	1.4-1.7	0	1.22	NA	8.71	256.5
nH-M-6	0.893	0.784	0.622	0.969	nH-M	in gizzard	0.5-1.0	0.73	1.22	NA	8.71	256.5
H-lM-15	0.986	0.788	0.622	0.969	H-lM	in gizzard	0.5-1.0	0.46	1.22	NA	8.71	256.5
nH-M-7	0.522	0.793	0.622	0.956	nH-M	in gizzard	0.5-1.0	0	1.22	NA	8.71	256.5
nH-lM-7	1.608	0.794	0.622	0.971	nH-lM	in gizzard	1.4-1.7	0.89	1.22	NA	8.71	256.5
nH-M-6	0.538	0.796	0.622	0.943	nH-M	in gizzard	0.5-1.0	0.73	1.22	NA	8.71	256.5
nH-lM-17	0.401	0.799	0.622	0.951	nH-lM	in gizzard	<0.5	NA	1.22	NA	8.71	256.5
nH-lM-7	0.445	0.805	0.622	0.951	nH-lM	in gizzard	<0.5	NA	1.22	NA	8.71	256.5
nH-M-1	0.871	0.653	0.623	0.924	nH-M	in gizzard	0.5-1.0	0.15	1.22	NA	8.71	256.5
nH-lM-5	2.09	0.659	0.623	0.935	nH-lM	in gizzard	2.0-2.8	0.05	1.22	NA	8.71	256.5
nH-lM-11	1.673	0.679	0.623	0.908	nH-lM	in gizzard	1.4-1.7	0.03	1.22	NA	8.71	256.5
H-M-11	1.888	0.689	0.623	0.963	H-M	in gizzard	1.7-2.0	0.64	1.22	NA	8.71	256.5
nH-M-4	2.076	0.707	0.623	0.941	nH-M	in gizzard	2.0-2.8	0.67	1.22	NA	8.71	256.5
H-M-11	0.575	0.745	0.623	0.938	H-M	in gizzard	0.5-1.0	0.85	1.22	NA	8.71	256.5
nH-M-16	1.746	0.752	0.623	0.961	nH-M	in gizzard	1.7-2.0	0.76	1.22	NA	8.71	256.5
H-M-5	3.355	0.755	0.623	0.975	H-M	in gizzard	2.8-3.35	2.41	1.22	NA	8.71	256.5
H-M-9	1.278	0.758	0.623	0.959	H-M	in gizzard	1.0-1.4	0.56	1.22	NA	8.71	256.5
H-lM-15	0.442	0.762	0.623	0.96	H-lM	in gizzard	<0.5	NA	1.22	NA	8.71	256.5
H-lM-5	1.941	0.766	0.623	0.974	H-lM	in gizzard	1.7-2.0	0.72	1.22	NA	8.71	256.5
H-lM-15	1.029	0.769	0.623	0.97	H-lM	in gizzard	1.0-1.4	1.19	1.22	NA	8.71	256.5
nH-M-6	1.217	0.769	0.623	0.946	nH-M	in gizzard	1.0-1.4	1.18	1.22	NA	8.71	256.5
nH-M-1	0.92	0.772	0.623	0.964	nH-M	in gizzard	0.5-1.0	0.15	1.22	NA	8.71	256.5
nH-lM-7	2.486	0.775	0.623	0.972	nH-lM	in gizzard	2.0-2.8	0.59	1.22	NA	8.71	256.5
nH-M-16	1.004	0.777	0.623	0.966	nH-M	in gizzard	1.0-1.4	0.36	1.22	NA	8.71	256.5
nH-M-8	2.079	0.778	0.623	0.963	nH-M	in gizzard	2.0-2.8	0	1.22	NA	8.71	256.5
nH-lM-11	1.238	0.781	0.623	0.976	nH-lM	in gizzard	1.0-1.4	0.19	1.22	NA	8.71	256.5
H-lM-13	1.931	0.787	0.623	0.979	H-lM	in gizzard	1.7-2.0	0.26	1.22	NA	8.71	256.5
H-lM-4	2.424	0.788	0.623	0.975	H-lM	in gizzard	2.0-2.8	0.82	1.22	NA	8.71	256.5
nH-M-4	1.296	0.789	0.623	0.969	nH-M	in gizzard	1.0-1.4	0.15	1.22	NA	8.71	256.5
nH-M-6	0.676	0.798	0.623	0.968	nH-M	in gizzard	0.5-1.0	0.73	1.22	NA	8.71	256.5
H-M-11	0.686	0.804	0.623	0.961	H-M	in gizzard	0.5-1.0	0.85	1.22	NA	8.71	256.5
nH-M-4	1.823	0.736	0.624	0.976	nH-M	in gizzard	1.7-2.0	0.33	1.22	NA	8.71	256.5
H-M-9	1.092	0.741	0.624	0.964	H-M	in gizzard	1.0-1.4	0.56	1.22	NA	8.71	256.5
nH-lM-7	1.099	0.745	0.624	0.957	nH-lM	in gizzard	1.0-1.4	0.95	1.22	NA	8.71	256.5
nH-M-1	1.699	0.76	0.624	0.965	nH-M	in gizzard	1.4-1.7	0.78	1.22	NA	8.71	256.5
H-M-11	1.886	0.762	0.624	0.968	H-M	in gizzard	1.7-2.0	0.64	1.22	NA	8.71	256.5
H-M-7	2.605	0.77	0.624	0.981	H-M	in gizzard	2.0-2.8	1.93	1.22	NA	8.71	256.5
nH-M-6	1.981	0.794	0.624	0.971	nH-M	in gizzard	1.7-2.0	1.63	1.22	NA	8.71	256.5
nH-lM-7	0.98	0.802	0.624	0.973	nH-lM	in gizzard	0.5-1.0	0.32	1.22	NA	8.71	256.5
nH-lM-3	0.631	0.705	0.625	0.934	nH-lM	in gizzard	0.5-1.0	0	1.22	NA	8.71	256.5
nH-M-1	0.656	0.723	0.625	0.948	nH-M	in gizzard	0.5-1.0	0.15	1.22	NA	8.71	256.5
H-lM-15	0.965	0.73	0.625	0.948	H-lM	in gizzard	0.5-1.0	0.46	1.22	NA	8.71	256.5
H-lM-13	1.518	0.731	0.625	0.959	H-lM	in gizzard	1.4-1.7	0	1.22	NA	8.71	256.5
H-lM-11	3.064	0.761	0.625	0.968	H-lM	in gizzard	2.8-3.35	1.16	1.22	NA	8.71	256.5
H-lM-4	0.514	0.768	0.625	0.946	H-lM	in gizzard	0.5-1.0	0	1.22	NA	8.71	256.5
H-M-5	0.665	0.775	0.625	0.953	H-M	in gizzard	0.5-1.0	0.61	1.22	NA	8.71	256.5
H-lM-15	1.013	0.789	0.625	0.961	H-lM	in gizzard	1.0-1.4	1.19	1.22	NA	8.71	256.5
H-lM-4	2.015	0.791	0.625	0.982	H-lM	in gizzard	2.0-2.8	0.82	1.22	NA	8.71	256.5
nH-lM-16	1.362	0.791	0.625	0.968	nH-lM	in gizzard	1.0-1.4	0.9	1.22	NA	8.71	256.5
H-lM-4	1.711	0.793	0.625	0.971	H-lM	in gizzard	1.7-2.0	0.38	1.22	NA	8.71	256.5
H-M-12	0.758	0.679	0.626	0.928	H-M	in gizzard	0.5-1.0	0.21	1.22	NA	8.71	256.5
nH-lM-16	1.656	0.69	0.626	0.937	nH-lM	in gizzard	1.4-1.7	0.68	1.22	NA	8.71	256.5
H-M-11	0.664	0.721	0.626	0.945	H-M	in gizzard	0.5-1.0	0.85	1.22	NA	8.71	256.5
nH-lM-7	1.085	0.729	0.626	0.935	nH-lM	in gizzard	1.0-1.4	0.95	1.22	NA	8.71	256.5
nH-M-6	1.233	0.735	0.626	0.948	nH-M	in gizzard	1.0-1.4	1.18	1.22	NA	8.71	256.5
nH-lM-9	1.933	0.741	0.626	0.972	nH-lM	in gizzard	1.7-2.0	0.19	1.22	NA	8.71	256.5
H-lM-15	0.726	0.751	0.626	0.949	H-lM	in gizzard	0.5-1.0	0.46	1.22	NA	8.71	256.5
H-M-16	1.704	0.76	0.626	0.973	H-M	in gizzard	1.7-2.0	0.04	1.22	NA	8.71	256.5
nH-M-6	1.442	0.763	0.626	0.963	nH-M	in gizzard	1.4-1.7	1.52	1.22	NA	8.71	256.5
H-M-4	1.051	0.774	0.626	0.949	H-M	in gizzard	1.0-1.4	0.21	1.22	NA	8.71	256.5
H-M-16	2.346	0.777	0.626	0.976	H-M	in gizzard	2.0-2.8	0.07	1.22	NA	8.71	256.5
H-M-5	0.843	0.811	0.626	0.965	H-M	in gizzard	0.5-1.0	0.61	1.22	NA	8.71	256.5
H-lM-9	2.038	0.703	0.627	0.963	H-lM	in gizzard	2.0-2.8	0.79	1.22	NA	8.71	256.5
H-M-12	1.437	0.716	0.627	0.939	H-M	in gizzard	1.4-1.7	0	1.22	NA	8.71	256.5
H-M-4	1.035	0.744	0.627	0.945	H-M	in gizzard	1.0-1.4	0.21	1.22	NA	8.71	256.5
H-lM-11	2.193	0.746	0.627	0.962	H-lM	in gizzard	2.0-2.8	0.33	1.22	NA	8.71	256.5
H-lM-3	0.788	0.756	0.627	0.947	H-lM	in gizzard	0.5-1.0	0.17	1.22	NA	8.71	256.5
H-M-4	0.771	0.784	0.627	0.963	H-M	in gizzard	0.5-1.0	0	1.22	NA	8.71	256.5
H-M-11	0.867	0.626	0.628	0.903	H-M	in gizzard	0.5-1.0	0.85	1.22	NA	8.71	256.5
nH-M-6	0.732	0.706	0.628	0.947	nH-M	in gizzard	0.5-1.0	0.73	0.85	NA	9.51	202.3
nH-M-16	0.469	0.734	0.628	0.954	nH-M	in gizzard	<0.5	NA	0.85	NA	9.51	202.3
nH-lM-7	1.208	0.742	0.628	0.96	nH-lM	in gizzard	1.0-1.4	0.95	0.85	NA	9.51	202.3
H-lM-17	1.475	0.774	0.628	0.97	H-lM	in gizzard	1.4-1.7	0.28	0.85	NA	9.51	202.3
H-M-11	0.812	0.778	0.628	0.968	H-M	in gizzard	0.5-1.0	0.85	0.85	NA	9.51	202.3
nH-lM-7	0.469	0.727	0.629	0.921	nH-lM	in gizzard	<0.5	NA	0.85	NA	9.51	202.3
H-lM-17	1.255	0.744	0.629	0.962	H-lM	in gizzard	1.0-1.4	0.13	0.85	NA	9.51	202.3
nH-lM-7	1.587	0.752	0.629	0.96	nH-lM	in gizzard	1.4-1.7	0.89	0.85	NA	9.51	202.3
H-M-12	1.074	0.756	0.629	0.969	H-M	in gizzard	1.0-1.4	0.53	0.85	NA	9.51	202.3
H-lM-15	1.333	0.757	0.629	0.977	H-lM	in gizzard	1.0-1.4	1.19	0.85	NA	9.51	202.3
nH-lM-17	1.853	0.764	0.629	0.973	nH-lM	in gizzard	1.7-2.0	0.19	0.85	NA	9.51	202.3
H-lM-15	0.521	0.779	0.629	0.937	H-lM	in gizzard	0.5-1.0	0.46	0.85	NA	9.51	202.3
nH-lM-16	1.148	0.782	0.629	0.962	nH-lM	in gizzard	1.0-1.4	0.9	0.85	NA	9.51	202.3
H-lM-15	0.488	0.783	0.629	0.956	H-lM	in gizzard	<0.5	NA	0.85	NA	9.51	202.3
H-M-5	1.241	0.786	0.629	0.966	H-M	in gizzard	1.0-1.4	1.08	0.85	NA	9.51	202.3
H-lM-17	1.55	0.793	0.629	0.98	H-lM	in gizzard	1.4-1.7	0.28	0.85	NA	9.51	202.3
H-M-13	0.608	0.553	0.63	0.895	H-M	in gizzard	0.5-1.0	0.19	0.85	NA	9.51	202.3
nH-M-1	0.605	0.636	0.63	0.92	nH-M	in gizzard	0.5-1.0	0.15	0.85	NA	9.51	202.3
H-M-12	1.122	0.71	0.63	0.924	H-M	in gizzard	1.0-1.4	0.53	0.85	NA	9.51	202.3
H-lM-15	0.691	0.741	0.63	0.935	H-lM	in gizzard	0.5-1.0	0.46	0.85	NA	9.51	202.3
H-M-9	1.337	0.743	0.63	0.975	H-M	in gizzard	1.0-1.4	0.56	0.85	NA	9.51	202.3
H-lM-15	1.274	0.759	0.63	0.967	H-lM	in gizzard	1.0-1.4	1.19	0.85	NA	9.51	202.3
H-M-5	0.637	0.766	0.63	0.944	H-M	in gizzard	0.5-1.0	0.61	0.85	NA	9.51	202.3
H-M-9	1.275	0.766	0.63	0.954	H-M	in gizzard	1.0-1.4	0.56	0.85	NA	9.51	202.3
H-lM-17	1.903	0.77	0.63	0.982	H-lM	in gizzard	1.7-2.0	0.52	0.85	NA	9.51	202.3
nH-M-6	0.479	0.771	0.63	0.953	nH-M	in gizzard	<0.5	NA	0.85	NA	9.51	202.3
H-M-5	2.47	0.79	0.63	0.978	H-M	in gizzard	2.0-2.8	1.45	0.85	NA	9.51	202.3
H-lM-6	2.88	0.792	0.63	0.975	H-lM	in gizzard	2.8-3.35	3.14	0.85	NA	9.51	202.3
H-M-17	2.628	0.801	0.63	0.985	H-M	in gizzard	2.0-2.8	0.18	0.85	NA	9.51	202.3
nH-M-7	0.652	0.81	0.63	0.966	nH-M	in gizzard	0.5-1.0	0	0.85	NA	9.51	202.3
nH-M-6	1.015	0.714	0.631	0.916	nH-M	in gizzard	1.0-1.4	1.18	0.85	NA	9.51	202.3
H-lM-15	0.678	0.72	0.631	0.917	H-lM	in gizzard	0.5-1.0	0.46	0.85	NA	9.51	202.3
H-lM-15	0.732	0.745	0.631	0.958	H-lM	in gizzard	0.5-1.0	0.46	0.85	NA	9.51	202.3
H-lM-15	0.689	0.761	0.631	0.935	H-lM	in gizzard	0.5-1.0	0.46	0.85	NA	9.51	202.3
H-lM-17	0.932	0.774	0.631	0.967	H-lM	in gizzard	0.5-1.0	0.14	0.85	NA	9.51	202.3
nH-M-16	1.697	0.78	0.631	0.982	nH-M	in gizzard	1.4-1.7	0.39	0.85	NA	9.51	202.3
H-M-4	1.15	0.791	0.631	0.963	H-M	in gizzard	1.0-1.4	0.21	0.85	NA	9.51	202.3
nH-lM-17	1.931	0.791	0.631	0.979	nH-lM	in gizzard	1.7-2.0	0.19	0.85	NA	9.51	202.3
nH-lM-4	3.034	0.795	0.631	0.977	nH-lM	in gizzard	2.8-3.35	0.51	0.85	NA	9.51	202.3
H-M-12	1.219	0.81	0.631	0.98	H-M	in gizzard	1.0-1.4	0.53	1.17	NA	9.24	212
H-lM-15	1.159	0.714	0.632	0.955	H-lM	in gizzard	1.0-1.4	1.19	1.17	NA	9.24	212
nH-M-6	0.675	0.734	0.632	0.955	nH-M	in gizzard	0.5-1.0	0.73	1.17	NA	9.24	212
H-lM-15	1.35	0.741	0.632	0.936	H-lM	in gizzard	1.0-1.4	1.19	1.17	NA	9.24	212
nH-lM-16	1.244	0.749	0.632	0.965	nH-lM	in gizzard	1.0-1.4	0.9	1.17	NA	9.24	212
H-lM-9	1.094	0.75	0.632	0.97	H-lM	in gizzard	1.0-1.4	0.12	1.17	NA	9.24	212
nH-lM-11	1.964	0.758	0.632	0.973	nH-lM	in gizzard	1.7-2.0	0.55	1.17	NA	9.24	212
H-lM-9	1.591	0.774	0.632	0.969	H-lM	in gizzard	1.4-1.7	0.26	1.17	NA	9.24	212
nH-lM-16	1.428	0.781	0.632	0.972	nH-lM	in gizzard	1.4-1.7	0.68	1.17	NA	9.24	212
nH-M-6	0.472	0.799	0.632	0.954	nH-M	in gizzard	<0.5	NA	1.17	NA	9.24	212
nH-lM-7	1.704	0.69	0.633	0.956	nH-lM	in gizzard	1.7-2.0	1.17	1.17	NA	9.24	212
nH-M-1	1.232	0.702	0.633	0.921	nH-M	in gizzard	1.0-1.4	0.57	1.17	NA	9.24	212
nH-M-6	1.151	0.707	0.633	0.924	nH-M	in gizzard	1.0-1.4	1.18	1.17	NA	9.24	212
nH-lM-15	2.35	0.709	0.633	0.962	nH-lM	in gizzard	2.0-2.8	0	1.17	NA	9.24	212
H-M-12	0.54	0.71	0.633	0.928	H-M	in gizzard	0.5-1.0	0.21	1.17	NA	9.24	212
nH-M-16	0.778	0.718	0.633	0.929	nH-M	in gizzard	0.5-1.0	0.42	1.17	NA	9.24	212
nH-lM-17	2.123	0.728	0.633	0.945	nH-lM	in gizzard	2.0-2.8	0.13	1.17	NA	9.24	212
nH-lM-9	2.161	0.746	0.633	0.964	nH-lM	in gizzard	2.0-2.8	0	1.17	NA	9.24	212
H-lM-9	1.89	0.751	0.633	0.969	H-lM	in gizzard	1.7-2.0	0.45	1.17	NA	9.24	212
H-lM-15	0.867	0.755	0.633	0.943	H-lM	in gizzard	0.5-1.0	0.46	1.17	NA	9.24	212
nH-lM-7	1.333	0.769	0.633	0.964	nH-lM	in gizzard	1.0-1.4	0.95	1.17	NA	9.24	212
nH-M-6	1.275	0.771	0.633	0.967	nH-M	in gizzard	1.0-1.4	1.18	1.17	NA	9.24	212
H-M-3	1.732	0.782	0.633	0.976	H-M	in gizzard	1.7-2.0	1.36	1.17	NA	9.24	212
H-M-2	2.389	0.804	0.633	0.982	H-M	in gizzard	2.0-2.8	0.44	1.17	NA	9.24	212
H-lM-15	1.362	0.706	0.634	0.939	H-lM	in gizzard	1.0-1.4	1.19	1.17	NA	9.24	212
nH-M-6	3.615	0.721	0.634	0.944	nH-M	in gizzard	2.8-3.35	0.96	1.17	NA	9.24	212
H-lM-11	2.207	0.73	0.634	0.965	H-lM	in gizzard	2.0-2.8	0.33	1.17	NA	9.24	212
H-lM-13	1.167	0.738	0.634	0.948	H-lM	in gizzard	1.0-1.4	0.32	1.17	NA	9.24	212
H-M-11	0.88	0.741	0.634	0.952	H-M	in gizzard	0.5-1.0	0.85	1.17	NA	9.24	212
nH-lM-3	3.54	0.767	0.634	0.961	nH-lM	in gizzard	2.8-3.35	0.6	1.17	NA	9.24	212
H-M-12	1.74	0.778	0.634	0.96	H-M	in gizzard	1.7-2.0	0.31	1.17	NA	9.24	212
nH-M-7	2.432	0.786	0.634	0.98	nH-M	in gizzard	2.0-2.8	0.96	1.17	NA	9.24	212
H-lM-15	1.116	0.813	0.634	0.969	H-lM	in gizzard	1.0-1.4	1.19	1.17	NA	9.24	212
H-M-11	0.494	0.813	0.634	0.963	H-M	in gizzard	<0.5	NA	1.17	NA	9.24	212
nH-M-16	2.335	0.706	0.635	0.961	nH-M	in gizzard	2.0-2.8	0.69	1.17	NA	9.24	212
nH-lM-9	1.975	0.713	0.635	0.965	nH-lM	in gizzard	1.7-2.0	0.19	1.17	NA	9.24	212
nH-lM-2	1.357	0.716	0.635	0.955	nH-lM	in gizzard	1.0-1.4	0.28	1.17	NA	9.24	212
nH-M-6	0.93	0.726	0.635	0.954	nH-M	in gizzard	0.5-1.0	0.73	1.17	NA	9.24	212
H-M-9	1.869	0.746	0.635	0.955	H-M	in gizzard	1.7-2.0	0.87	1.17	NA	9.24	212
nH-M-1	1.298	0.75	0.635	0.931	nH-M	in gizzard	1.0-1.4	0.57	1.17	NA	9.24	212
H-M-11	0.718	0.752	0.635	0.952	H-M	in gizzard	0.5-1.0	0.85	1.17	NA	9.24	212
nH-lM-9	1.669	0.768	0.635	0.967	nH-lM	in gizzard	1.4-1.7	0.22	1.17	NA	9.24	212
H-lM-17	1.612	0.773	0.635	0.968	H-lM	in gizzard	1.4-1.7	0.28	1.17	NA	9.24	212
H-M-11	0.907	0.773	0.635	0.967	H-M	in gizzard	0.5-1.0	0.85	1	NA	8.26	187.4
nH-M-1	1.012	0.775	0.635	0.966	nH-M	in gizzard	1.0-1.4	0.57	1	NA	8.26	187.4
H-M-3	0.705	0.777	0.635	0.965	H-M	in gizzard	0.5-1.0	0.03	1	NA	8.26	187.4
H-M-4	1.303	0.782	0.635	0.967	H-M	in gizzard	1.0-1.4	0.21	1	NA	8.26	187.4
H-lM-13	1.303	0.792	0.635	0.972	H-lM	in gizzard	1.0-1.4	0.32	1	NA	8.26	187.4
nH-M-4	1.095	0.797	0.635	0.962	nH-M	in gizzard	1.0-1.4	0.15	1	NA	8.26	187.4
H-M-3	1.378	0.809	0.635	0.979	H-M	in gizzard	1.0-1.4	0.9	1	NA	8.26	187.4
H-lM-13	2.192	0.81	0.635	0.985	H-lM	in gizzard	2.0-2.8	0	1	NA	8.26	187.4
H-M-4	0.906	0.83	0.635	0.972	H-M	in gizzard	0.5-1.0	0	1	NA	8.26	187.4
nH-M-1	2.115	0.699	0.636	0.951	nH-M	in gizzard	2.0-2.8	0.42	1	NA	8.26	187.4
nH-M-4	2.604	0.711	0.636	0.925	nH-M	in gizzard	2.0-2.8	0.67	1	NA	8.26	187.4
H-lM-11	2.853	0.736	0.636	0.963	H-lM	in gizzard	2.8-3.35	1.16	1	NA	8.26	187.4
H-M-11	1.452	0.738	0.636	0.96	H-M	in gizzard	1.4-1.7	0.66	1	NA	8.26	187.4
nH-M-6	0.7	0.741	0.636	0.936	nH-M	in gizzard	0.5-1.0	0.73	1	NA	8.26	187.4
nH-M-13	2.935	0.747	0.636	0.966	nH-M	in gizzard	2.8-3.35	0.71	1	NA	8.26	187.4
nH-M-8	1.564	0.769	0.636	0.961	nH-M	in gizzard	1.4-1.7	0	1	NA	8.26	187.4
H-lM-17	0.667	0.772	0.636	0.958	H-lM	in gizzard	0.5-1.0	0.14	1	NA	8.26	187.4
nH-M-9	1.767	0.779	0.636	0.976	nH-M	in gizzard	1.7-2.0	0.13	1	NA	8.26	187.4
nH-M-7	2.462	0.782	0.636	0.975	nH-M	in gizzard	2.0-2.8	0.96	1	NA	8.26	187.4
nH-M-6	0.551	0.804	0.636	0.954	nH-M	in gizzard	0.5-1.0	0.73	1	NA	8.26	187.4
nH-lM-7	1.204	0.811	0.636	0.979	nH-lM	in gizzard	1.0-1.4	0.95	1	NA	8.26	187.4
H-lM-4	0.593	0.816	0.636	0.964	H-lM	in gizzard	0.5-1.0	0	1	NA	8.26	187.4
nH-M-6	0.554	0.708	0.637	0.913	nH-M	in gizzard	0.5-1.0	0.73	1	NA	8.26	187.4
nH-M-16	1.428	0.726	0.637	0.946	nH-M	in gizzard	1.4-1.7	0.39	1	NA	8.26	187.4
nH-lM-2	3.133	0.729	0.637	0.964	nH-lM	in gizzard	2.8-3.35	1.05	1	NA	8.26	187.4
H-lM-15	1.101	0.744	0.637	0.974	H-lM	in gizzard	1.0-1.4	1.19	1	NA	8.26	187.4
H-lM-15	1.127	0.747	0.637	0.968	H-lM	in gizzard	1.0-1.4	1.19	1	NA	8.26	187.4
H-lM-17	1.226	0.751	0.637	0.961	H-lM	in gizzard	1.0-1.4	0.13	1	NA	8.26	187.4
nH-lM-17	2.177	0.769	0.637	0.97	nH-lM	in gizzard	2.0-2.8	0.13	1	NA	8.26	187.4
nH-lM-15	2.264	0.786	0.637	0.965	nH-lM	in gizzard	2.0-2.8	0	1	NA	8.26	187.4
H-lM-2	1.803	0.797	0.637	0.976	H-lM	in gizzard	1.7-2.0	0.23	1	NA	8.26	187.4
H-lM-3	0.602	0.695	0.638	0.92	H-lM	in gizzard	0.5-1.0	0.17	1	NA	8.26	187.4
nH-M-6	1.223	0.718	0.638	0.944	nH-M	in gizzard	1.0-1.4	1.18	1	NA	8.26	187.4
nH-M-16	2.843	0.738	0.638	0.971	nH-M	in gizzard	2.8-3.35	0.87	1	NA	8.26	187.4
nH-lM-16	1.616	0.748	0.638	0.96	nH-lM	in gizzard	1.4-1.7	0.68	1	NA	8.26	187.4
nH-lM-4	1.329	0.752	0.638	0.956	nH-lM	in gizzard	1.0-1.4	0	1	NA	8.26	187.4
H-lM-6	2	0.755	0.638	0.963	H-lM	in gizzard	2.0-2.8	2.21	1	NA	8.26	187.4
H-lM-12	0.779	0.771	0.638	0.959	H-lM	in gizzard	0.5-1.0	0.27	1	NA	8.26	187.4
nH-lM-7	1.147	0.773	0.638	0.965	nH-lM	in gizzard	1.0-1.4	0.95	1	NA	8.26	187.4
nH-M-4	2.428	0.779	0.638	0.964	nH-M	in gizzard	2.0-2.8	0.67	1	NA	8.26	187.4
H-lM-9	0.504	0.782	0.638	0.941	H-lM	in gizzard	0.5-1.0	0	1	NA	8.26	187.4
H-M-3	1.413	0.799	0.638	0.976	H-M	in gizzard	1.4-1.7	0.98	1	NA	8.26	187.4
nH-M-6	0.647	0.807	0.638	0.958	nH-M	in gizzard	0.5-1.0	0.73	1	NA	8.26	187.4
nH-lM-7	1.435	0.708	0.639	0.964	nH-lM	in gizzard	1.4-1.7	0.89	1	NA	8.26	187.4
H-lM-15	0.464	0.717	0.639	0.917	H-lM	in gizzard	<0.5	NA	1	NA	8.26	187.4
nH-lM-16	0.624	0.722	0.639	0.938	nH-lM	in gizzard	0.5-1.0	0.29	1	NA	8.26	187.4
nH-M-4	3.069	0.743	0.639	0.973	nH-M	in gizzard	2.8-3.35	1.38	1	NA	8.26	187.4
H-lM-6	1.266	0.75	0.639	0.951	H-lM	in gizzard	1.0-1.4	0.65	1	NA	8.26	187.4
H-M-12	0.858	0.751	0.639	0.963	H-M	in gizzard	0.5-1.0	0.21	1	NA	8.26	187.4
H-M-3	2.51	0.76	0.639	0.972	H-M	in gizzard	2.0-2.8	0.86	1	NA	8.26	187.4
nH-M-4	1.837	0.764	0.639	0.976	nH-M	in gizzard	1.7-2.0	0.33	1	NA	8.26	187.4
H-lM-13	1.481	0.766	0.639	0.979	H-lM	in gizzard	1.4-1.7	0	1	NA	8.26	187.4
nH-lM-7	1.626	0.78	0.639	0.969	nH-lM	in gizzard	1.4-1.7	0.89	1	NA	8.26	187.4
nH-M-1	1.727	0.794	0.639	0.97	nH-M	in gizzard	1.7-2.0	1.29	1	NA	8.26	187.4
H-M-11	0.479	0.83	0.639	0.964	H-M	in gizzard	<0.5	NA	1	NA	8.26	187.4
H-M-7	0.679	0.624	0.64	0.882	H-M	in gizzard	0.5-1.0	0.02	1	NA	8.26	187.4
H-lM-17	2.191	0.689	0.64	0.953	H-lM	in gizzard	2.0-2.8	0.72	1	NA	8.26	187.4
nH-lM-17	2.373	0.719	0.64	0.945	nH-lM	in gizzard	2.0-2.8	0.13	1	NA	8.26	187.4
nH-M-1	0.864	0.719	0.64	0.933	nH-M	in gizzard	0.5-1.0	0.15	1	NA	8.26	187.4
nH-M-6	0.589	0.72	0.64	0.942	nH-M	in gizzard	0.5-1.0	0.73	1	NA	8.26	187.4
nH-lM-3	1.97	0.755	0.64	0.945	nH-lM	in gizzard	1.7-2.0	0.25	1	NA	8.26	187.4
nH-M-6	0.913	0.755	0.64	0.953	nH-M	in gizzard	0.5-1.0	0.73	1	NA	8.26	187.4
nH-lM-17	1.842	0.761	0.64	0.97	nH-lM	in gizzard	1.7-2.0	0.19	1	NA	8.26	187.4
nH-lM-17	2.48	0.764	0.64	0.961	nH-lM	in gizzard	2.0-2.8	0.13	1	NA	8.26	187.4
H-M-8	0.888	0.77	0.64	0.958	H-M	in gizzard	0.5-1.0	0	1	NA	8.26	187.4
nH-M-16	0.424	0.772	0.64	0.937	nH-M	in gizzard	<0.5	NA	1.3	NA	9.34	216.8
nH-M-1	1.853	0.775	0.64	0.968	nH-M	in gizzard	1.7-2.0	1.29	1.3	NA	9.34	216.8
H-M-5	1.303	0.78	0.64	0.965	H-M	in gizzard	1.0-1.4	1.08	1.3	NA	9.34	216.8
nH-M-6	1.606	0.781	0.64	0.977	nH-M	in gizzard	1.4-1.7	1.52	1.3	NA	9.34	216.8
nH-M-6	1.083	0.797	0.64	0.971	nH-M	in gizzard	1.0-1.4	1.18	1.3	NA	9.34	216.8
H-lM-10	0.544	0.801	0.64	0.953	H-lM	in gizzard	0.5-1.0	0.12	1.3	NA	9.34	216.8
nH-M-6	2.061	0.807	0.64	0.968	nH-M	in gizzard	2.0-2.8	1.43	1.3	NA	9.34	216.8
H-lM-15	0.509	0.823	0.64	0.961	H-lM	in gizzard	0.5-1.0	0.46	1.3	NA	9.34	216.8
H-lM-15	0.546	0.832	0.64	0.965	H-lM	in gizzard	0.5-1.0	0.46	1.3	NA	9.34	216.8
nH-lM-11	2.507	0.719	0.641	0.974	nH-lM	in gizzard	2.0-2.8	0.38	1.3	NA	9.34	216.8
nH-lM-15	1.583	0.736	0.641	0.964	nH-lM	in gizzard	1.4-1.7	0.02	1.3	NA	9.34	216.8
H-lM-9	2.36	0.739	0.641	0.965	H-lM	in gizzard	2.0-2.8	0.79	1.3	NA	9.34	216.8
nH-lM-15	1.833	0.744	0.641	0.948	nH-lM	in gizzard	1.7-2.0	0.32	1.3	NA	9.34	216.8
nH-lM-16	1.711	0.744	0.641	0.973	nH-lM	in gizzard	1.7-2.0	1.15	1.3	NA	9.34	216.8
nH-M-16	1.315	0.744	0.641	0.958	nH-M	in gizzard	1.0-1.4	0.36	1.3	NA	9.34	216.8
H-lM-12	0.462	0.751	0.641	0.923	H-lM	in gizzard	<0.5	NA	1.3	NA	9.34	216.8
H-M-9	1.57	0.759	0.641	0.963	H-M	in gizzard	1.4-1.7	0.43	1.3	NA	9.34	216.8
nH-M-6	1.528	0.759	0.641	0.967	nH-M	in gizzard	1.4-1.7	1.52	1.3	NA	9.34	216.8
nH-lM-7	1.786	0.775	0.641	0.973	nH-lM	in gizzard	1.7-2.0	1.17	1.3	NA	9.34	216.8
H-lM-17	3.172	0.782	0.641	0.966	H-lM	in gizzard	2.8-3.35	1.27	1.3	NA	9.34	216.8
nH-M-6	0.858	0.793	0.641	0.957	nH-M	in gizzard	0.5-1.0	0.73	1.3	NA	9.34	216.8
H-M-17	2.123	0.809	0.641	0.974	H-M	in gizzard	2.0-2.8	0.18	1.3	NA	9.34	216.8
nH-lM-7	1.232	0.809	0.641	0.978	nH-lM	in gizzard	1.0-1.4	0.95	1.3	NA	9.34	216.8
H-M-3	0.581	0.842	0.641	0.964	H-M	in gizzard	0.5-1.0	0.03	1.3	NA	9.34	216.8
nH-lM-15	2.378	0.685	0.642	0.941	nH-lM	in gizzard	2.0-2.8	0	1.3	NA	9.34	216.8
H-lM-11	2.565	0.7	0.642	0.918	H-lM	in gizzard	2.0-2.8	0.33	1.3	NA	9.34	216.8
H-lM-3	1.363	0.704	0.642	0.945	H-lM	in gizzard	1.0-1.4	0.75	1.3	NA	9.34	216.8
H-M-16	1.995	0.716	0.642	0.961	H-M	in gizzard	1.7-2.0	0.04	1.3	NA	9.34	216.8
H-lM-15	0.557	0.717	0.642	0.948	H-lM	in gizzard	0.5-1.0	0.46	1.3	NA	9.34	216.8
nH-lM-11	0.558	0.722	0.642	0.928	nH-lM	in gizzard	0.5-1.0	0.14	1.3	NA	9.34	216.8
H-M-12	1.353	0.725	0.642	0.943	H-M	in gizzard	1.0-1.4	0.53	1.3	NA	9.34	216.8
nH-M-17	2.866	0.731	0.642	0.976	nH-M	in gizzard	2.8-3.35	0.95	1.3	NA	9.34	216.8
nH-lM-9	1.182	0.732	0.642	0.956	nH-lM	in gizzard	1.0-1.4	0.25	1.3	NA	9.34	216.8
H-lM-15	0.873	0.75	0.642	0.95	H-lM	in gizzard	0.5-1.0	0.46	1.3	NA	9.34	216.8
H-M-3	2.002	0.75	0.642	0.954	H-M	in gizzard	2.0-2.8	0.86	1.3	NA	9.34	216.8
H-lM-10	2.843	0.764	0.642	0.982	H-lM	in gizzard	2.8-3.35	1.55	1.3	NA	9.34	216.8
H-M-11	2.553	0.767	0.642	0.974	H-M	in gizzard	2.0-2.8	0.39	1.3	NA	9.34	216.8
nH-M-6	0.488	0.767	0.642	0.927	nH-M	in gizzard	<0.5	NA	1.3	NA	9.34	216.8
nH-M-16	3.086	0.789	0.642	0.988	nH-M	in gizzard	2.8-3.35	0.87	1.3	NA	9.34	216.8
nH-M-6	1.443	0.789	0.642	0.968	nH-M	in gizzard	1.4-1.7	1.52	1.3	NA	9.34	216.8
nH-M-4	0.527	0.8	0.642	0.96	nH-M	in gizzard	0.5-1.0	0	1.3	NA	9.34	216.8
H-M-4	1.652	0.81	0.642	0.977	H-M	in gizzard	1.4-1.7	0.22	1.3	NA	9.34	216.8
nH-lM-15	1.368	0.542	0.643	0.956	nH-lM	in gizzard	1.0-1.4	0.37	1.3	NA	9.34	216.8
nH-M-6	0.674	0.667	0.643	0.923	nH-M	in gizzard	0.5-1.0	0.73	1.3	NA	9.34	216.8
H-M-12	0.749	0.675	0.643	0.914	H-M	in gizzard	0.5-1.0	0.21	1.3	NA	9.34	216.8
nH-lM-16	1.718	0.713	0.643	0.952	nH-lM	in gizzard	1.7-2.0	1.15	1.3	NA	9.34	216.8
nH-lM-1	1.515	0.73	0.643	0.958	nH-lM	in gizzard	1.4-1.7	0	1.3	NA	9.34	216.8
nH-lM-15	2.828	0.732	0.643	0.974	nH-lM	in gizzard	2.8-3.35	0.64	1.3	NA	9.34	216.8
H-M-7	0.755	0.734	0.643	0.958	H-M	in gizzard	0.5-1.0	0.02	1.3	NA	9.34	216.8
nH-lM-16	0.925	0.744	0.643	0.956	nH-lM	in gizzard	0.5-1.0	0.29	1.3	NA	9.34	216.8
H-lM-4	0.524	0.745	0.643	0.923	H-lM	in gizzard	0.5-1.0	0	1.3	NA	9.34	216.8
H-lM-17	1.603	0.759	0.643	0.968	H-lM	in gizzard	1.4-1.7	0.28	1.3	NA	9.34	216.8
nH-lM-7	1.612	0.763	0.643	0.959	nH-lM	in gizzard	1.4-1.7	0.89	1.3	NA	9.34	216.8
nH-lM-2	1.38	0.764	0.643	0.964	nH-lM	in gizzard	1.0-1.4	0.28	1.3	NA	9.34	216.8
H-M-3	1.347	0.766	0.643	0.971	H-M	in gizzard	1.0-1.4	0.9	1.3	NA	9.34	216.8
nH-lM-13	2.271	0.766	0.643	0.971	nH-lM	in gizzard	2.0-2.8	0	1.3	NA	9.34	216.8
nH-M-13	2.346	0.767	0.643	0.981	nH-M	in gizzard	2.0-2.8	0.31	1.3	NA	9.34	216.8
H-M-8	1.39	0.775	0.643	0.968	H-M	in gizzard	1.0-1.4	0.05	1.3	NA	9.34	216.8
H-lM-10	1.428	0.783	0.643	0.977	H-lM	in gizzard	1.4-1.7	0.11	1.3	NA	9.34	216.8
H-M-11	0.648	0.786	0.643	0.959	H-M	in gizzard	0.5-1.0	0.85	1.3	NA	9.34	216.8
H-lM-11	2.056	0.788	0.643	0.976	H-lM	in gizzard	2.0-2.8	0.33	1.3	NA	9.34	216.8
H-M-11	1.535	0.793	0.643	0.973	H-M	in gizzard	1.4-1.7	0.66	1.3	NA	9.34	216.8
H-lM-15	0.461	0.818	0.643	0.956	H-lM	in gizzard	<0.5	NA	1.3	NA	9.34	216.8
H-M-12	0.953	0.678	0.644	0.944	H-M	in gizzard	0.5-1.0	0.21	1.3	NA	9.34	216.8
nH-lM-15	2.589	0.71	0.644	0.948	nH-lM	in gizzard	2.0-2.8	0	1.3	NA	9.34	216.8
H-M-9	0.938	0.73	0.644	0.961	H-M	in gizzard	0.5-1.0	0.14	1.3	NA	9.34	216.8
nH-M-1	1.286	0.744	0.644	0.961	nH-M	in gizzard	1.0-1.4	0.57	1.3	NA	9.34	216.8
nH-M-7	2.315	0.75	0.644	0.956	nH-M	in gizzard	2.0-2.8	0.96	1.58	NA	6.51	172.4
nH-M-6	0.598	0.758	0.644	0.939	nH-M	in gizzard	0.5-1.0	0.73	1.58	NA	6.51	172.4
H-lM-17	0.42	0.759	0.644	0.943	H-lM	in gizzard	<0.5	NA	1.58	NA	6.51	172.4
H-lM-7	1.89	0.766	0.644	0.968	H-lM	in gizzard	1.7-2.0	2.85	1.58	NA	6.51	172.4
nH-lM-13	2.161	0.767	0.644	0.973	nH-lM	in gizzard	2.0-2.8	0	1.58	NA	6.51	172.4
H-lM-5	1.323	0.772	0.644	0.972	H-lM	in gizzard	1.0-1.4	0.12	1.58	NA	6.51	172.4
H-M-12	0.873	0.772	0.644	0.966	H-M	in gizzard	0.5-1.0	0.21	1.58	NA	6.51	172.4
nH-M-11	1.641	0.772	0.644	0.964	nH-M	in gizzard	1.4-1.7	0.29	1.58	NA	6.51	172.4
nH-lM-7	1.666	0.775	0.644	0.967	nH-lM	in gizzard	1.4-1.7	0.89	1.58	NA	6.51	172.4
H-M-9	1.67	0.783	0.644	0.965	H-M	in gizzard	1.4-1.7	0.43	1.58	NA	6.51	172.4
nH-M-1	1.1	0.784	0.644	0.96	nH-M	in gizzard	1.0-1.4	0.57	1.58	NA	6.51	172.4
nH-M-7	2.781	0.785	0.644	0.975	nH-M	in gizzard	2.0-2.8	0.96	1.58	NA	6.51	172.4
nH-M-16	0.521	0.786	0.644	0.965	nH-M	in gizzard	0.5-1.0	0.42	1.58	NA	6.51	172.4
H-M-9	1.327	0.79	0.644	0.968	H-M	in gizzard	1.0-1.4	0.56	1.58	NA	6.51	172.4
nH-lM-8	1.794	0.805	0.644	0.982	nH-lM	in gizzard	1.7-2.0	0.16	1.58	NA	6.51	172.4
H-M-12	2.009	0.813	0.644	0.979	H-M	in gizzard	2.0-2.8	0	1.58	NA	6.51	172.4
nH-M-6	0.651	0.69	0.645	0.921	nH-M	in gizzard	0.5-1.0	0.73	1.58	NA	6.51	172.4
nH-lM-17	0.755	0.713	0.645	0.924	nH-lM	in gizzard	0.5-1.0	0.11	1.58	NA	6.51	172.4
H-lM-7	2.744	0.738	0.645	0.956	H-lM	in gizzard	2.0-2.8	3.12	1.58	NA	6.51	172.4
nH-M-16	2.469	0.757	0.645	0.967	nH-M	in gizzard	2.0-2.8	0.69	1.58	NA	6.51	172.4
nH-lM-9	2.352	0.768	0.645	0.978	nH-lM	in gizzard	2.0-2.8	0	1.58	NA	6.51	172.4
H-M-3	1.978	0.77	0.645	0.969	H-M	in gizzard	1.7-2.0	1.36	1.58	NA	6.51	172.4
H-M-11	0.672	0.772	0.645	0.944	H-M	in gizzard	0.5-1.0	0.85	1.58	NA	6.51	172.4
H-lM-3	0.452	0.775	0.645	0.946	H-lM	in gizzard	<0.5	NA	1.58	NA	6.51	172.4
H-lM-17	0.548	0.777	0.645	0.96	H-lM	in gizzard	0.5-1.0	0.14	1.58	NA	6.51	172.4
H-M-11	1.507	0.777	0.645	0.965	H-M	in gizzard	1.4-1.7	0.66	1.58	NA	6.51	172.4
H-M-11	1.194	0.779	0.645	0.968	H-M	in gizzard	1.0-1.4	0.85	1.58	NA	6.51	172.4
H-M-11	0.678	0.788	0.645	0.959	H-M	in gizzard	0.5-1.0	0.85	1.58	NA	6.51	172.4
H-lM-4	1.193	0.8	0.645	0.969	H-lM	in gizzard	1.0-1.4	0.15	1.58	NA	6.51	172.4
H-M-11	0.49	0.809	0.645	0.957	H-M	in gizzard	<0.5	NA	1.58	NA	6.51	172.4
H-M-3	0.814	0.81	0.645	0.965	H-M	in gizzard	0.5-1.0	0.03	1.58	NA	6.51	172.4
H-M-12	0.462	0.532	0.646	0.88	H-M	in gizzard	<0.5	NA	1.58	NA	6.51	172.4
H-lM-7	1.309	0.668	0.646	0.951	H-lM	in gizzard	1.0-1.4	1.26	1.58	NA	6.51	172.4
nH-M-13	1.559	0.719	0.646	0.94	nH-M	in gizzard	1.4-1.7	0	1.58	NA	6.51	172.4
[truncated: 21,183 more rows]
