# Supplementary material for: Effects of diet and gizzard muscularity on grit use in domestic chickens
Source: PeerJ. 2020 Nov 12;8:e10277. doi: 10.7717/peerj.10277 (PMC7666813; doi:10.7717/peerj.10277)
Supplement: Supplemental Information 9 [file peerj-08-10277-s009.xlsx]

## Sheet: S1
Table S1. Results of two-way ANOVA on chick status, grit amount, and grit size (p-values). Directions are shown in parenthesis. Positive directions represent high values in non-herbivorous or muscular groups.
	Body mass [g]	Gizzard mass [g]	Amount ingested [g]	Amount in gizzard [g]	Size in gizzard [mm]	Size excreted [mm]
Raw values
Gizzard muscularity	0.034(-)	0.584724	0.386769	0.541008	0.001(-)	0.532479
Diet	0.011(+)	0.167734	0.001(-)	0.022(-)	0.012(+)	<0.001(+)
Gizzard muscularity * Diet	0.013(+)	0.165014	0.413767	0.444314	<0.001 (-)	0.433738
Relative to body mass
Gizzard muscularity	NA	<0.001(+)	0.848795	0.917587	0.42317	0.703456
Diet	NA	<0.001(-)	<0.001(-)	0.002(-)	0.001(-)	0.002(+)
Gizzard muscularity * Diet	NA	0.0666459	0.883054	0.924428	<0.001(-)	0.023(-)
Bold represent p-values < 0.05
