# Supplementary material for: Effects of diet and gizzard muscularity on grit use in domestic chickens
Source: PeerJ. 2020 Nov 12;8:e10277. doi: 10.7717/peerj.10277 (PMC7666813; doi:10.7717/peerj.10277)
Supplement: Supplemental Information 10 — Abbreviations: H-lM, herbivorous diet with a less-muscular gizzard; H-M, herbivorous diet with a muscular gizzard; nH-lM, non-herbivorous diet with a less-muscular gizzard; nH-M, non-herbivorous diet with a muscular gizzard. [file peerj-08-10277-s010.xlsx]

## Sheet: S2
Table S2. Results of multiple comparisons on chick status, grit amount, and grit size, showing the differences between groups and p-values. Abbreviations: H-lM, herbivorous diet with a less-muscular gizzard; H-M, herbivorous diet with a muscular gizzard; nH-lM, non-herbivorous diet with a less-muscular gizzard; nH-M, non-herbivorous diet with a muscular gizzard.
	Body mass [g]		Gizzard mass [g]		Amount ingested [g]		Amount in Gizzard [g]		Size in gizzard [mm]		Excreted grit size [mm]
	difference	p	difference	p	difference	p	difference	p	difference	p	difference	p
Raw values
H-lM - H-M	29.3327	0.111404	-0.332	0.971674	1.196	0.828428	0.186333	0.903446	0.0983447	0.00627982	-0.0150082	0.952128
H-lM - nH-lM	-42.4265	0.0908126	0.895708	0.585369	2.97329	0.00376148	0.524042	0.0907109	-0.0395955	0.0640104	-0.312533	0.000242167
H-lM - nH-M	-68.2413	0.001381	-0.673333	0.664297	2.53467	0.0419954	0.386	0.441368	0.226953	4.22995e-14	-0.177678	0.0748681
H-M - nH-lM	-71.7592	0.00460988	1.22771	0.268143	1.77729	0.121536	0.337708	0.314238	-0.13794	1.4332e-08	-0.297525	1.00735e-07
H-M - nH-M	-97.574	0.000242792	-0.341333	0.936454	1.33867	0.345604	0.199667	0.803324	0.128609	3.70659e-12	-0.16267	0.00174027
nH-lM - nH-M	-25.8148	0.585369	-1.56904	0.0160289	-0.438625	0.996371	-0.138042	0.979053	0.266549	0	0.134855	0.0104616
Relative to body mass
H-lM - H-M	NA	NA	-0.010198	0.00208475	0.00389643	0.994899	0.000122332	0.999667	0.00533077	0.901391	-0.012967	0.959223
H-lM - nH-lM	NA	NA	0.0113858	0.000194332	0.0174413	0.0006198	0.00389367	0.0141716	0.0198665	0.00456426	-0.039996	0.0108144
H-lM - nH-M	NA	NA	0.00818296	0.00071972	0.0173255	0.00117649	0.00387961	0.0232853	0.0740785	0	-0.0111829	0.95252
H-M - nH-lM	NA	NA	0.0215838	4.92137e-05	0.0135448	0.00236365	0.00377134	0.0239404	0.0145358	0.0538454	-0.027029	0.00391417
H-M - nH-M	NA	NA	0.0183809	8.29437e-05	0.0134291	0.00298521	0.00375728	0.0418727	0.0687478	0	0.00178417	0.999841
nH-lM - nH-M	NA	NA	-0.00320287	0.154668	-0.000115722	1	-1.40618e-05	0.990941	0.054212	0	0.0288132	0.000226733
Bold represent p-values < 0.05
