# Supplementary material for: Effects of diet and gizzard muscularity on grit use in domestic chickens
Source: PeerJ. 2020 Nov 12;8:e10277. doi: 10.7717/peerj.10277 (PMC7666813; doi:10.7717/peerj.10277)
Supplement: Supplemental Information 11 — Abbreviations: H-lM, herbivorous diet with a less-muscular gizzard; H-M, herbivorous diet with a muscular gizzard; nH-lM, non-herbivorous diet with a less-muscular gizzard; nH-M, non-herbivorous diet with a muscular gizzard. [file peerj-08-10277-s011.xlsx]

## Sheet: S3
Table S3. Results of multiple comparisons on amount of grit ingested (in grams), showing the differences between grit size classes and p-values. Abbreviations: H-lM, herbivorous diet with a less-muscular gizzard; H-M, herbivorous diet with a muscular gizzard; nH-lM, non-herbivorous diet with a less-muscular gizzard; nH-M, non-herbivorous diet with a muscular gizzard.
	H-lM		H-M		nH-M		nH-lM
Grit size class [mm]	difference	p	difference	p	difference	p	difference	p
0.5-1.0 - 1.0-1.4	-0.305333	0.243079	-0.285	0.252419	-0.153125	0.450229	-0.084	0.862288
0.5-1.0 - 1.4-1.7	-0.396	0.234142	-0.243333	0.813413	-0.069375	0.978609	-0.0873333	0.998233
0.5-1.0 - 1.7-2.0	-0.715333	0.00295291	-0.449167	0.36052	-0.225	0.0991565	-0.211333	0.797394
0.5-1.0 - 2.0-2.8	-0.828	0.00622791	-0.335	0.853937	-0.10875	0.968627	-0.182	0.996816
0.5-1.0 - 2.8-3.35	-1.296	0.00020269	-1.10417	0.00119315	-0.651875	2.53697e-05	-0.729333	0.000162061
1.0-1.4 - 1.4-1.7	-0.0906667	0.999999	0.0416667	0.985776	0.08375	0.668307	-0.00333333	0.937114
1.0-1.4 - 1.7-2.0	-0.41	0.435892	-0.164167	0.99991	-0.071875	0.97998	-0.127333	0.999723
1.0-1.4 - 2.0-2.8	-0.522667	0.300374	-0.05	0.998615	0.044375	0.952793	-0.098	0.974984
1.0-1.4 - 2.8-3.35	-0.990667	0.0108561	-0.819167	0.0155055	-0.49875	0.00124202	-0.645333	0.000883369
1.4-1.7 - 1.7-2.0	-0.319333	0.66857	-0.205833	0.98272	-0.155625	0.299697	-0.124	0.91735
1.4-1.7 - 2.0-2.8	-0.432	0.544924	-0.0916667	0.999978	-0.039375	1	-0.0946667	1
1.4-1.7 - 2.8-3.35	-0.9	0.0357566	-0.860833	0.0292638	-0.5825	0.000439017	-0.642	0.00271853
1.7-2.0 - 2.0-2.8	-0.112667	0.999871	0.114167	0.990525	0.11625	0.655712	0.0293333	0.954427
1.7-2.0 - 2.8-3.35	-0.580667	0.228805	-0.655	0.189894	-0.426875	0.00648014	-0.518	0.0228383
2.0-2.8 - 2.8-3.35	-0.468	0.600601	-0.769167	0.0720938	-0.543125	0.000741038	-0.547333	0.0237664
Bold represent p-values < 0.05
