# Supplementary material for: Effects of diet and gizzard muscularity on grit use in domestic chickens
Source: PeerJ. 2020 Nov 12;8:e10277. doi: 10.7717/peerj.10277 (PMC7666813; doi:10.7717/peerj.10277)
Supplement: Supplemental Information 12 — Directions are shown in parenthesis. [file peerj-08-10277-s012.xlsx]

## Sheet: S4
Table S4. Results of two-way ANOVA on amount of grit ingested by diet and gizzard muscularity (p-values). Directions are shown in parenthesis.
	Grit size classes [mm]
	0.5-1.0	1.0-1.4	1.4-1.7	1.7-2.0	2.0-2.8	2.8-3.35
Gizzard muscularity	0.701204	0.976204	0.464204	0.188214	0.0705595	0.579472
Diet	0.627219	0.133827	0.016(-)	0.005(-)	0.001(-)	0.002(-)
Gizzard muscularity * Diet	0.93635	0.850291	0.524894	0.423216	0.167781	0.291722
Bold represent p-values < 0.05
