# Supplementary material for: Effects of diet and gizzard muscularity on grit use in domestic chickens
Source: PeerJ. 2020 Nov 12;8:e10277. doi: 10.7717/peerj.10277 (PMC7666813; doi:10.7717/peerj.10277)
Supplement: Supplemental Information 13 — Abbreviations: H-lM, herbivorous diet with a less-muscular gizzard; H-M, herbivorous diet with a muscular gizzard; nH-lM, non-herbivorous diet with a less-muscular gizzard; nH-M, non-herbivorous diet with a muscular gizzard. [file peerj-08-10277-s013.xlsx]

## Sheet: S5
Table S5. Results of multiple comparisons on amount of grit ingested by diet and gizzard muscularity, showing the differences between groups and p-values. Abbreviations: H-lM, herbivorous diet with a less-muscular gizzard; H-M, herbivorous diet with a muscular gizzard; nH-lM, non-herbivorous diet with a less-muscular gizzard; nH-M, non-herbivorous diet with a muscular gizzard.
	Grit size classes [mm]
	0.5-1.0		1.0-1.4		1.4-1.7		1.7-2.0		2.0-2.8		2.8-3.35
	difference	p	difference	p	difference	p	difference	p	difference	p	difference	p
H-lM - H-M	0.012	0.965683	0.0323333	0.999351	0.164667	0.863025	0.278167	0.645047	0.505	0.33104	0.203833	0.956158
H-lM - nH-lM	0.106792	0.947606	0.259	0.508825	0.433417	0.054627	0.597125	0.00902117	0.826042	0.00613547	0.750917	0.0272919
H-lM - nH-M	0.048	0.999997	0.269333	0.415926	0.356667	0.220989	0.552	0.0332767	0.694	0.0427068	0.614667	0.207153
H-M - nH-lM	0.0947917	0.841676	0.226667	0.417744	0.26875	0.427394	0.318958	0.736614	0.321042	0.503861	0.547083	0.0520275
H-M - nH-M	0.036	0.990767	0.237	0.344774	0.192	0.606815	0.273833	0.734312	0.189	0.743333	0.410833	0.196739
nH-lM - nH-M	-0.0587917	0.961593	0.0103333	0.989026	-0.07675	0.999641	-0.045125	0.989029	-0.132042	0.998377	-0.13625	0.721285
Bold represent p-values < 0.05
