# Supplementary material for: Effects of diet and gizzard muscularity on grit use in domestic chickens
Source: PeerJ. 2020 Nov 12;8:e10277. doi: 10.7717/peerj.10277 (PMC7666813; doi:10.7717/peerj.10277)
Supplement: Supplemental Information 14 — Abbreviations: H-lM, herbivorous diet with a less-muscular gizzard; H-M, herbivorous diet with a muscular gizzard; nH-lM, non-herbivorous diet with a less-muscular gizzard; nH-M, non-herbivorous diet with a muscular gizzard. [file peerj-08-10277-s014.xlsx]

## Sheet: S6
Table S6. Results of comparisons on shape indexes between offered and uningested grit, showing the differences between groups and p-values. Abbreviations: H-lM, herbivorous diet with a less-muscular gizzard; H-M, herbivorous diet with a muscular gizzard; nH-lM, non-herbivorous diet with a less-muscular gizzard; nH-M, non-herbivorous diet with a muscular gizzard.
	Grit size classes [mm]
	0.5-1.0		1.0-1.4		1.4-1.7		1.7-2.0		2.0-2.8		2.8-3.35
	difference	p	difference	p	difference	p	difference	p	difference	p	difference	p
Circularity
H-lM - Offered	0.016102	0.000405851	0.016984	2.65731e-06	0.0133516	0.0142139	0.017414	4.48763e-06	0.01571	4.97198e-06	0.010466	0.00431852
H-M - Offered	0.018762	9.61017e-06	0.008594	0.167078	0.0146498	0.00490595	0.011636	0.00915973	0.011942	0.00106128	0.00702	0.110838
nH-lM - Offered	0.006344	0.108284	0.00742	0.448189	0.01876	1.43631e-05	0.02205	8.86812e-09	0.016902	1.6402e-06	0.008522	0.0187936
nH-M - Offered	0.0255742	6.08304e-08	0.00689391	0.563933	0.021638	2.43715e-07	0.0265169	7.57117e-12	0.01877	4.96349e-08	0.00755169	0.148574
Roundness
H-lM - Offered	0.018222	0.304681	0.01555	0.308619	0.0274387	0.000903172	0.003828	0.968887	-0.001458	1	-0.006126	0.902026
H-M - Offered	0.018664	0.185592	0.00335	0.999503	0.0143081	0.160015	0.001192	0.999986	0.001224	0.998534	0.011386	0.537521
nH-lM - Offered	0.018114	0.169171	-0.01057	0.805683	0.013778	0.231519	0.014614	0.262248	0.00076	0.98901	-0.001076	0.99998
nH-M - Offered	0.0266431	0.0421491	-0.00251644	0.962939	0.017182	0.151077	0.00481349	0.976672	-0.001132	1	0.00778398	0.910606
Solidity
H-lM - Offered	0.001974	0.698716	0.001534	0.105275	0.00300343	0.0321101	0.009292	3.74145e-14	0.005238	1.07484e-08	0.005206	4.85641e-08
H-M - Offered	0.001666	0.642951	0.00085	0.931363	0.00279864	0.118291	0.007462	2.03049e-11	0.004018	3.21955e-05	0.003198	0.0106729
nH-lM - Offered	-0.001468	0.976355	0.001588	0.78643	0.004472	6.51478e-05	0.009366	4.34097e-14	0.00483	2.4402e-06	0.003814	5.13704e-05
nH-M - Offered	0.00445484	0.0927715	0.001162	0.867417	0.005732	2.42066e-06	0.0109717	4.4742e-14	0.006178	3.62397e-09	0.00340987	0.00233709
Bold represent p-values < 0.05
