# Supplementary material for: Effects of diet and gizzard muscularity on grit use in domestic chickens
Source: PeerJ. 2020 Nov 12;8:e10277. doi: 10.7717/peerj.10277 (PMC7666813; doi:10.7717/peerj.10277)
Supplement: Supplemental Information 15 — Abbreviations: H-lM, herbivorous diet with a less-muscular gizzard; H-M, herbivorous diet with a muscular gizzard; nH-lM, non-herbivorous diet with a less-muscular gizzard; nH-M, non-herbivorous diet with a muscular gizzard. [file peerj-08-10277-s015.xlsx]

## Sheet: S7
Table S7. Results of comparisons on shape indexes between offered grit and grit in gizzard , showing the differences between groups and p-values. Abbreviations: H-lM, herbivorous diet with a less-muscular gizzard; H-M, herbivorous diet with a muscular gizzard; nH-lM, non-herbivorous diet with a less-muscular gizzard; nH-M, non-herbivorous diet with a muscular gizzard.
	Grit size classes [mm]
	0.5-1.0		1.0-1.4		1.4-1.7		1.7-2.0		2.0-2.8		2.8-3.35
	difference	p	difference	p	difference	p	difference	p	difference	p	difference	p
Circularity
H-lM - Offered	0.0695313	0	0.0588204	0	0.0622802	0	0.0544351	0	0.0505749	0	0.0398713	4.60743e-14
H-M - Offered	0.0804978	0	0.0741501	0	0.0698274	0	0.0681874	0	0.0592554	0	0.0361073	2.95364e-12
nH-lM - Offered	0.0659604	0	0.0433498	3.64153e-14	0.0485232	5.00711e-14	0.0412382	6.43929e-14	0.0357001	3.63043e-14	0.0253106	5.68963e-06
nH-M - Offered	0.0682708	0	0.0542704	0	0.0449649	3.86358e-14	0.04272	3.58602e-14	0.03418	5.78426e-14	0.025731	1.53066e-07
Roundness
H-lM - Offered	0.0665281	1.31561e-13	0.0223069	0.0826139	0.0402623	8.12453e-06	0.0288972	0.0115507	0.0204673	0.0551813	0.0378984	0.000279582
H-M - Offered	0.0626984	5.9506e-11	0.0370123	0.000184941	0.0488777	3.83484e-08	0.0272858	0.0263247	0.0221783	0.0433987	0.0276424	0.165298
nH-lM - Offered	0.0520289	1.63037e-05	0.00115412	0.999732	0.0152598	0.43901	0.00863859	0.957279	0.016134	0.234233	0.0225174	0.432979
nH-M - Offered	0.0644626	6.4948e-14	0.023047	0.0472738	0.0217975	0.103492	0.0190232	0.452034	0.0128469	0.416533	0.0275331	0.150091
Solidity
H-lM - Offered	0.0140961	2.10942e-14	0.0150754	0	0.0158742	0	0.0173827	0	0.0135562	0	0.0102933	3.27516e-14
H-M - Offered	0.0188922	0	0.018215	0	0.0167949	0	0.0209823	0	0.0155763	0	0.00933165	3.82927e-11
nH-lM - Offered	0.0130131	5.92859e-14	0.0114273	4.00791e-14	0.0122837	4.06342e-14	0.0152989	2.77556e-14	0.00978833	6.26166e-14	0.00744141	1.0126e-05
nH-M - Offered	0.0113495	4.4631e-14	0.0110818	4.74065e-14	0.0103271	8.84848e-14	0.012729	4.59632e-14	0.00749442	1.04707e-10	0.00569765	8.8668e-05
Bold represent p-values < 0.05
