# Supplementary material for: Effects of diet and gizzard muscularity on grit use in domestic chickens
Source: PeerJ. 2020 Nov 12;8:e10277. doi: 10.7717/peerj.10277 (PMC7666813; doi:10.7717/peerj.10277)
Supplement: Supplemental Information 16 — Abbreviations: H-lM, herbivorous diet with a less-muscular gizzard; H-M, herbivorous diet with a muscular gizzard; nH-lM, non-herbivorous diet with a less-muscular gizzard; nH-M, non-herbivorous diet with a muscular gizzard. [file peerj-08-10277-s016.xlsx]

## Sheet: S8
Table S8. Comparisons of shape indexes between excreted grit, offered grit, and grit in gizzard. , showing the differences between groups and p-values. Abbreviations: H-lM, herbivorous diet with a less-muscular gizzard; H-M, herbivorous diet with a muscular gizzard; nH-lM, non-herbivorous diet with a less-muscular gizzard; nH-M, non-herbivorous diet with a muscular gizzard.
	H-lM		H-M		nH-lM		nH-M
	difference	p	difference	p	difference	p	difference	p
Circularity
Gizzard - Excreted	0.0162453	0.0977929	0.0167454	0.000852753	0.0031882	0.377253	0.0048184	0.262325
Offered - Excreted	-0.0392667	4.81832e-06	-0.0488079	3.475e-14	-0.0396879	8.65974e-15	-0.0427118	0
Roundness
Gizzard - Excreted	0.00519443	0.944578	0.00308321	0.925857	-0.0140078	0.123929	0.00488695	0.882965
Offered - Excreted	-0.0280523	0.267826	-0.0313161	0.0491493	-0.0302167	0.000170673	-0.0207921	0.0167203
Solidity
Gizzard - Excreted	0.0152642	1.1237e-08	0.0112648	1.7164e-13	0.00707459	6.67244e-14	0.00455403	3.39947e-05
Offered - Excreted	0.00273141	0.512712	-0.00337848	0.436523	-0.00350674	0.106481	-0.00100579	0.99454
Bold represent p-values < 0.05
