# Supplementary material for: Effects of diet and gizzard muscularity on grit use in domestic chickens
Source: PeerJ. 2020 Nov 12;8:e10277. doi: 10.7717/peerj.10277 (PMC7666813; doi:10.7717/peerj.10277)
Supplement: Supplemental Information 17 — Directions are shown in parenthesis. [file peerj-08-10277-s017.xlsx]

## Sheet: S9
Table S9. Results of two-way ANOVA on shape indexes of uningested grit (p-value). Directions are shown in parenthesis.
	Grit size classes [mm]
	0.5-1.0	1.0-1.4	1.4-1.7	1.7-2.0	2.0-2.8	2.8-3.35
Circularity
Gizzard muscularity	0.316057	0.001(-)	0.744714	0.0545545	0.178742	0.241024
Diet	0.139777	<0.001(-)	0.0801835	0.274575	0.849749	0.746875
Gizzard muscularity * Diet	0.0788836	0.026(+)	0.764711	0.021(+)	0.176869	0.924176
Roundness
Gizzard muscularity	0.820893	0.0828263	0.0979697	0.581777	0.800313	0.017(-)
Diet	0.733024	0.002(-)	0.0621248	0.160008	0.630221	0.430933
Gizzard muscularity * Diet	0.815177	0.113622	0.192315	0.502295	0.592291	0.302352
Solidity
Gizzard muscularity	0.863984	0.0634716	0.508891	0.0677989	0.110515	0.006(-)
Diet	0.047(-)	0.125384	0.0871943	0.725684	0.343644	0.221155
Gizzard muscularity * Diet	0.035(+)	0.206375	0.406942	0.039(+)	0.0864902	0.214257
Bold represent p-values < 0.05
