# Supplementary material for: Effects of diet and gizzard muscularity on grit use in domestic chickens
Source: PeerJ. 2020 Nov 12;8:e10277. doi: 10.7717/peerj.10277 (PMC7666813; doi:10.7717/peerj.10277)
Supplement: Supplemental Information 18 — Abbreviations: H-lM, herbivorous diet with a less-muscular gizzard; H-M, herbivorous diet with a muscular gizzard; nH-lM, non-herbivorous diet with a less-muscular gizzard; nH-M, non-herbivorous diet with a muscular gizzard. [file peerj-08-10277-s018.xlsx]

## Sheet: S10
Table S10. Results of multiple comparisons on shape indexes of undigested grit, showing the differences between groups and p-values. Abbreviations: H-lM, herbivorous diet with a less-muscular gizzard; H-M, herbivorous diet with a muscular gizzard; nH-lM, non-herbivorous diet with a less-muscular gizzard; nH-M, non-herbivorous diet with a muscular gizzard.
	Grit size classes [mm]
	0.5-1.0		1.0-1.4		1.4-1.7		1.7-2.0		2.0-2.8		2.8-3.35
	difference	p	difference	p	difference	p	difference	p	difference	p	difference	p
Circularity
H-lM - H-M	-0.00266	0.841869	0.00839	0.0108788	-0.00129818	0.996868	0.005778	0.29448	0.003768	0.669866	0.003446	0.763031
H-lM - nH-lM	0.009758	0.599221	0.009564	0.00194888	-0.00540843	0.428872	-0.004636	0.799608	-0.001192	0.999716	0.001944	0.997927
H-lM - nH-M	-0.00947221	0.27014	0.0100901	0.00175859	-0.00828643	0.0987085	-0.00910286	0.126956	-0.00306	0.948024	0.00291431	0.646506
H-M - nH-lM	0.012418	0.102756	0.001174	0.97487	-0.00411025	0.584849	-0.010414	0.0182891	-0.00496	0.537712	-0.001502	0.911733
H-M - nH-M	-0.00681221	0.851084	0.00170009	0.959734	-0.00698825	0.173055	-0.0148809	0.000172597	-0.006828	0.189939	-0.000531694	0.999507
nH-lM - nH-M	-0.0192302	0.00791465	0.000526093	0.99994	-0.002878	0.943477	-0.00446686	0.676374	-0.001868	0.98095	0.000970306	0.852282
Roundness
H-lM - H-M	-0.000442	0.999285	0.0122	0.425166	0.0131306	0.496561	0.002636	0.984294	-0.002682	0.998816	-0.017512	0.128754
H-lM - nH-lM	0.000108	0.997238	0.02612	0.0173278	0.0136607	0.345609	-0.010786	0.646807	-0.002218	0.992823	-0.00505	0.942733
H-lM - nH-M	-0.00842113	0.895417	0.0180664	0.0575226	0.0102567	0.417626	-0.000985488	0.999976	-0.000326	1	-0.01391	0.416754
H-M - nH-lM	0.00055	0.999925	0.01392	0.652485	0.000530142	0.9996	-0.013422	0.283136	0.000464	0.999241	0.012462	0.492887
H-M - nH-M	-0.00797913	0.963783	0.00586644	0.882344	-0.00287386	1	-0.00362149	0.989058	0.002356	0.998849	0.00360202	0.954934
nH-lM - nH-M	-0.00852913	0.980504	-0.00805356	0.987288	-0.003404	0.99966	0.00980051	0.563515	0.001892	0.98384	-0.00885998	0.857954
Solidity
H-lM - H-M	0.000308	0.999694	0.000684	0.356583	0.000204791	0.963853	0.00183	0.377009	0.00122	0.491561	0.002008	0.0428554
H-lM - nH-lM	0.003442	0.269222	-5.4e-05	0.539964	-0.00146857	0.462388	-7.4e-05	0.995721	0.000408	0.88999	0.001392	0.743569
H-lM - nH-M	-0.00248084	0.786913	0.000371995	0.560228	-0.00272857	0.173794	-0.00167967	0.950471	-0.00094	0.999974	0.00179613	0.182022
H-M - nH-lM	0.003134	0.204712	-0.000738	0.995611	-0.00167336	0.112178	-0.001904	0.577141	-0.000812	0.971086	-0.000616	0.556668
H-M - nH-M	-0.00278884	0.842827	-0.000312005	0.99942	-0.00293336	0.0227077	-0.00350967	0.085849	-0.00216	0.554927	-0.000211872	0.984935
nH-lM - nH-M	-0.00592284	0.0179198	0.000425995	0.999997	-0.00126	0.98596	-0.00160567	0.826352	-0.001348	0.923567	0.000404128	0.86696
Bold represent p-values < 0.05
