# Supplementary material for: Effects of diet and gizzard muscularity on grit use in domestic chickens
Source: PeerJ. 2020 Nov 12;8:e10277. doi: 10.7717/peerj.10277 (PMC7666813; doi:10.7717/peerj.10277)
Supplement: Supplemental Information 19 — Directions are shown in parenthesis. [file peerj-08-10277-s019.xlsx]

## Sheet: S11
Table 11. Results of two-way ANOVA on shape indexes of grit in gizzard (p-values). Directions are shown in parenthesis.
	Grit size classes [mm]
	0.5-1.0	1.0-1.4	1.4-1.7	1.7-2.0	2.0-2.8	2.8-3.35
Circularity
Gizzard muscularity	<0.002(+)	<0.001(+)	0.028(+)	<0.001(+)	0.006(+)	0.816956
Diet	0.287581	0.001(-)	<0.001(-)	<0.001(-)	<0.001(-)	0.0013(-)
Gizzard muscularity * Diet	0.0733751	0.173904	0.037(-)	0.0995901	0.023(-)	0.802429
Roundness
Gizzard muscularity	0.489176	0.0958	0.420728	0.7788	0.785942	0.380654
Diet	0.0679323	0.037(-)	0.013(-)	0.026(-)	0.77876	0.136194
Gizzard muscularity * Diet	0.077252	0.595344	0.892231	0.342326	0.650363	0.373802
Solidity
Gizzard muscularity	<0.001(+)	<0.001(+)	0.0679204	0.003(+)	0.025(+)	0.88071
Diet	0.31195	<0.001(-)	0.002(-)	0.009(-)	<0.001(-)	0.012(-)
Gizzard muscularity * Diet	<0.001(-)	<0.001(-)	0.009(-)	<0.001(-)	0.001(+)	0.665868
Bold represent p-values < 0.05
