# Supplementary material for: Effects of diet and gizzard muscularity on grit use in domestic chickens
Source: PeerJ. 2020 Nov 12;8:e10277. doi: 10.7717/peerj.10277 (PMC7666813; doi:10.7717/peerj.10277)
Supplement: Supplemental Information 20 — Abbreviations: H-lM, herbivorous diet with a less-muscular gizzard; H-M, herbivorous diet with a muscular gizzard; nH-lM, non-herbivorous diet with a less-muscular gizzard; nH-M, non-herbivorous diet with a muscular gizzard. [file peerj-08-10277-s020.xlsx]

## Sheet: S12
Table 12. Results of multiple comparisons on shape indexes of grit in gizzard, showing the differences between groups and p-values. Abbreviations: H-lM, herbivorous diet with a less-muscular gizzard; H-M, herbivorous diet with a muscular gizzard; nH-lM, non-herbivorous diet with a less-muscular gizzard; nH-M, non-herbivorous diet with a muscular gizzard.
	Grit size classes [mm]
	0.5-1.0		1.0-1.4		1.4-1.7		1.7-2.0		2.0-2.8		2.8-3.35
	difference	p	difference	p	difference	p	difference	p	difference	p	difference	p
Circularity
H-lM - H-M	-0.0109665	0.000343822	-0.0153297	7.18783e-06	-0.00754717	0.177798	-0.0137523	0.00899755	-0.00868044	0.0401068	0.00376404	0.999491
H-lM - nH-lM	0.00357095	0.805203	0.0154707	0.00322155	0.013757	0.00344331	0.0131969	0.00782601	0.0148748	0.0013259	0.0145607	0.0112215
H-lM - nH-M	0.00126055	0.99881	0.00455007	0.814586	0.0173153	3.72786e-05	0.0117151	0.145987	0.0163949	8.60388e-05	0.0141403	0.00528263
H-M - nH-lM	0.0145374	0.00011061	0.0308003	8.84848e-14	0.0213042	4.09128e-07	0.0269492	4.44977e-10	0.0235553	2.81292e-08	0.0107967	0.125337
H-M - nH-M	0.012227	0.000278583	0.0198797	6.27149e-09	0.0248625	6.07088e-10	0.0254675	4.22767e-07	0.0250753	4.26139e-10	0.0103763	0.0817348
nH-lM - nH-M	-0.00231041	0.675528	-0.0109206	0.0523801	0.00355827	0.931071	-0.00148176	0.925704	0.00152007	0.976596	-0.000420443	0.999874
Roundness
H-lM - H-M	0.00382974	0.959392	-0.0147054	0.471314	-0.00861536	0.929539	0.00161138	0.998263	-0.00171095	0.999116	0.010256	0.89512
H-lM - nH-lM	0.0144992	0.336465	0.0211528	0.233245	0.0250025	0.115575	0.0202586	0.164047	0.00433332	0.998776	0.015381	0.572642
H-lM - nH-M	0.0020655	0.999433	-0.00074004	0.999876	0.0184649	0.253317	0.00987402	0.879475	0.00762044	0.963826	0.0103654	0.808493
H-M - nH-lM	0.0106695	0.745158	0.0358582	0.00420868	0.0336179	0.0114438	0.0186472	0.265499	0.00604427	0.98555	0.00512503	0.977615
H-M - nH-M	-0.00176424	0.984766	0.0139653	0.52158	0.0270802	0.0391808	0.00826264	0.948327	0.00933139	0.888674	0.000109382	0.999873
nH-lM - nH-M	-0.0124338	0.396733	-0.0218929	0.176051	-0.00653764	0.986049	-0.0103846	0.899099	0.00328712	0.995646	-0.00501565	0.994482
Solidity
H-lM - H-M	-0.00479612	3.86817e-09	-0.00313965	0.00402103	-0.000920691	0.380227	-0.00359961	0.0350812	-0.00202008	0.173941	0.000961629	0.999808
H-lM - nH-lM	0.00108296	0.836214	0.00364811	0.00845385	0.00359052	0.015841	0.00208379	0.0935035	0.00376791	0.000785421	0.00285188	0.063339
H-lM - nH-M	0.00274655	0.0249191	0.00399357	4.12799e-06	0.00554715	3.66862e-06	0.00465368	0.000253955	0.00606182	1.323e-09	0.00459563	0.0149993
H-M - nH-lM	0.00587908	2.13958e-08	0.00678776	9.3038e-10	0.00451121	2.9771e-05	0.0056834	4.52653e-07	0.00578799	9.80981e-08	0.00189025	0.145095
H-M - nH-M	0.00754267	5.02931e-14	0.00713322	3.93019e-14	0.00646784	4.09215e-10	0.00825329	3.54903e-11	0.0080819	6.95e-14	0.003634	0.073395
nH-lM - nH-M	0.0016636	0.708161	0.000345456	0.749904	0.00195663	0.311871	0.00256989	0.353376	0.00229391	0.124558	0.00174375	0.98544
Bold represent p-values < 0.05
