# Supplementary material for: Effects of diet and gizzard muscularity on grit use in domestic chickens
Source: PeerJ. 2020 Nov 12;8:e10277. doi: 10.7717/peerj.10277 (PMC7666813; doi:10.7717/peerj.10277)
Supplement: Supplemental Information 21 — Directions are shown in parenthesis. [file peerj-08-10277-s021.xlsx]

## Sheet: S13
Table S13. Results of two-way ANOVA on shape indexes of excreted grit (p-values). Directions are shown in parenthesis.
	Circularity	Roundness	Solidity
Gizzard muscularity	0.334502	0.950357	0.0647057
Diet	0.736064	0.868463	0.039(+)
Gizzard muscularity * Diet	0.754048	0.660326	0.020(-)
Bold represent p-values < 0.05
