# Supplementary material for: Effects of diet and gizzard muscularity on grit use in domestic chickens
Source: PeerJ. 2020 Nov 12;8:e10277. doi: 10.7717/peerj.10277 (PMC7666813; doi:10.7717/peerj.10277)
Supplement: Supplemental Information 22 — Abbreviations: H-lM, herbivorous diet with a less-muscular gizzard; H-M, herbivorous diet with a muscular gizzard; nH-lM, non-herbivorous diet with a less-muscular gizzard; nH-M, non-herbivorous diet with a muscular gizzard. [file peerj-08-10277-s022.xlsx]

## Sheet: S14
Table S14. Results of multiple comparisons on shape indexes of excreted grit, showing the differences between groups and p-values. Abbreviations: H-lM, herbivorous diet with a less-muscular gizzard; H-M, herbivorous diet with a muscular gizzard; nH-lM, non-herbivorous diet with a less-muscular gizzard; nH-M, non-herbivorous diet with a muscular gizzard.
	Circularity		Roundness		Solidity
	difference	p	difference	p	difference	p
H-lM - H-M	-0.00954121	0.816732	-0.00326374	0.999818	-0.00610989	0.262879
H-lM - nH-lM	-0.000421233	0.991327	-0.00216438	0.998004	-0.00623815	0.202188
H-lM - nH-M	-0.00344517	0.987457	0.00726022	0.987002	-0.0037372	0.652625
H-M - nH-lM	0.00911998	0.208834	0.00109935	0.999194	-0.000128255	0.999955
H-M - nH-M	0.00609604	0.768762	0.010524	0.953518	0.00237269	0.652949
nH-lM - nH-M	-0.00302393	0.564326	0.00942461	0.824117	0.00250094	0.409875
Bold represent p-values < 0.05
